# Supplementary material for: Analysis of chromatin organization and gene expression in T cells identifies functional genes for rheumatoid arthritis
Source: Nat Commun. 2020 Sep 2;11:4402. doi: 10.1038/s41467-020-18180-7 (PMC7468106; doi:10.1038/s41467-020-18180-7)
Supplement: Supplementary file 3 — Supplementary Data 1 [file 41467_2020_18180_MOESM3_ESM.xlsx]

## Sheet: AI GENES
Loci	ATACchr	ATACstart	ATACend	AT0	AT20	AT1H	AT2H	AT4H	AT24H	Alld_ratio	baitID	baitchr	baitstart	baitend	Distance	otherEndID	otherEndchr	otherEndstart	otherEndend	T0	T20	T1H	T4H	T24H	ENSG	GENE_NAME	ENSGchr	ENSGstart	ENSGend	ET0_a	ET20_a	ET1H_a	ET2H_a	ET4H_a	ET24H_a	Elld_ratio	corr_atacseq_gene	corr_atacseq_otherEnd	corr_gene_otherEnd	dbSNP	GWAS	AI	RA	Reported_genes	eQTLs(STUDY:SNP:GENE)	eQTL	Tissues(STUDY:TISSUE:PVAL:FDR)
1	chr1	1307690	1309014	9.74601	9.47013	9.71649	9.60058	9.3696	9.30846	-0.0877705	241	chr1	954043	968260	-354971	275	chr1	1304045	1342719	2.09033	2.8292	2.4805	2.48514	3.12648	ENSG00000187583	PLEKHN1	chr1	966497	975865	PLEKHN1	3.49762	3.09679	3.98955	4.33509	4.46328	4.3605	-3.7687	-0.371659	-0.778509	rs1000013557,rs1000778377,rs1001132193,rs1007997178,rs1009362972,rs1009606522,rs1009889712,rs1012838932,rs1012916518,rs1013134648,rs1013555752,rs1017374489,rs1017740832,rs1018713317,rs1020909324,rs1020957331,rs1021214909,rs1024243928,rs1024609188,rs1025759564,rs1025978489,rs1027139528,rs1030001425,rs1032835104,rs1032916531,rs1033365088,rs1033596508,rs1033631014,rs1033663589,rs1036571625,rs1037317…	.	rs61766198_rs11590283|Systemic lupus erythematosus//rs61766198_rs12103|Crohn's disease,Inflammatory bowel disease,Ulcerative colitis	.	ACAP3,AURKAIP1,CCNL2,CPSF3L,DVL1,GLTPD1,MRPL20,MXRA8,NR,PUSL1,RP4-758J18.2,SCNN1D,TAS1R3,TNFRSF18,TNFRSF4,UBE2J2	GTEX_MULTIPLE:rs12103:PUSL1//GTEX_SINGLE:rs12103:PUSL1//GTEX_SINGLE:rs12103:SCNN1D//GTEX_SINGLE:rs12103:SDF4//GTEX_MULTIPLE:rs12103:SCNN1D//GTEX_MULTIPLE:rs12103:MRPL20//GTEX_MULTIPLE:rs12103:ANKRD65//GTEX_SINGLE:rs12103:ANKRD65//GTEX_MULTIPLE:rs12103:CPSF3L//GTEX_SINGLE:rs12103:MRPL20//GTEX_MULTIPLE:rs12103:RP4//GTEX_SINGLE:rs12103:ATAD3C//GTEX_MULTIPLE:rs12103:ACAP3//GTEX_MULTIPLE:rs12103:SDF4/…	GTEX_MULTIPLE:Brain_Cerebellum//GTEX_SINGLE:Adipose_Subcutaneous//GTEX_MULTIPLE:Esophagus_Gastroesophageal_Junction//GTEX_MULTIPLE:Whole_Blood//GTEX_MULTIPLE:Uterus//GTEX_MULTIPLE:Nerve_Tibial//GTEX_SINGLE:Artery_Tibial//GTEX_SINGLE:Esophagus_Mucosa//GTEX_MULTIPLE:Adrenal_Gland//GTEX_SINGLE:Brain_Frontal_Cortex_BA9//GTEX_MULTIPLE:Spleen//GTEX_MULTIPLE:Small_Intestine_Terminal_Ileum//GTEX_SINGLE:7…
	chr1	1307690	1309014	9.74601	9.47013	9.71649	9.60058	9.3696	9.30846	-0.0877705	241	chr1	954043	968260	-354971	275	chr1	1304045	1342719	2.09033	2.8292	2.4805	2.48514	3.12648	ENSG00000187961	KLHL17	chr1	960587	965715	KLHL17	6.36469	5.46773	5.68716	5.13989	5.24909	7.584	-11.1489	-0.281284	-0.778509	rs1000013557,rs1000778377,rs1001132193,rs1007997178,rs1009362972,rs1009606522,rs1009889712,rs1012838932,rs1012916518,rs1013134648,rs1013555752,rs1017374489,rs1017740832,rs1018713317,rs1020909324,rs1020957331,rs1021214909,rs1024243928,rs1024609188,rs1025759564,rs1025978489,rs1027139528,rs1030001425,rs1032835104,rs1032916531,rs1033365088,rs1033596508,rs1033631014,rs1033663589,rs1036571625,rs1037317…	.	rs61766198_rs11590283|Systemic lupus erythematosus//rs61766198_rs12103|Crohn's disease,Inflammatory bowel disease,Ulcerative colitis	.	ACAP3,AURKAIP1,CCNL2,CPSF3L,DVL1,GLTPD1,MRPL20,MXRA8,NR,PUSL1,RP4-758J18.2,SCNN1D,TAS1R3,TNFRSF18,TNFRSF4,UBE2J2	GTEX_MULTIPLE:rs12103:PUSL1//GTEX_SINGLE:rs12103:PUSL1//GTEX_SINGLE:rs12103:SCNN1D//GTEX_SINGLE:rs12103:SDF4//GTEX_MULTIPLE:rs12103:SCNN1D//GTEX_MULTIPLE:rs12103:MRPL20//GTEX_MULTIPLE:rs12103:ANKRD65//GTEX_SINGLE:rs12103:ANKRD65//GTEX_MULTIPLE:rs12103:CPSF3L//GTEX_SINGLE:rs12103:MRPL20//GTEX_MULTIPLE:rs12103:RP4//GTEX_SINGLE:rs12103:ATAD3C//GTEX_MULTIPLE:rs12103:ACAP3//GTEX_MULTIPLE:rs12103:SDF4/…	GTEX_MULTIPLE:Brain_Cerebellum//GTEX_SINGLE:Adipose_Subcutaneous//GTEX_MULTIPLE:Esophagus_Gastroesophageal_Junction//GTEX_MULTIPLE:Whole_Blood//GTEX_MULTIPLE:Uterus//GTEX_MULTIPLE:Nerve_Tibial//GTEX_SINGLE:Artery_Tibial//GTEX_SINGLE:Esophagus_Mucosa//GTEX_MULTIPLE:Adrenal_Gland//GTEX_SINGLE:Brain_Frontal_Cortex_BA9//GTEX_MULTIPLE:Spleen//GTEX_MULTIPLE:Small_Intestine_Terminal_Ileum//GTEX_SINGLE:7…
	chr1	1307690	1309014	9.74601	9.47013	9.71649	9.60058	9.3696	9.30846	-0.0877705	243	chr1	992014	1001574	-317000	275	chr1	1304045	1342719	1.93935	1.17944	2.07595	1.53802	2.7277	ENSG00000187608	ISG15	chr1	1001138	1014541	ISG15	6.88391	7.01711	8.15435	8.83047	9.18465	6.92358	-16.6159	-0.0439607	-0.0881412	rs1000013557,rs1000778377,rs1001132193,rs1007997178,rs1009362972,rs1009606522,rs1009889712,rs1012838932,rs1012916518,rs1013134648,rs1013555752,rs1017374489,rs1017740832,rs1018713317,rs1020909324,rs1020957331,rs1021214909,rs1024243928,rs1024609188,rs1025759564,rs1025978489,rs1027139528,rs1030001425,rs1032835104,rs1032916531,rs1033365088,rs1033596508,rs1033631014,rs1033663589,rs1036571625,rs1037317…	.	rs61766198_rs11590283|Systemic lupus erythematosus//rs61766198_rs12103|Crohn's disease,Inflammatory bowel disease,Ulcerative colitis	.	ACAP3,AURKAIP1,CCNL2,CPSF3L,DVL1,GLTPD1,MRPL20,MXRA8,NR,PUSL1,RP4-758J18.2,SCNN1D,TAS1R3,TNFRSF18,TNFRSF4,UBE2J2	GTEX_MULTIPLE:rs12103:PUSL1//GTEX_SINGLE:rs12103:PUSL1//GTEX_SINGLE:rs12103:SCNN1D//GTEX_SINGLE:rs12103:SDF4//GTEX_MULTIPLE:rs12103:SCNN1D//GTEX_MULTIPLE:rs12103:MRPL20//GTEX_MULTIPLE:rs12103:ANKRD65//GTEX_SINGLE:rs12103:ANKRD65//GTEX_MULTIPLE:rs12103:CPSF3L//GTEX_SINGLE:rs12103:MRPL20//GTEX_MULTIPLE:rs12103:RP4//GTEX_SINGLE:rs12103:ATAD3C//GTEX_MULTIPLE:rs12103:ACAP3//GTEX_MULTIPLE:rs12103:SDF4/…	GTEX_MULTIPLE:Brain_Cerebellum//GTEX_SINGLE:Adipose_Subcutaneous//GTEX_MULTIPLE:Esophagus_Gastroesophageal_Junction//GTEX_MULTIPLE:Whole_Blood//GTEX_MULTIPLE:Uterus//GTEX_MULTIPLE:Nerve_Tibial//GTEX_SINGLE:Artery_Tibial//GTEX_SINGLE:Esophagus_Mucosa//GTEX_MULTIPLE:Adrenal_Gland//GTEX_SINGLE:Brain_Frontal_Cortex_BA9//GTEX_MULTIPLE:Spleen//GTEX_MULTIPLE:Small_Intestine_Terminal_Ileum//GTEX_SINGLE:7…
	chr1	1307690	1309014	9.74601	9.47013	9.71649	9.60058	9.3696	9.30846	-0.0877705	243	chr1	992014	1001574	-317000	275	chr1	1304045	1342719	1.93935	1.17944	2.07595	1.53802	2.7277	ENSG00000188290	HES4	chr1	998962	1000172	HES4	3.67588	5.18331	6.01391	6.90601	7.22492	3.81024	-14.4593	-0.0591285	-0.0881412	rs1000013557,rs1000778377,rs1001132193,rs1007997178,rs1009362972,rs1009606522,rs1009889712,rs1012838932,rs1012916518,rs1013134648,rs1013555752,rs1017374489,rs1017740832,rs1018713317,rs1020909324,rs1020957331,rs1021214909,rs1024243928,rs1024609188,rs1025759564,rs1025978489,rs1027139528,rs1030001425,rs1032835104,rs1032916531,rs1033365088,rs1033596508,rs1033631014,rs1033663589,rs1036571625,rs1037317…	.	rs61766198_rs11590283|Systemic lupus erythematosus//rs61766198_rs12103|Crohn's disease,Inflammatory bowel disease,Ulcerative colitis	.	ACAP3,AURKAIP1,CCNL2,CPSF3L,DVL1,GLTPD1,MRPL20,MXRA8,NR,PUSL1,RP4-758J18.2,SCNN1D,TAS1R3,TNFRSF18,TNFRSF4,UBE2J2	GTEX_MULTIPLE:rs12103:PUSL1//GTEX_SINGLE:rs12103:PUSL1//GTEX_SINGLE:rs12103:SCNN1D//GTEX_SINGLE:rs12103:SDF4//GTEX_MULTIPLE:rs12103:SCNN1D//GTEX_MULTIPLE:rs12103:MRPL20//GTEX_MULTIPLE:rs12103:ANKRD65//GTEX_SINGLE:rs12103:ANKRD65//GTEX_MULTIPLE:rs12103:CPSF3L//GTEX_SINGLE:rs12103:MRPL20//GTEX_MULTIPLE:rs12103:RP4//GTEX_SINGLE:rs12103:ATAD3C//GTEX_MULTIPLE:rs12103:ACAP3//GTEX_MULTIPLE:rs12103:SDF4/…	GTEX_MULTIPLE:Brain_Cerebellum//GTEX_SINGLE:Adipose_Subcutaneous//GTEX_MULTIPLE:Esophagus_Gastroesophageal_Junction//GTEX_MULTIPLE:Whole_Blood//GTEX_MULTIPLE:Uterus//GTEX_MULTIPLE:Nerve_Tibial//GTEX_SINGLE:Artery_Tibial//GTEX_SINGLE:Esophagus_Mucosa//GTEX_MULTIPLE:Adrenal_Gland//GTEX_SINGLE:Brain_Frontal_Cortex_BA9//GTEX_MULTIPLE:Spleen//GTEX_MULTIPLE:Small_Intestine_Terminal_Ileum//GTEX_SINGLE:7…
	chr1	1307690	1309014	9.74601	9.47013	9.71649	9.60058	9.3696	9.30846	-0.0877705	271	chr1	1225417	1271493	-83597	275	chr1	1304045	1342719	5.11872	4.65116	4.79069	5.07301	5.45559	ENSG00000078808	SDF4	chr1	1216908	1232031	SDF4	9.95909	9.86614	10.2615	10.9562	11.5894	11.2536	-19.3194	-0.670799	-0.41825	rs1000013557,rs1000778377,rs1001132193,rs1007997178,rs1009362972,rs1009606522,rs1009889712,rs1012838932,rs1012916518,rs1013134648,rs1013555752,rs1017374489,rs1017740832,rs1018713317,rs1020909324,rs1020957331,rs1021214909,rs1024243928,rs1024609188,rs1025759564,rs1025978489,rs1027139528,rs1030001425,rs1032835104,rs1032916531,rs1033365088,rs1033596508,rs1033631014,rs1033663589,rs1036571625,rs1037317…	.	rs61766198_rs11590283|Systemic lupus erythematosus//rs61766198_rs12103|Crohn's disease,Inflammatory bowel disease,Ulcerative colitis	.	ACAP3,AURKAIP1,CCNL2,CPSF3L,DVL1,GLTPD1,MRPL20,MXRA8,NR,PUSL1,RP4-758J18.2,SCNN1D,TAS1R3,TNFRSF18,TNFRSF4,UBE2J2	GTEX_MULTIPLE:rs12103:PUSL1//GTEX_SINGLE:rs12103:PUSL1//GTEX_SINGLE:rs12103:SCNN1D//GTEX_SINGLE:rs12103:SDF4//GTEX_MULTIPLE:rs12103:SCNN1D//GTEX_MULTIPLE:rs12103:MRPL20//GTEX_MULTIPLE:rs12103:ANKRD65//GTEX_SINGLE:rs12103:ANKRD65//GTEX_MULTIPLE:rs12103:CPSF3L//GTEX_SINGLE:rs12103:MRPL20//GTEX_MULTIPLE:rs12103:RP4//GTEX_SINGLE:rs12103:ATAD3C//GTEX_MULTIPLE:rs12103:ACAP3//GTEX_MULTIPLE:rs12103:SDF4/…	GTEX_MULTIPLE:Brain_Cerebellum//GTEX_SINGLE:Adipose_Subcutaneous//GTEX_MULTIPLE:Esophagus_Gastroesophageal_Junction//GTEX_MULTIPLE:Whole_Blood//GTEX_MULTIPLE:Uterus//GTEX_MULTIPLE:Nerve_Tibial//GTEX_SINGLE:Artery_Tibial//GTEX_SINGLE:Esophagus_Mucosa//GTEX_MULTIPLE:Adrenal_Gland//GTEX_SINGLE:Brain_Frontal_Cortex_BA9//GTEX_MULTIPLE:Spleen//GTEX_MULTIPLE:Small_Intestine_Terminal_Ileum//GTEX_SINGLE:7…
2	chr1	2546105	2549148	10.7388	10.7554	10.8817	10.6595	10.6764	10.4493	-0.43973	37756	chr1	156726275	156729657	154177127	457	chr1	2526993	2564457	0	0	0	0	2.17473	ENSG00000143303	RRNAD1	chr1	156728442	156736960	RRNAD1	7.21065	6.98911	7.74655	7.75363	7.73705	8.34662	-14.4545	-0.637292	-0.883068	rs1000150850,rs1000183959,rs1001211959,rs1002833583,rs1004103477,rs1004232788,rs1004537356,rs1005642549,rs1006088387,rs1007454066,rs1007984657,rs1008869486,rs1009523601,rs1009988658,rs1010298619,rs1010526367,rs1011416334,rs1011481244,rs1011533546,rs1011666788,rs1012668761,rs1012803312,rs1013701857,rs1013843034,rs1013980017,rs1014226020,rs1014343192,rs1015650420,rs1015849137,rs1016167330,rs1017347…	.	rs1974044_rs10797432|Inflammatory bowel disease,Ulcerative colitis//rs1974044_rs10910092|Ulcerative colitis//rs1974044_rs2234161|Chronic inflammatory diseases (ankylosing spondylitis,Crohn's disease,psoriasis,primary sclerosing cholangitis,ulcerative colitis) (pleiotropy)//rs1974044_rs6667605|Inflammatory bowel disease,Ulcerative colitis//rs1974044_rs734999|Ulcerative colitis//rs2477678_rs1079743…	.	C1orf93,FAM213B,MMEL1,NR,PLCH2,TNFRSF14	NESDA:rs10910092:TNFRSF14//NESDA:rs10910092:FAM213B//estonia:rs10910092:TNFRSF14//NESDA:rs2234161:FAM213B//NESDA:rs2234161:TNFRSF14//estonia:rs2234161:TNFRSF14//NESDA:rs6667605:FAM213B//estonia:rs6667605:TNFRSF14//NESDA:rs6667605:TNFRSF14//GTEX_MULTIPLE:rs734999:MMEL1//estonia:rs734999:TNFRSF14//NESDA:rs734999:TNFRSF14//GTEX_MULTIPLE:rs734999:FAM213B//GTEX_SINGLE:rs734999:MMEL1//GTEX_SINGLE:rs734…	NESDA:PBLOOD:1.89e-11:<1.34e-05//NESDA:PBLOOD:5.57e-18:<1.34e-05//NESDA:PBLOOD:5.71e-10:1.18e-05//NESDA:PBLOOD:5.85e-09:6.51e-05//NESDA:PBLOOD:3.58e-46:<1.34e-05//estonia:CD8:9.98E-10:0//NESDA:PBLOOD:2.62e-12:<1.34e-05//estonia:CD4:8.48E-16:0//NESDA:PBLOOD:2.31e-17:<1.34e-05//NESDA:PBLOOD:6.84e-09:7.54e-05//NESDA:PBLOOD:1.31e-11:<1.34e-05//NESDA:PBLOOD:1.55e-43:<1.34e-05//estonia:CD8:3.12E-09:8.4…
	chr1	2546105	2549148	10.7388	10.7554	10.8817	10.6595	10.6764	10.4493	-0.43973	405	chr1	2195158	2199385	-353990	457	chr1	2526993	2564457	4.28604	3.6693	4.2469	4.89374	4.55434	ENSG00000162585	FAAP20	chr1	2184461	2212720	FAAP20	8.37082	8.1988	8.31426	8.10436	8.08849	9.06673	-4.21997	-0.678719	-0.428982	rs1000150850,rs1000183959,rs1001211959,rs1002833583,rs1004103477,rs1004232788,rs1004537356,rs1005642549,rs1006088387,rs1007454066,rs1007984657,rs1008869486,rs1009523601,rs1009988658,rs1010298619,rs1010526367,rs1011416334,rs1011481244,rs1011533546,rs1011666788,rs1012668761,rs1012803312,rs1013701857,rs1013843034,rs1013980017,rs1014226020,rs1014343192,rs1015650420,rs1015849137,rs1016167330,rs1017347…	.	rs1974044_rs10797432|Inflammatory bowel disease,Ulcerative colitis//rs1974044_rs10910092|Ulcerative colitis//rs1974044_rs2234161|Chronic inflammatory diseases (ankylosing spondylitis,Crohn's disease,psoriasis,primary sclerosing cholangitis,ulcerative colitis) (pleiotropy)//rs1974044_rs6667605|Inflammatory bowel disease,Ulcerative colitis//rs1974044_rs734999|Ulcerative colitis//rs2477678_rs1079743…	.	C1orf93,FAM213B,MMEL1,NR,PLCH2,TNFRSF14	NESDA:rs10910092:TNFRSF14//NESDA:rs10910092:FAM213B//estonia:rs10910092:TNFRSF14//NESDA:rs2234161:FAM213B//NESDA:rs2234161:TNFRSF14//estonia:rs2234161:TNFRSF14//NESDA:rs6667605:FAM213B//estonia:rs6667605:TNFRSF14//NESDA:rs6667605:TNFRSF14//GTEX_MULTIPLE:rs734999:MMEL1//estonia:rs734999:TNFRSF14//NESDA:rs734999:TNFRSF14//GTEX_MULTIPLE:rs734999:FAM213B//GTEX_SINGLE:rs734999:MMEL1//GTEX_SINGLE:rs734…	NESDA:PBLOOD:1.89e-11:<1.34e-05//NESDA:PBLOOD:5.57e-18:<1.34e-05//NESDA:PBLOOD:5.71e-10:1.18e-05//NESDA:PBLOOD:5.85e-09:6.51e-05//NESDA:PBLOOD:3.58e-46:<1.34e-05//estonia:CD8:9.98E-10:0//NESDA:PBLOOD:2.62e-12:<1.34e-05//estonia:CD4:8.48E-16:0//NESDA:PBLOOD:2.31e-17:<1.34e-05//NESDA:PBLOOD:6.84e-09:7.54e-05//NESDA:PBLOOD:1.31e-11:<1.34e-05//NESDA:PBLOOD:1.55e-43:<1.34e-05//estonia:CD8:3.12E-09:8.4…
	chr1	2546105	2549148	10.7388	10.7554	10.8817	10.6595	10.6764	10.4493	-0.43973	447	chr1	2423480	2426365	-125668	457	chr1	2526993	2564457	3.52405	2.86517	3.36292	2.81193	3.12648	ENSG00000149527	PLCH2	chr1	2425980	2505530	PLCH2	8.24359	8.27586	8.04394	7.27758	5.62941	4.67413	-15.6573	0.837601	0.261985	rs1000150850,rs1000183959,rs1001211959,rs1002833583,rs1004103477,rs1004232788,rs1004537356,rs1005642549,rs1006088387,rs1007454066,rs1007984657,rs1008869486,rs1009523601,rs1009988658,rs1010298619,rs1010526367,rs1011416334,rs1011481244,rs1011533546,rs1011666788,rs1012668761,rs1012803312,rs1013701857,rs1013843034,rs1013980017,rs1014226020,rs1014343192,rs1015650420,rs1015849137,rs1016167330,rs1017347…	.	rs1974044_rs10797432|Inflammatory bowel disease,Ulcerative colitis//rs1974044_rs10910092|Ulcerative colitis//rs1974044_rs2234161|Chronic inflammatory diseases (ankylosing spondylitis,Crohn's disease,psoriasis,primary sclerosing cholangitis,ulcerative colitis) (pleiotropy)//rs1974044_rs6667605|Inflammatory bowel disease,Ulcerative colitis//rs1974044_rs734999|Ulcerative colitis//rs2477678_rs1079743…	.	C1orf93,FAM213B,MMEL1,NR,PLCH2,TNFRSF14	NESDA:rs10910092:TNFRSF14//NESDA:rs10910092:FAM213B//estonia:rs10910092:TNFRSF14//NESDA:rs2234161:FAM213B//NESDA:rs2234161:TNFRSF14//estonia:rs2234161:TNFRSF14//NESDA:rs6667605:FAM213B//estonia:rs6667605:TNFRSF14//NESDA:rs6667605:TNFRSF14//GTEX_MULTIPLE:rs734999:MMEL1//estonia:rs734999:TNFRSF14//NESDA:rs734999:TNFRSF14//GTEX_MULTIPLE:rs734999:FAM213B//GTEX_SINGLE:rs734999:MMEL1//GTEX_SINGLE:rs734…	NESDA:PBLOOD:1.89e-11:<1.34e-05//NESDA:PBLOOD:5.57e-18:<1.34e-05//NESDA:PBLOOD:5.71e-10:1.18e-05//NESDA:PBLOOD:5.85e-09:6.51e-05//NESDA:PBLOOD:3.58e-46:<1.34e-05//estonia:CD8:9.98E-10:0//NESDA:PBLOOD:2.62e-12:<1.34e-05//estonia:CD4:8.48E-16:0//NESDA:PBLOOD:2.31e-17:<1.34e-05//NESDA:PBLOOD:6.84e-09:7.54e-05//NESDA:PBLOOD:1.31e-11:<1.34e-05//NESDA:PBLOOD:1.55e-43:<1.34e-05//estonia:CD8:3.12E-09:8.4…
	chr1	2555641	2556783	8.70014	8.90954	8.94561	8.81816	9.00168	9.02388	4.47e-06	37756	chr1	156726275	156729657	154169492	457	chr1	2526993	2564457	0	0	0	0	2.17473	ENSG00000143303	RRNAD1	chr1	156728442	156736960	RRNAD1	7.21065	6.98911	7.74655	7.75363	7.73705	8.34662	-14.4545	0.592001	0.467012	rs1002373400,rs1006650409,rs1006683175,rs1008907276,rs1010908827,rs1011012227,rs1012490654,rs1015807565,rs1016217711,rs1018020117,rs1019331790,rs1019384293,rs1019931121,rs1020488682,rs1022385092,rs1026215315,rs1026886480,rs1028442201,rs1029594616,rs1031050109,rs1032559077,rs1035133067,rs1035184118,rs1038141560,rs1039627398,rs1041952560,rs1044155249,rs1046404709,rs1048261006,rs1048395856,rs1050436…	.	rs2227312_rs10797432|Inflammatory bowel disease,Ulcerative colitis//rs2227312_rs10910092|Ulcerative colitis//rs2227312_rs2234161|Chronic inflammatory diseases (ankylosing spondylitis,Crohn's disease,psoriasis,primary sclerosing cholangitis,ulcerative colitis) (pleiotropy)//rs2227312_rs6667605|Inflammatory bowel disease,Ulcerative colitis//rs2227312_rs734999|Ulcerative colitis//rs2227313_rs1079743…	.	C1orf93,FAM213B,MMEL1,NR,PLCH2,TNFRSF14	NESDA:rs10910092:TNFRSF14//NESDA:rs10910092:FAM213B//estonia:rs10910092:TNFRSF14//NESDA:rs2234161:FAM213B//NESDA:rs2234161:TNFRSF14//estonia:rs2234161:TNFRSF14//NESDA:rs6667605:FAM213B//estonia:rs6667605:TNFRSF14//NESDA:rs6667605:TNFRSF14//GTEX_MULTIPLE:rs734999:MMEL1//estonia:rs734999:TNFRSF14//NESDA:rs734999:TNFRSF14//GTEX_MULTIPLE:rs734999:FAM213B//GTEX_SINGLE:rs734999:MMEL1//GTEX_SINGLE:rs734…	NESDA:PBLOOD:1.89e-11:<1.34e-05//NESDA:PBLOOD:5.57e-18:<1.34e-05//NESDA:PBLOOD:5.71e-10:1.18e-05//NESDA:PBLOOD:5.85e-09:6.51e-05//NESDA:PBLOOD:3.58e-46:<1.34e-05//estonia:CD8:9.98E-10:0//NESDA:PBLOOD:2.62e-12:<1.34e-05//estonia:CD4:8.48E-16:0//NESDA:PBLOOD:2.31e-17:<1.34e-05//NESDA:PBLOOD:6.84e-09:7.54e-05//NESDA:PBLOOD:1.31e-11:<1.34e-05//NESDA:PBLOOD:1.55e-43:<1.34e-05//estonia:CD8:3.12E-09:8.4…
	chr1	2555641	2556783	8.70014	8.90954	8.94561	8.81816	9.00168	9.02388	4.47e-06	405	chr1	2195158	2199385	-361625	457	chr1	2526993	2564457	4.28604	3.6693	4.2469	4.89374	4.55434	ENSG00000162585	FAAP20	chr1	2184461	2212720	FAAP20	8.37082	8.1988	8.31426	8.10436	8.08849	9.06673	-4.21997	0.336875	0.360324	rs1002373400,rs1006650409,rs1006683175,rs1008907276,rs1010908827,rs1011012227,rs1012490654,rs1015807565,rs1016217711,rs1018020117,rs1019331790,rs1019384293,rs1019931121,rs1020488682,rs1022385092,rs1026215315,rs1026886480,rs1028442201,rs1029594616,rs1031050109,rs1032559077,rs1035133067,rs1035184118,rs1038141560,rs1039627398,rs1041952560,rs1044155249,rs1046404709,rs1048261006,rs1048395856,rs1050436…	.	rs2227312_rs10797432|Inflammatory bowel disease,Ulcerative colitis//rs2227312_rs10910092|Ulcerative colitis//rs2227312_rs2234161|Chronic inflammatory diseases (ankylosing spondylitis,Crohn's disease,psoriasis,primary sclerosing cholangitis,ulcerative colitis) (pleiotropy)//rs2227312_rs6667605|Inflammatory bowel disease,Ulcerative colitis//rs2227312_rs734999|Ulcerative colitis//rs2227313_rs1079743…	.	C1orf93,FAM213B,MMEL1,NR,PLCH2,TNFRSF14	NESDA:rs10910092:TNFRSF14//NESDA:rs10910092:FAM213B//estonia:rs10910092:TNFRSF14//NESDA:rs2234161:FAM213B//NESDA:rs2234161:TNFRSF14//estonia:rs2234161:TNFRSF14//NESDA:rs6667605:FAM213B//estonia:rs6667605:TNFRSF14//NESDA:rs6667605:TNFRSF14//GTEX_MULTIPLE:rs734999:MMEL1//estonia:rs734999:TNFRSF14//NESDA:rs734999:TNFRSF14//GTEX_MULTIPLE:rs734999:FAM213B//GTEX_SINGLE:rs734999:MMEL1//GTEX_SINGLE:rs734…	NESDA:PBLOOD:1.89e-11:<1.34e-05//NESDA:PBLOOD:5.57e-18:<1.34e-05//NESDA:PBLOOD:5.71e-10:1.18e-05//NESDA:PBLOOD:5.85e-09:6.51e-05//NESDA:PBLOOD:3.58e-46:<1.34e-05//estonia:CD8:9.98E-10:0//NESDA:PBLOOD:2.62e-12:<1.34e-05//estonia:CD4:8.48E-16:0//NESDA:PBLOOD:2.31e-17:<1.34e-05//NESDA:PBLOOD:6.84e-09:7.54e-05//NESDA:PBLOOD:1.31e-11:<1.34e-05//NESDA:PBLOOD:1.55e-43:<1.34e-05//estonia:CD8:3.12E-09:8.4…
	chr1	2555641	2556783	8.70014	8.90954	8.94561	8.81816	9.00168	9.02388	4.47e-06	447	chr1	2423480	2426365	-133303	457	chr1	2526993	2564457	3.52405	2.86517	3.36292	2.81193	3.12648	ENSG00000149527	PLCH2	chr1	2425980	2505530	PLCH2	8.24359	8.27586	8.04394	7.27758	5.62941	4.67413	-15.6573	-0.686561	-0.654381	rs1002373400,rs1006650409,rs1006683175,rs1008907276,rs1010908827,rs1011012227,rs1012490654,rs1015807565,rs1016217711,rs1018020117,rs1019331790,rs1019384293,rs1019931121,rs1020488682,rs1022385092,rs1026215315,rs1026886480,rs1028442201,rs1029594616,rs1031050109,rs1032559077,rs1035133067,rs1035184118,rs1038141560,rs1039627398,rs1041952560,rs1044155249,rs1046404709,rs1048261006,rs1048395856,rs1050436…	.	rs2227312_rs10797432|Inflammatory bowel disease,Ulcerative colitis//rs2227312_rs10910092|Ulcerative colitis//rs2227312_rs2234161|Chronic inflammatory diseases (ankylosing spondylitis,Crohn's disease,psoriasis,primary sclerosing cholangitis,ulcerative colitis) (pleiotropy)//rs2227312_rs6667605|Inflammatory bowel disease,Ulcerative colitis//rs2227312_rs734999|Ulcerative colitis//rs2227313_rs1079743…	.	C1orf93,FAM213B,MMEL1,NR,PLCH2,TNFRSF14	NESDA:rs10910092:TNFRSF14//NESDA:rs10910092:FAM213B//estonia:rs10910092:TNFRSF14//NESDA:rs2234161:FAM213B//NESDA:rs2234161:TNFRSF14//estonia:rs2234161:TNFRSF14//NESDA:rs6667605:FAM213B//estonia:rs6667605:TNFRSF14//NESDA:rs6667605:TNFRSF14//GTEX_MULTIPLE:rs734999:MMEL1//estonia:rs734999:TNFRSF14//NESDA:rs734999:TNFRSF14//GTEX_MULTIPLE:rs734999:FAM213B//GTEX_SINGLE:rs734999:MMEL1//GTEX_SINGLE:rs734…	NESDA:PBLOOD:1.89e-11:<1.34e-05//NESDA:PBLOOD:5.57e-18:<1.34e-05//NESDA:PBLOOD:5.71e-10:1.18e-05//NESDA:PBLOOD:5.85e-09:6.51e-05//NESDA:PBLOOD:3.58e-46:<1.34e-05//estonia:CD8:9.98E-10:0//NESDA:PBLOOD:2.62e-12:<1.34e-05//estonia:CD4:8.48E-16:0//NESDA:PBLOOD:2.31e-17:<1.34e-05//NESDA:PBLOOD:6.84e-09:7.54e-05//NESDA:PBLOOD:1.31e-11:<1.34e-05//NESDA:PBLOOD:1.55e-43:<1.34e-05//estonia:CD8:3.12E-09:8.4…
	chr1	2585371	2586646	9.66068	9.51867	9.56762	9.26891	9.40012	9.40873	6.89e-05	122350	chr11	63670761	63673177	61084115	460	chr1	2583425	2594813	1.3101	0	0	0	0	ENSG00000184743	ATL3	chr11	63624087	63671921	ATL3	9.53097	9.2992	8.70854	9.47912	10.8681	10.9287	-18.1717	-0.417439	0.759649	rs1001658938,rs1002055433,rs1002681145,rs1003273738,rs1004725305,rs1005202705,rs1005895058,rs1008232074,rs1011585265,rs1011702679,rs1014229526,rs1014502635,rs1014591919,rs1015021180,rs1016223000,rs1017197428,rs1017207218,rs1019704948,rs1020095358,rs1021695945,rs1021730316,rs1024055777,rs1027378597,rs1028311641,rs1028384995,rs1030267774,rs1031707992,rs1034989392,rs1035718762,rs1035919044,rs1036592…	.	rs554599679_rs2843401|Rheumatoid arthritis,Rheumatoid arthritis (ACPA-positive)//rs554599679_rs3890745|Rheumatoid arthritis//rs554599679_rs4648356|Multiple sclerosis//rs554599679_rs60733400|Multiple sclerosis	rs554599679_rs187786174|0.830152|okada//rs554599679_rs2843401|0.830166|eyre	MMEL1,TNFRSF14	GTEX_SINGLE:rs4648356:FAM213B//GTEX_MULTIPLE:rs4648356:TNFRSF14//GTEX_SINGLE:rs4648356:TTC34//GTEX_SINGLE:rs4648356:MMEL1//GTEX_SINGLE:rs4648356:RP3//GTEX_SINGLE:rs4648356:TNFRSF14//GTEX_MULTIPLE:rs4648356:MMEL1//NESDA:rs4648356:FAM213B//GTEX_MULTIPLE:rs4648356:RP3//GTEX_MULTIPLE:rs4648356:TTC34//NESDA:rs4648356:TNFRSF14//GTEX_MULTIPLE:rs4648356:FAM213B//NESDA:rs187786174:FAM213B//NESDA:rs1877861…	GTEX_MULTIPLE:Brain_Cerebellum//GTEX_MULTIPLE:Esophagus_Gastroesophageal_Junction//GTEX_MULTIPLE:Whole_Blood//GTEX_MULTIPLE:Nerve_Tibial//GTEX_SINGLE:Artery_Tibial//GTEX_MULTIPLE:Prostate//GTEX_SINGLE:Esophagus_Mucosa//GTEX_MULTIPLE:Lung//GTEX_MULTIPLE:Adrenal_Gland//GTEX_MULTIPLE:Colon_Sigmoid//NESDA:PBLOOD:5.65e-10:1.18e-05//GTEX_SINGLE:395M20.7//GTEX_MULTIPLE:Artery_Coronary//GTEX_MULTIPLE:395…
3	chr1	7783847	7784620	9.23985	9.28863	8.99429	9.09999	8.97092	8.81861	-1.38611	1273	chr1	6686358	6703327	-1098262	1505	chr1	7780309	7788406	2.7898	3.46692	3.84669	1.50074	0	ENSG00000007923	DNAJC11	chr1	6634168	6701924	DNAJC11	9.411	9.35953	9.50722	9.73448	10.7724	11.52	-12.9539	-0.850148	0.708914	rs1003014330,rs1003535165,rs1006775571,rs1008279588,rs1009189741,rs1009239314,rs1013181851,rs1013715838,rs1015114186,rs1015473096,rs1019295420,rs1021183423,rs1021638198,rs1025055566,rs1026716181,rs1027700177,rs1029108484,rs1035685902,rs1035970034,rs1036823524,rs1041003798,rs1041073218,rs1041564217,rs1048064195,rs1055923894,rs1057337533,rs1162176148,rs1163762430,rs1165507064,rs1165541517,rs1165548…	.	rs2794664_rs2797685|Crohn's disease//rs2797687_rs2797685|Crohn's disease	.	VAMP3	GTEX_MULTIPLE:rs2797685:VAMP3//NESDA:rs2797685:CAMTA1//GTEX_SINGLE:rs2797685:VAMP3//NESDA:rs2794664:CAMTA1//NESDA:rs2797687:CAMTA1	GTEX_MULTIPLE:Esophagus_Gastroesophageal_Junction//GTEX_MULTIPLE:Uterus//GTEX_MULTIPLE:Whole_Blood//GTEX_MULTIPLE:Nerve_Tibial//GTEX_MULTIPLE:Prostate//GTEX_MULTIPLE:Lung//GTEX_MULTIPLE:Colon_Sigmoid//GTEX_MULTIPLE:Adrenal_Gland//GTEX_MULTIPLE:Esophagus_Mucosa//GTEX_MULTIPLE:Artery_Coronary//GTEX_MULTIPLE:Spleen//GTEX_MULTIPLE:Adipose_Visceral_Omentum//GTEX_MULTIPLE:Small_Intestine_Terminal_Ileum…
	chr1	7783847	7784620	9.23985	9.28863	8.99429	9.09999	8.97092	8.81861	-1.38611	1729	chr1	8652579	8657900	867959	1505	chr1	7780309	7788406	0	0	0.966564	0.77084	1.63645	ENSG00000142599	RERE	chr1	8352397	8817643	RERE	12.4461	12.6707	12.4695	12.4415	12.4909	11.9968	-3.5944	0.785833	-0.978774	rs1003014330,rs1003535165,rs1006775571,rs1008279588,rs1009189741,rs1009239314,rs1013181851,rs1013715838,rs1015114186,rs1015473096,rs1019295420,rs1021183423,rs1021638198,rs1025055566,rs1026716181,rs1027700177,rs1029108484,rs1035685902,rs1035970034,rs1036823524,rs1041003798,rs1041073218,rs1041564217,rs1048064195,rs1055923894,rs1057337533,rs1162176148,rs1163762430,rs1165507064,rs1165541517,rs1165548…	.	rs2794664_rs2797685|Crohn's disease//rs2797687_rs2797685|Crohn's disease	.	VAMP3	GTEX_MULTIPLE:rs2797685:VAMP3//NESDA:rs2797685:CAMTA1//GTEX_SINGLE:rs2797685:VAMP3//NESDA:rs2794664:CAMTA1//NESDA:rs2797687:CAMTA1	GTEX_MULTIPLE:Esophagus_Gastroesophageal_Junction//GTEX_MULTIPLE:Uterus//GTEX_MULTIPLE:Whole_Blood//GTEX_MULTIPLE:Nerve_Tibial//GTEX_MULTIPLE:Prostate//GTEX_MULTIPLE:Lung//GTEX_MULTIPLE:Colon_Sigmoid//GTEX_MULTIPLE:Adrenal_Gland//GTEX_MULTIPLE:Esophagus_Mucosa//GTEX_MULTIPLE:Artery_Coronary//GTEX_MULTIPLE:Spleen//GTEX_MULTIPLE:Adipose_Visceral_Omentum//GTEX_MULTIPLE:Small_Intestine_Terminal_Ileum…
	chr1	7783847	7784620	9.23985	9.28863	8.99429	9.09999	8.97092	8.81861	-1.38611	1780	chr1	8800351	8813934	1015731	1505	chr1	7780309	7788406	0	0	0.63434	0.355576	1.93055	ENSG00000228423	RP4-633I8.4	chr1	8805860	8807051	AL357552.2	1.1354	2.71039	2.85262	3.00309	2.81162	2.72114	0.00204981	-0.461023	-0.869051	rs1003014330,rs1003535165,rs1006775571,rs1008279588,rs1009189741,rs1009239314,rs1013181851,rs1013715838,rs1015114186,rs1015473096,rs1019295420,rs1021183423,rs1021638198,rs1025055566,rs1026716181,rs1027700177,rs1029108484,rs1035685902,rs1035970034,rs1036823524,rs1041003798,rs1041073218,rs1041564217,rs1048064195,rs1055923894,rs1057337533,rs1162176148,rs1163762430,rs1165507064,rs1165541517,rs1165548…	.	rs2794664_rs2797685|Crohn's disease//rs2797687_rs2797685|Crohn's disease	.	VAMP3	GTEX_MULTIPLE:rs2797685:VAMP3//NESDA:rs2797685:CAMTA1//GTEX_SINGLE:rs2797685:VAMP3//NESDA:rs2794664:CAMTA1//NESDA:rs2797687:CAMTA1	GTEX_MULTIPLE:Esophagus_Gastroesophageal_Junction//GTEX_MULTIPLE:Uterus//GTEX_MULTIPLE:Whole_Blood//GTEX_MULTIPLE:Nerve_Tibial//GTEX_MULTIPLE:Prostate//GTEX_MULTIPLE:Lung//GTEX_MULTIPLE:Colon_Sigmoid//GTEX_MULTIPLE:Adrenal_Gland//GTEX_MULTIPLE:Esophagus_Mucosa//GTEX_MULTIPLE:Artery_Coronary//GTEX_MULTIPLE:Spleen//GTEX_MULTIPLE:Adipose_Visceral_Omentum//GTEX_MULTIPLE:Small_Intestine_Terminal_Ileum…
	chr1	7783847	7784620	9.23985	9.28863	8.99429	9.09999	8.97092	8.81861	-1.38611	2425	chr1	12165154	12172576	4380534	1505	chr1	7780309	7788406	0	1.52018	0	0	0	ENSG00000028137	TNFRSF1B	chr1	12166943	12209228	TNFRSF1B	11.7106	11.6332	12.5358	13.1273	13.2723	12.0459	-10.5096	-0.433479	0.642045	rs1003014330,rs1003535165,rs1006775571,rs1008279588,rs1009189741,rs1009239314,rs1013181851,rs1013715838,rs1015114186,rs1015473096,rs1019295420,rs1021183423,rs1021638198,rs1025055566,rs1026716181,rs1027700177,rs1029108484,rs1035685902,rs1035970034,rs1036823524,rs1041003798,rs1041073218,rs1041564217,rs1048064195,rs1055923894,rs1057337533,rs1162176148,rs1163762430,rs1165507064,rs1165541517,rs1165548…	.	rs2794664_rs2797685|Crohn's disease//rs2797687_rs2797685|Crohn's disease	.	VAMP3	GTEX_MULTIPLE:rs2797685:VAMP3//NESDA:rs2797685:CAMTA1//GTEX_SINGLE:rs2797685:VAMP3//NESDA:rs2794664:CAMTA1//NESDA:rs2797687:CAMTA1	GTEX_MULTIPLE:Esophagus_Gastroesophageal_Junction//GTEX_MULTIPLE:Uterus//GTEX_MULTIPLE:Whole_Blood//GTEX_MULTIPLE:Nerve_Tibial//GTEX_MULTIPLE:Prostate//GTEX_MULTIPLE:Lung//GTEX_MULTIPLE:Colon_Sigmoid//GTEX_MULTIPLE:Adrenal_Gland//GTEX_MULTIPLE:Esophagus_Mucosa//GTEX_MULTIPLE:Artery_Coronary//GTEX_MULTIPLE:Spleen//GTEX_MULTIPLE:Adipose_Visceral_Omentum//GTEX_MULTIPLE:Small_Intestine_Terminal_Ileum…
	chr1	7783847	7784620	9.23985	9.28863	8.99429	9.09999	8.97092	8.81861	-1.38611	2881	chr1	13767534	13773191	5982914	1505	chr1	7780309	7788406	0	1.31172	0	0.77084	0	ENSG00000116731	PRDM2	chr1	13700198	13825079	PRDM2	13.6146	13.8428	13.8885	13.3161	12.8017	11.501	-22.9179	0.784433	0.4772	rs1003014330,rs1003535165,rs1006775571,rs1008279588,rs1009189741,rs1009239314,rs1013181851,rs1013715838,rs1015114186,rs1015473096,rs1019295420,rs1021183423,rs1021638198,rs1025055566,rs1026716181,rs1027700177,rs1029108484,rs1035685902,rs1035970034,rs1036823524,rs1041003798,rs1041073218,rs1041564217,rs1048064195,rs1055923894,rs1057337533,rs1162176148,rs1163762430,rs1165507064,rs1165541517,rs1165548…	.	rs2794664_rs2797685|Crohn's disease//rs2797687_rs2797685|Crohn's disease	.	VAMP3	GTEX_MULTIPLE:rs2797685:VAMP3//NESDA:rs2797685:CAMTA1//GTEX_SINGLE:rs2797685:VAMP3//NESDA:rs2794664:CAMTA1//NESDA:rs2797687:CAMTA1	GTEX_MULTIPLE:Esophagus_Gastroesophageal_Junction//GTEX_MULTIPLE:Uterus//GTEX_MULTIPLE:Whole_Blood//GTEX_MULTIPLE:Nerve_Tibial//GTEX_MULTIPLE:Prostate//GTEX_MULTIPLE:Lung//GTEX_MULTIPLE:Colon_Sigmoid//GTEX_MULTIPLE:Adrenal_Gland//GTEX_MULTIPLE:Esophagus_Mucosa//GTEX_MULTIPLE:Artery_Coronary//GTEX_MULTIPLE:Spleen//GTEX_MULTIPLE:Adipose_Visceral_Omentum//GTEX_MULTIPLE:Small_Intestine_Terminal_Ileum…
	chr1	7783847	7784620	9.23985	9.28863	8.99429	9.09999	8.97092	8.81861	-1.38611	7114	chr1	33028569	33044033	25243949	1505	chr1	7780309	7788406	0	0	0	0	1.93055	ENSG00000004455	AK2	chr1	33007940	33080996	AK2	9.07133	8.90569	9.12912	9.82351	11.0795	12.1737	-22.7922	-0.846936	-0.692244	rs1003014330,rs1003535165,rs1006775571,rs1008279588,rs1009189741,rs1009239314,rs1013181851,rs1013715838,rs1015114186,rs1015473096,rs1019295420,rs1021183423,rs1021638198,rs1025055566,rs1026716181,rs1027700177,rs1029108484,rs1035685902,rs1035970034,rs1036823524,rs1041003798,rs1041073218,rs1041564217,rs1048064195,rs1055923894,rs1057337533,rs1162176148,rs1163762430,rs1165507064,rs1165541517,rs1165548…	.	rs2794664_rs2797685|Crohn's disease//rs2797687_rs2797685|Crohn's disease	.	VAMP3	GTEX_MULTIPLE:rs2797685:VAMP3//NESDA:rs2797685:CAMTA1//GTEX_SINGLE:rs2797685:VAMP3//NESDA:rs2794664:CAMTA1//NESDA:rs2797687:CAMTA1	GTEX_MULTIPLE:Esophagus_Gastroesophageal_Junction//GTEX_MULTIPLE:Uterus//GTEX_MULTIPLE:Whole_Blood//GTEX_MULTIPLE:Nerve_Tibial//GTEX_MULTIPLE:Prostate//GTEX_MULTIPLE:Lung//GTEX_MULTIPLE:Colon_Sigmoid//GTEX_MULTIPLE:Adrenal_Gland//GTEX_MULTIPLE:Esophagus_Mucosa//GTEX_MULTIPLE:Artery_Coronary//GTEX_MULTIPLE:Spleen//GTEX_MULTIPLE:Adipose_Visceral_Omentum//GTEX_MULTIPLE:Small_Intestine_Terminal_Ileum…
	chr1	7783847	7784620	9.23985	9.28863	8.99429	9.09999	8.97092	8.81861	-1.38611	8282	chr1	37596201	37597768	29811581	1505	chr1	7780309	7788406	0	0	1.19316	0	0	ENSG00000134697	GNL2	chr1	37566816	37595935	GNL2	9.77388	9.7995	10.2267	11.3659	12.3023	11.975	-36.3975	-0.783883	-0.193525	rs1003014330,rs1003535165,rs1006775571,rs1008279588,rs1009189741,rs1009239314,rs1013181851,rs1013715838,rs1015114186,rs1015473096,rs1019295420,rs1021183423,rs1021638198,rs1025055566,rs1026716181,rs1027700177,rs1029108484,rs1035685902,rs1035970034,rs1036823524,rs1041003798,rs1041073218,rs1041564217,rs1048064195,rs1055923894,rs1057337533,rs1162176148,rs1163762430,rs1165507064,rs1165541517,rs1165548…	.	rs2794664_rs2797685|Crohn's disease//rs2797687_rs2797685|Crohn's disease	.	VAMP3	GTEX_MULTIPLE:rs2797685:VAMP3//NESDA:rs2797685:CAMTA1//GTEX_SINGLE:rs2797685:VAMP3//NESDA:rs2794664:CAMTA1//NESDA:rs2797687:CAMTA1	GTEX_MULTIPLE:Esophagus_Gastroesophageal_Junction//GTEX_MULTIPLE:Uterus//GTEX_MULTIPLE:Whole_Blood//GTEX_MULTIPLE:Nerve_Tibial//GTEX_MULTIPLE:Prostate//GTEX_MULTIPLE:Lung//GTEX_MULTIPLE:Colon_Sigmoid//GTEX_MULTIPLE:Adrenal_Gland//GTEX_MULTIPLE:Esophagus_Mucosa//GTEX_MULTIPLE:Artery_Coronary//GTEX_MULTIPLE:Spleen//GTEX_MULTIPLE:Adipose_Visceral_Omentum//GTEX_MULTIPLE:Small_Intestine_Terminal_Ileum…
	chr1	7783847	7784620	9.23985	9.28863	8.99429	9.09999	8.97092	8.81861	-1.38611	8306	chr1	37689178	37690659	29904558	1505	chr1	7780309	7788406	0	1.31172	1.08872	0	0	ENSG00000116922	C1orf109	chr1	37681570	37692249	C1orf109	7.08665	7.29871	7.34362	8.82901	10.3096	9.92642	-26.9358	-0.747651	0.426537	rs1003014330,rs1003535165,rs1006775571,rs1008279588,rs1009189741,rs1009239314,rs1013181851,rs1013715838,rs1015114186,rs1015473096,rs1019295420,rs1021183423,rs1021638198,rs1025055566,rs1026716181,rs1027700177,rs1029108484,rs1035685902,rs1035970034,rs1036823524,rs1041003798,rs1041073218,rs1041564217,rs1048064195,rs1055923894,rs1057337533,rs1162176148,rs1163762430,rs1165507064,rs1165541517,rs1165548…	.	rs2794664_rs2797685|Crohn's disease//rs2797687_rs2797685|Crohn's disease	.	VAMP3	GTEX_MULTIPLE:rs2797685:VAMP3//NESDA:rs2797685:CAMTA1//GTEX_SINGLE:rs2797685:VAMP3//NESDA:rs2794664:CAMTA1//NESDA:rs2797687:CAMTA1	GTEX_MULTIPLE:Esophagus_Gastroesophageal_Junction//GTEX_MULTIPLE:Uterus//GTEX_MULTIPLE:Whole_Blood//GTEX_MULTIPLE:Nerve_Tibial//GTEX_MULTIPLE:Prostate//GTEX_MULTIPLE:Lung//GTEX_MULTIPLE:Colon_Sigmoid//GTEX_MULTIPLE:Adrenal_Gland//GTEX_MULTIPLE:Esophagus_Mucosa//GTEX_MULTIPLE:Artery_Coronary//GTEX_MULTIPLE:Spleen//GTEX_MULTIPLE:Adipose_Visceral_Omentum//GTEX_MULTIPLE:Small_Intestine_Terminal_Ileum…
	chr1	7783847	7784620	9.23985	9.28863	8.99429	9.09999	8.97092	8.81861	-1.38611	8307	chr1	37690659	37695186	29906039	1505	chr1	7780309	7788406	1.69652	0	3.07041	0	0	ENSG00000116922	C1orf109	chr1	37681570	37692249	C1orf109	7.08665	7.29871	7.34362	8.82901	10.3096	9.92642	-26.9358	-0.747651	0.0835214	rs1003014330,rs1003535165,rs1006775571,rs1008279588,rs1009189741,rs1009239314,rs1013181851,rs1013715838,rs1015114186,rs1015473096,rs1019295420,rs1021183423,rs1021638198,rs1025055566,rs1026716181,rs1027700177,rs1029108484,rs1035685902,rs1035970034,rs1036823524,rs1041003798,rs1041073218,rs1041564217,rs1048064195,rs1055923894,rs1057337533,rs1162176148,rs1163762430,rs1165507064,rs1165541517,rs1165548…	.	rs2794664_rs2797685|Crohn's disease//rs2797687_rs2797685|Crohn's disease	.	VAMP3	GTEX_MULTIPLE:rs2797685:VAMP3//NESDA:rs2797685:CAMTA1//GTEX_SINGLE:rs2797685:VAMP3//NESDA:rs2794664:CAMTA1//NESDA:rs2797687:CAMTA1	GTEX_MULTIPLE:Esophagus_Gastroesophageal_Junction//GTEX_MULTIPLE:Uterus//GTEX_MULTIPLE:Whole_Blood//GTEX_MULTIPLE:Nerve_Tibial//GTEX_MULTIPLE:Prostate//GTEX_MULTIPLE:Lung//GTEX_MULTIPLE:Colon_Sigmoid//GTEX_MULTIPLE:Adrenal_Gland//GTEX_MULTIPLE:Esophagus_Mucosa//GTEX_MULTIPLE:Artery_Coronary//GTEX_MULTIPLE:Spleen//GTEX_MULTIPLE:Adipose_Visceral_Omentum//GTEX_MULTIPLE:Small_Intestine_Terminal_Ileum…
	chr1	7783847	7784620	9.23985	9.28863	8.99429	9.09999	8.97092	8.81861	-1.38611	8612	chr1	38857436	38862383	31072816	1505	chr1	7780309	7788406	0	1.35514	0	0	0	ENSG00000116954	RRAGC	chr1	38838198	38859823	RRAGC	8.69413	8.53967	8.92867	9.50616	8.74761	8.97629	-3.41253	-0.341321	0.642045	rs1003014330,rs1003535165,rs1006775571,rs1008279588,rs1009189741,rs1009239314,rs1013181851,rs1013715838,rs1015114186,rs1015473096,rs1019295420,rs1021183423,rs1021638198,rs1025055566,rs1026716181,rs1027700177,rs1029108484,rs1035685902,rs1035970034,rs1036823524,rs1041003798,rs1041073218,rs1041564217,rs1048064195,rs1055923894,rs1057337533,rs1162176148,rs1163762430,rs1165507064,rs1165541517,rs1165548…	.	rs2794664_rs2797685|Crohn's disease//rs2797687_rs2797685|Crohn's disease	.	VAMP3	GTEX_MULTIPLE:rs2797685:VAMP3//NESDA:rs2797685:CAMTA1//GTEX_SINGLE:rs2797685:VAMP3//NESDA:rs2794664:CAMTA1//NESDA:rs2797687:CAMTA1	GTEX_MULTIPLE:Esophagus_Gastroesophageal_Junction//GTEX_MULTIPLE:Uterus//GTEX_MULTIPLE:Whole_Blood//GTEX_MULTIPLE:Nerve_Tibial//GTEX_MULTIPLE:Prostate//GTEX_MULTIPLE:Lung//GTEX_MULTIPLE:Colon_Sigmoid//GTEX_MULTIPLE:Adrenal_Gland//GTEX_MULTIPLE:Esophagus_Mucosa//GTEX_MULTIPLE:Artery_Coronary//GTEX_MULTIPLE:Spleen//GTEX_MULTIPLE:Adipose_Visceral_Omentum//GTEX_MULTIPLE:Small_Intestine_Terminal_Ileum…
	chr1	7783847	7784620	9.23985	9.28863	8.99429	9.09999	8.97092	8.81861	-1.38611	8612	chr1	38857436	38862383	31072816	1505	chr1	7780309	7788406	0	1.35514	0	0	0	ENSG00000228436	RP5-864K19.4	chr1	38860000	38919396	AL139260.1	6.6133	7.25423	7.6647	7.41096	6.88119	7.00624	0.000651085	-0.109491	0.642045	rs1003014330,rs1003535165,rs1006775571,rs1008279588,rs1009189741,rs1009239314,rs1013181851,rs1013715838,rs1015114186,rs1015473096,rs1019295420,rs1021183423,rs1021638198,rs1025055566,rs1026716181,rs1027700177,rs1029108484,rs1035685902,rs1035970034,rs1036823524,rs1041003798,rs1041073218,rs1041564217,rs1048064195,rs1055923894,rs1057337533,rs1162176148,rs1163762430,rs1165507064,rs1165541517,rs1165548…	.	rs2794664_rs2797685|Crohn's disease//rs2797687_rs2797685|Crohn's disease	.	VAMP3	GTEX_MULTIPLE:rs2797685:VAMP3//NESDA:rs2797685:CAMTA1//GTEX_SINGLE:rs2797685:VAMP3//NESDA:rs2794664:CAMTA1//NESDA:rs2797687:CAMTA1	GTEX_MULTIPLE:Esophagus_Gastroesophageal_Junction//GTEX_MULTIPLE:Uterus//GTEX_MULTIPLE:Whole_Blood//GTEX_MULTIPLE:Nerve_Tibial//GTEX_MULTIPLE:Prostate//GTEX_MULTIPLE:Lung//GTEX_MULTIPLE:Colon_Sigmoid//GTEX_MULTIPLE:Adrenal_Gland//GTEX_MULTIPLE:Esophagus_Mucosa//GTEX_MULTIPLE:Artery_Coronary//GTEX_MULTIPLE:Spleen//GTEX_MULTIPLE:Adipose_Visceral_Omentum//GTEX_MULTIPLE:Small_Intestine_Terminal_Ileum…
	chr1	7783847	7784620	9.23985	9.28863	8.99429	9.09999	8.97092	8.81861	-1.38611	9901	chr1	43959395	43971878	36174775	1505	chr1	7780309	7788406	0	2.20079	0	1.03271	0	ENSG00000117408	IPO13	chr1	43946939	43968022	IPO13	6.19518	5.7136	7.40177	7.94681	8.57952	9.75561	-18.1564	-0.95169	0.523901	rs1003014330,rs1003535165,rs1006775571,rs1008279588,rs1009189741,rs1009239314,rs1013181851,rs1013715838,rs1015114186,rs1015473096,rs1019295420,rs1021183423,rs1021638198,rs1025055566,rs1026716181,rs1027700177,rs1029108484,rs1035685902,rs1035970034,rs1036823524,rs1041003798,rs1041073218,rs1041564217,rs1048064195,rs1055923894,rs1057337533,rs1162176148,rs1163762430,rs1165507064,rs1165541517,rs1165548…	.	rs2794664_rs2797685|Crohn's disease//rs2797687_rs2797685|Crohn's disease	.	VAMP3	GTEX_MULTIPLE:rs2797685:VAMP3//NESDA:rs2797685:CAMTA1//GTEX_SINGLE:rs2797685:VAMP3//NESDA:rs2794664:CAMTA1//NESDA:rs2797687:CAMTA1	GTEX_MULTIPLE:Esophagus_Gastroesophageal_Junction//GTEX_MULTIPLE:Uterus//GTEX_MULTIPLE:Whole_Blood//GTEX_MULTIPLE:Nerve_Tibial//GTEX_MULTIPLE:Prostate//GTEX_MULTIPLE:Lung//GTEX_MULTIPLE:Colon_Sigmoid//GTEX_MULTIPLE:Adrenal_Gland//GTEX_MULTIPLE:Esophagus_Mucosa//GTEX_MULTIPLE:Artery_Coronary//GTEX_MULTIPLE:Spleen//GTEX_MULTIPLE:Adipose_Visceral_Omentum//GTEX_MULTIPLE:Small_Intestine_Terminal_Ileum…
	chr1	7783847	7784620	9.23985	9.28863	8.99429	9.09999	8.97092	8.81861	-1.38611	9901	chr1	43959395	43971878	36174775	1505	chr1	7780309	7788406	0	2.20079	0	1.03271	0	ENSG00000132768	DPH2	chr1	43970000	43973369	DPH2	7.23342	6.80834	7.24848	9.00938	11.0498	11.472	-28.478	-0.811328	0.523901	rs1003014330,rs1003535165,rs1006775571,rs1008279588,rs1009189741,rs1009239314,rs1013181851,rs1013715838,rs1015114186,rs1015473096,rs1019295420,rs1021183423,rs1021638198,rs1025055566,rs1026716181,rs1027700177,rs1029108484,rs1035685902,rs1035970034,rs1036823524,rs1041003798,rs1041073218,rs1041564217,rs1048064195,rs1055923894,rs1057337533,rs1162176148,rs1163762430,rs1165507064,rs1165541517,rs1165548…	.	rs2794664_rs2797685|Crohn's disease//rs2797687_rs2797685|Crohn's disease	.	VAMP3	GTEX_MULTIPLE:rs2797685:VAMP3//NESDA:rs2797685:CAMTA1//GTEX_SINGLE:rs2797685:VAMP3//NESDA:rs2794664:CAMTA1//NESDA:rs2797687:CAMTA1	GTEX_MULTIPLE:Esophagus_Gastroesophageal_Junction//GTEX_MULTIPLE:Uterus//GTEX_MULTIPLE:Whole_Blood//GTEX_MULTIPLE:Nerve_Tibial//GTEX_MULTIPLE:Prostate//GTEX_MULTIPLE:Lung//GTEX_MULTIPLE:Colon_Sigmoid//GTEX_MULTIPLE:Adrenal_Gland//GTEX_MULTIPLE:Esophagus_Mucosa//GTEX_MULTIPLE:Artery_Coronary//GTEX_MULTIPLE:Spleen//GTEX_MULTIPLE:Adipose_Visceral_Omentum//GTEX_MULTIPLE:Small_Intestine_Terminal_Ileum…
	chr1	7783847	7784620	9.23985	9.28863	8.99429	9.09999	8.97092	8.81861	-1.38611	9904	chr1	43974445	43975880	36189825	1505	chr1	7780309	7788406	0	1.49371	0	0	0	ENSG00000117410	ATP6V0B	chr1	43974487	43978295	ATP6V0B	9.52347	9.24572	9.09606	9.44864	9.73973	11.2033	-18.2233	-0.699262	0.642045	rs1003014330,rs1003535165,rs1006775571,rs1008279588,rs1009189741,rs1009239314,rs1013181851,rs1013715838,rs1015114186,rs1015473096,rs1019295420,rs1021183423,rs1021638198,rs1025055566,rs1026716181,rs1027700177,rs1029108484,rs1035685902,rs1035970034,rs1036823524,rs1041003798,rs1041073218,rs1041564217,rs1048064195,rs1055923894,rs1057337533,rs1162176148,rs1163762430,rs1165507064,rs1165541517,rs1165548…	.	rs2794664_rs2797685|Crohn's disease//rs2797687_rs2797685|Crohn's disease	.	VAMP3	GTEX_MULTIPLE:rs2797685:VAMP3//NESDA:rs2797685:CAMTA1//GTEX_SINGLE:rs2797685:VAMP3//NESDA:rs2794664:CAMTA1//NESDA:rs2797687:CAMTA1	GTEX_MULTIPLE:Esophagus_Gastroesophageal_Junction//GTEX_MULTIPLE:Uterus//GTEX_MULTIPLE:Whole_Blood//GTEX_MULTIPLE:Nerve_Tibial//GTEX_MULTIPLE:Prostate//GTEX_MULTIPLE:Lung//GTEX_MULTIPLE:Colon_Sigmoid//GTEX_MULTIPLE:Adrenal_Gland//GTEX_MULTIPLE:Esophagus_Mucosa//GTEX_MULTIPLE:Artery_Coronary//GTEX_MULTIPLE:Spleen//GTEX_MULTIPLE:Adipose_Visceral_Omentum//GTEX_MULTIPLE:Small_Intestine_Terminal_Ileum…
4	chr1	7953886	7954863	8.00696	7.76303	7.94441	8.27125	8.62985	8.52065	-8.40157	10119	chr1	44799001	44809836	36844138	1543	chr1	7948055	7976031	0	0	0	1.13492	0	ENSG00000173846	PLK3	chr1	44800225	44805990	PLK3	12.2275	12.3435	12.8577	12.8098	12.6366	11.6144	-22.7088	-0.224893	0.672179	rs1002910544,rs1005349605,rs1005596525,rs1005981375,rs1006435588,rs1012577349,rs1012879908,rs1013365874,rs1015188760,rs1016826114,rs1016903847,rs1017433477,rs1021702405,rs1021876588,rs1026228249,rs1028403861,rs1028851580,rs1031445996,rs1031740463,rs1036081705,rs1036556905,rs1042705753,rs1048628897,rs1049895488,rs1050278867,rs1053041946,rs1053332958,rs1056791709,rs1057289751,rs1158959563,rs1159856…	.	rs35731977_rs35675666|Inflammatory bowel disease,Ulcerative colitis//rs35731977_rs3766606|Chronic inflammatory diseases (ankylosing spondylitis,Crohn's disease,psoriasis,primary sclerosing cholangitis,ulcerative colitis) (pleiotropy),Crohn's disease,Inflammatory bowel disease,Ulcerative colitis	.	CAMTA1,ERFFI1,ERRFI1,NR,PARK7,PER3,TNFRSF9,UTS2,VAMP3	GTEX_MULTIPLE:rs35675666:PARK7//GTEX_MULTIPLE:rs35675666:UTS2//GTEX_SINGLE:rs35675666:UTS2//GTEX_SINGLE:rs35675666:PARK7//BIOS:rs35675666:PARK7	GTEX_MULTIPLE:Brain_Cerebellum//GTEX_MULTIPLE:Esophagus_Gastroesophageal_Junction//GTEX_SINGLE:Skin_Sun_Exposed_Lower_leg//GTEX_MULTIPLE:Whole_Blood//GTEX_MULTIPLE:Uterus//GTEX_MULTIPLE:Nerve_Tibial//GTEX_MULTIPLE:Lung//GTEX_MULTIPLE:Colon_Sigmoid//GTEX_MULTIPLE:Esophagus_Mucosa//BIOS:BLOOD:1.18E-162:0//GTEX_MULTIPLE:Spleen//GTEX_MULTIPLE:Adipose_Visceral_Omentum//GTEX_MULTIPLE:Small_Intestine_Te…
	chr1	7953886	7954863	8.00696	7.76303	7.94441	8.27125	8.62985	8.52065	-8.40157	1622	chr1	8315818	8321184	360955	1543	chr1	7948055	7976031	5.52197	6.16003	5.82903	5.75514	6.03729	ENSG00000162426	SLC45A1	chr1	8317826	8344167	SLC45A1	3.08215	2.86878	1.52325	3.19304	3.03515	4.14949	-0.208718	0.564276	-0.121817	rs1002910544,rs1005349605,rs1005596525,rs1005981375,rs1006435588,rs1012577349,rs1012879908,rs1013365874,rs1015188760,rs1016826114,rs1016903847,rs1017433477,rs1021702405,rs1021876588,rs1026228249,rs1028403861,rs1028851580,rs1031445996,rs1031740463,rs1036081705,rs1036556905,rs1042705753,rs1048628897,rs1049895488,rs1050278867,rs1053041946,rs1053332958,rs1056791709,rs1057289751,rs1158959563,rs1159856…	.	rs35731977_rs35675666|Inflammatory bowel disease,Ulcerative colitis//rs35731977_rs3766606|Chronic inflammatory diseases (ankylosing spondylitis,Crohn's disease,psoriasis,primary sclerosing cholangitis,ulcerative colitis) (pleiotropy),Crohn's disease,Inflammatory bowel disease,Ulcerative colitis	.	CAMTA1,ERFFI1,ERRFI1,NR,PARK7,PER3,TNFRSF9,UTS2,VAMP3	GTEX_MULTIPLE:rs35675666:PARK7//GTEX_MULTIPLE:rs35675666:UTS2//GTEX_SINGLE:rs35675666:UTS2//GTEX_SINGLE:rs35675666:PARK7//BIOS:rs35675666:PARK7	GTEX_MULTIPLE:Brain_Cerebellum//GTEX_MULTIPLE:Esophagus_Gastroesophageal_Junction//GTEX_SINGLE:Skin_Sun_Exposed_Lower_leg//GTEX_MULTIPLE:Whole_Blood//GTEX_MULTIPLE:Uterus//GTEX_MULTIPLE:Nerve_Tibial//GTEX_MULTIPLE:Lung//GTEX_MULTIPLE:Colon_Sigmoid//GTEX_MULTIPLE:Esophagus_Mucosa//BIOS:BLOOD:1.18E-162:0//GTEX_MULTIPLE:Spleen//GTEX_MULTIPLE:Adipose_Visceral_Omentum//GTEX_MULTIPLE:Small_Intestine_Te…
	chr1	7953886	7954863	8.00696	7.76303	7.94441	8.27125	8.62985	8.52065	-8.40157	1729	chr1	8652579	8657900	697716	1543	chr1	7948055	7976031	0	0	0.966564	1.03271	2.3835	ENSG00000142599	RERE	chr1	8352397	8817643	RERE	12.4461	12.6707	12.4695	12.4415	12.4909	11.9968	-3.5944	-0.603066	0.724954	rs1002910544,rs1005349605,rs1005596525,rs1005981375,rs1006435588,rs1012577349,rs1012879908,rs1013365874,rs1015188760,rs1016826114,rs1016903847,rs1017433477,rs1021702405,rs1021876588,rs1026228249,rs1028403861,rs1028851580,rs1031445996,rs1031740463,rs1036081705,rs1036556905,rs1042705753,rs1048628897,rs1049895488,rs1050278867,rs1053041946,rs1053332958,rs1056791709,rs1057289751,rs1158959563,rs1159856…	.	rs35731977_rs35675666|Inflammatory bowel disease,Ulcerative colitis//rs35731977_rs3766606|Chronic inflammatory diseases (ankylosing spondylitis,Crohn's disease,psoriasis,primary sclerosing cholangitis,ulcerative colitis) (pleiotropy),Crohn's disease,Inflammatory bowel disease,Ulcerative colitis	.	CAMTA1,ERFFI1,ERRFI1,NR,PARK7,PER3,TNFRSF9,UTS2,VAMP3	GTEX_MULTIPLE:rs35675666:PARK7//GTEX_MULTIPLE:rs35675666:UTS2//GTEX_SINGLE:rs35675666:UTS2//GTEX_SINGLE:rs35675666:PARK7//BIOS:rs35675666:PARK7	GTEX_MULTIPLE:Brain_Cerebellum//GTEX_MULTIPLE:Esophagus_Gastroesophageal_Junction//GTEX_SINGLE:Skin_Sun_Exposed_Lower_leg//GTEX_MULTIPLE:Whole_Blood//GTEX_MULTIPLE:Uterus//GTEX_MULTIPLE:Nerve_Tibial//GTEX_MULTIPLE:Lung//GTEX_MULTIPLE:Colon_Sigmoid//GTEX_MULTIPLE:Esophagus_Mucosa//BIOS:BLOOD:1.18E-162:0//GTEX_MULTIPLE:Spleen//GTEX_MULTIPLE:Adipose_Visceral_Omentum//GTEX_MULTIPLE:Small_Intestine_Te…
	chr1	7953886	7954863	8.00696	7.76303	7.94441	8.27125	8.62985	8.52065	-8.40157	1780	chr1	8800351	8813934	845488	1543	chr1	7948055	7976031	0	1.60546	1.19316	1.03271	1.63645	ENSG00000228423	RP4-633I8.4	chr1	8805860	8807051	AL357552.2	1.1354	2.71039	2.85262	3.00309	2.81162	2.72114	0.00204981	0.272618	0.108795	rs1002910544,rs1005349605,rs1005596525,rs1005981375,rs1006435588,rs1012577349,rs1012879908,rs1013365874,rs1015188760,rs1016826114,rs1016903847,rs1017433477,rs1021702405,rs1021876588,rs1026228249,rs1028403861,rs1028851580,rs1031445996,rs1031740463,rs1036081705,rs1036556905,rs1042705753,rs1048628897,rs1049895488,rs1050278867,rs1053041946,rs1053332958,rs1056791709,rs1057289751,rs1158959563,rs1159856…	.	rs35731977_rs35675666|Inflammatory bowel disease,Ulcerative colitis//rs35731977_rs3766606|Chronic inflammatory diseases (ankylosing spondylitis,Crohn's disease,psoriasis,primary sclerosing cholangitis,ulcerative colitis) (pleiotropy),Crohn's disease,Inflammatory bowel disease,Ulcerative colitis	.	CAMTA1,ERFFI1,ERRFI1,NR,PARK7,PER3,TNFRSF9,UTS2,VAMP3	GTEX_MULTIPLE:rs35675666:PARK7//GTEX_MULTIPLE:rs35675666:UTS2//GTEX_SINGLE:rs35675666:UTS2//GTEX_SINGLE:rs35675666:PARK7//BIOS:rs35675666:PARK7	GTEX_MULTIPLE:Brain_Cerebellum//GTEX_MULTIPLE:Esophagus_Gastroesophageal_Junction//GTEX_SINGLE:Skin_Sun_Exposed_Lower_leg//GTEX_MULTIPLE:Whole_Blood//GTEX_MULTIPLE:Uterus//GTEX_MULTIPLE:Nerve_Tibial//GTEX_MULTIPLE:Lung//GTEX_MULTIPLE:Colon_Sigmoid//GTEX_MULTIPLE:Esophagus_Mucosa//BIOS:BLOOD:1.18E-162:0//GTEX_MULTIPLE:Spleen//GTEX_MULTIPLE:Adipose_Visceral_Omentum//GTEX_MULTIPLE:Small_Intestine_Te…
	chr1	7953886	7954863	8.00696	7.76303	7.94441	8.27125	8.62985	8.52065	-8.40157	37760	chr1	156746107	156753314	148791244	1543	chr1	7948055	7976031	0	0	0.966564	0	0	ENSG00000143294	PRCC	chr1	156750610	156800817	PRCC	10.4719	10.3292	10.3319	10.5726	10.7621	11.0074	-21.3314	0.900027	-0.336281	rs1002910544,rs1005349605,rs1005596525,rs1005981375,rs1006435588,rs1012577349,rs1012879908,rs1013365874,rs1015188760,rs1016826114,rs1016903847,rs1017433477,rs1021702405,rs1021876588,rs1026228249,rs1028403861,rs1028851580,rs1031445996,rs1031740463,rs1036081705,rs1036556905,rs1042705753,rs1048628897,rs1049895488,rs1050278867,rs1053041946,rs1053332958,rs1056791709,rs1057289751,rs1158959563,rs1159856…	.	rs35731977_rs35675666|Inflammatory bowel disease,Ulcerative colitis//rs35731977_rs3766606|Chronic inflammatory diseases (ankylosing spondylitis,Crohn's disease,psoriasis,primary sclerosing cholangitis,ulcerative colitis) (pleiotropy),Crohn's disease,Inflammatory bowel disease,Ulcerative colitis	.	CAMTA1,ERFFI1,ERRFI1,NR,PARK7,PER3,TNFRSF9,UTS2,VAMP3	GTEX_MULTIPLE:rs35675666:PARK7//GTEX_MULTIPLE:rs35675666:UTS2//GTEX_SINGLE:rs35675666:UTS2//GTEX_SINGLE:rs35675666:PARK7//BIOS:rs35675666:PARK7	GTEX_MULTIPLE:Brain_Cerebellum//GTEX_MULTIPLE:Esophagus_Gastroesophageal_Junction//GTEX_SINGLE:Skin_Sun_Exposed_Lower_leg//GTEX_MULTIPLE:Whole_Blood//GTEX_MULTIPLE:Uterus//GTEX_MULTIPLE:Nerve_Tibial//GTEX_MULTIPLE:Lung//GTEX_MULTIPLE:Colon_Sigmoid//GTEX_MULTIPLE:Esophagus_Mucosa//BIOS:BLOOD:1.18E-162:0//GTEX_MULTIPLE:Spleen//GTEX_MULTIPLE:Adipose_Visceral_Omentum//GTEX_MULTIPLE:Small_Intestine_Te…
	chr1	7953886	7954863	8.00696	7.76303	7.94441	8.27125	8.62985	8.52065	-8.40157	37760	chr1	156746107	156753314	148791244	1543	chr1	7948055	7976031	0	0	0.966564	0	0	ENSG00000143321	HDGF	chr1	156742107	156766925	HDGF	10.8989	10.5739	10.2618	10.3988	10.4656	12.2427	-9.97296	0.403653	-0.336281	rs1002910544,rs1005349605,rs1005596525,rs1005981375,rs1006435588,rs1012577349,rs1012879908,rs1013365874,rs1015188760,rs1016826114,rs1016903847,rs1017433477,rs1021702405,rs1021876588,rs1026228249,rs1028403861,rs1028851580,rs1031445996,rs1031740463,rs1036081705,rs1036556905,rs1042705753,rs1048628897,rs1049895488,rs1050278867,rs1053041946,rs1053332958,rs1056791709,rs1057289751,rs1158959563,rs1159856…	.	rs35731977_rs35675666|Inflammatory bowel disease,Ulcerative colitis//rs35731977_rs3766606|Chronic inflammatory diseases (ankylosing spondylitis,Crohn's disease,psoriasis,primary sclerosing cholangitis,ulcerative colitis) (pleiotropy),Crohn's disease,Inflammatory bowel disease,Ulcerative colitis	.	CAMTA1,ERFFI1,ERRFI1,NR,PARK7,PER3,TNFRSF9,UTS2,VAMP3	GTEX_MULTIPLE:rs35675666:PARK7//GTEX_MULTIPLE:rs35675666:UTS2//GTEX_SINGLE:rs35675666:UTS2//GTEX_SINGLE:rs35675666:PARK7//BIOS:rs35675666:PARK7	GTEX_MULTIPLE:Brain_Cerebellum//GTEX_MULTIPLE:Esophagus_Gastroesophageal_Junction//GTEX_SINGLE:Skin_Sun_Exposed_Lower_leg//GTEX_MULTIPLE:Whole_Blood//GTEX_MULTIPLE:Uterus//GTEX_MULTIPLE:Nerve_Tibial//GTEX_MULTIPLE:Lung//GTEX_MULTIPLE:Colon_Sigmoid//GTEX_MULTIPLE:Esophagus_Mucosa//BIOS:BLOOD:1.18E-162:0//GTEX_MULTIPLE:Spleen//GTEX_MULTIPLE:Adipose_Visceral_Omentum//GTEX_MULTIPLE:Small_Intestine_Te…
	chr1	7953886	7954863	8.00696	7.76303	7.94441	8.27125	8.62985	8.52065	-8.40157	8379	chr1	38003535	38013515	30048672	1543	chr1	7948055	7976031	0	0	0	0	1.93055	ENSG00000183386	FHL3	chr1	37996770	38005606	FHL3	6.87783	6.777	6.42664	6.39395	6.45904	8.45066	-8.15261	0.33464	0.511508	rs1002910544,rs1005349605,rs1005596525,rs1005981375,rs1006435588,rs1012577349,rs1012879908,rs1013365874,rs1015188760,rs1016826114,rs1016903847,rs1017433477,rs1021702405,rs1021876588,rs1026228249,rs1028403861,rs1028851580,rs1031445996,rs1031740463,rs1036081705,rs1036556905,rs1042705753,rs1048628897,rs1049895488,rs1050278867,rs1053041946,rs1053332958,rs1056791709,rs1057289751,rs1158959563,rs1159856…	.	rs35731977_rs35675666|Inflammatory bowel disease,Ulcerative colitis//rs35731977_rs3766606|Chronic inflammatory diseases (ankylosing spondylitis,Crohn's disease,psoriasis,primary sclerosing cholangitis,ulcerative colitis) (pleiotropy),Crohn's disease,Inflammatory bowel disease,Ulcerative colitis	.	CAMTA1,ERFFI1,ERRFI1,NR,PARK7,PER3,TNFRSF9,UTS2,VAMP3	GTEX_MULTIPLE:rs35675666:PARK7//GTEX_MULTIPLE:rs35675666:UTS2//GTEX_SINGLE:rs35675666:UTS2//GTEX_SINGLE:rs35675666:PARK7//BIOS:rs35675666:PARK7	GTEX_MULTIPLE:Brain_Cerebellum//GTEX_MULTIPLE:Esophagus_Gastroesophageal_Junction//GTEX_SINGLE:Skin_Sun_Exposed_Lower_leg//GTEX_MULTIPLE:Whole_Blood//GTEX_MULTIPLE:Uterus//GTEX_MULTIPLE:Nerve_Tibial//GTEX_MULTIPLE:Lung//GTEX_MULTIPLE:Colon_Sigmoid//GTEX_MULTIPLE:Esophagus_Mucosa//BIOS:BLOOD:1.18E-162:0//GTEX_MULTIPLE:Spleen//GTEX_MULTIPLE:Adipose_Visceral_Omentum//GTEX_MULTIPLE:Small_Intestine_Te…
	chr1	7960876	7962353	9.91575	9.97124	10.2467	9.63853	10.3092	9.78292	1.39e-05	10119	chr1	44799001	44809836	36836648	1543	chr1	7948055	7976031	0	0	0	1.13492	0	ENSG00000173846	PLK3	chr1	44800225	44805990	PLK3	12.2275	12.3435	12.8577	12.8098	12.6366	11.6144	-22.7088	0.374124	0.657992	rs1000392238,rs1000863991,rs1007068699,rs1007517108,rs1010498802,rs1010938194,rs1013022952,rs1016065477,rs1016176998,rs1016712222,rs1018803895,rs1021685992,rs1022627499,rs1022655362,rs1025489750,rs1026078931,rs1029679315,rs1029774071,rs1029897201,rs1030272160,rs1031622491,rs1031965610,rs1033228045,rs1034691972,rs1035999778,rs1036621092,rs1037641147,rs1038744739,rs1043174207,rs1043500606,rs1044140…	rs17523802|Tonsillectomy,rs35675666|Inflammatory bowel disease,Ulcerative colitis,rs3766606|Chronic inflammatory diseases (ankylosing spondylitis,Crohn's disease,psoriasis,primary sclerosing cholangitis,ulcerative colitis) (pleiotropy),Crohn's disease,Inflammatory bowel disease,Ulcerative colitis	rs17523802_rs35675666|Inflammatory bowel disease,Ulcerative colitis//rs17523802_rs3766606|Chronic inflammatory diseases (ankylosing spondylitis,Crohn's disease,psoriasis,primary sclerosing cholangitis,ulcerative colitis) (pleiotropy),Crohn's disease,Inflammatory bowel disease,Ulcerative colitis//rs17523802_rs72634258|Inflammatory bowel disease//rs200968609_rs35675666|Inflammatory bowel disease,Ul…	.	CAMTA1,ERFFI1,ERRFI1,NR,PARK7,PER3,TNFRSF9,UTS2,VAMP3	NESDA:rs72634258:PARK7//GTEX_MULTIPLE:rs35675666:PARK7//GTEX_MULTIPLE:rs35675666:UTS2//GTEX_SINGLE:rs35675666:UTS2//GTEX_SINGLE:rs35675666:PARK7//BIOS:rs35675666:PARK7//GTEX_MULTIPLE:rs35675666:PARK7//GTEX_MULTIPLE:rs35675666:UTS2//GTEX_SINGLE:rs35675666:UTS2//GTEX_SINGLE:rs35675666:PARK7//BIOS:rs35675666:PARK7	NESDA:PBLOOD:2.51e-21:<1.34e-05//NESDA:PBLOOD:1.20e-16:<1.34e-05//GTEX_MULTIPLE:Brain_Cerebellum//GTEX_MULTIPLE:Esophagus_Gastroesophageal_Junction//GTEX_SINGLE:Skin_Sun_Exposed_Lower_leg//GTEX_MULTIPLE:Whole_Blood//GTEX_MULTIPLE:Uterus//GTEX_MULTIPLE:Nerve_Tibial//GTEX_MULTIPLE:Lung//GTEX_MULTIPLE:Colon_Sigmoid//GTEX_MULTIPLE:Esophagus_Mucosa//BIOS:BLOOD:1.18E-162:0//GTEX_MULTIPLE:Spleen//GTEX_M…
	chr1	7960876	7962353	9.91575	9.97124	10.2467	9.63853	10.3092	9.78292	1.39e-05	1622	chr1	8315818	8321184	353465	1543	chr1	7948055	7976031	5.52197	6.16003	5.82903	5.75514	6.03729	ENSG00000162426	SLC45A1	chr1	8317826	8344167	SLC45A1	3.08215	2.86878	1.52325	3.19304	3.03515	4.14949	-0.208718	-0.618091	-0.263596	rs1000392238,rs1000863991,rs1007068699,rs1007517108,rs1010498802,rs1010938194,rs1013022952,rs1016065477,rs1016176998,rs1016712222,rs1018803895,rs1021685992,rs1022627499,rs1022655362,rs1025489750,rs1026078931,rs1029679315,rs1029774071,rs1029897201,rs1030272160,rs1031622491,rs1031965610,rs1033228045,rs1034691972,rs1035999778,rs1036621092,rs1037641147,rs1038744739,rs1043174207,rs1043500606,rs1044140…	rs17523802|Tonsillectomy,rs35675666|Inflammatory bowel disease,Ulcerative colitis,rs3766606|Chronic inflammatory diseases (ankylosing spondylitis,Crohn's disease,psoriasis,primary sclerosing cholangitis,ulcerative colitis) (pleiotropy),Crohn's disease,Inflammatory bowel disease,Ulcerative colitis	rs17523802_rs35675666|Inflammatory bowel disease,Ulcerative colitis//rs17523802_rs3766606|Chronic inflammatory diseases (ankylosing spondylitis,Crohn's disease,psoriasis,primary sclerosing cholangitis,ulcerative colitis) (pleiotropy),Crohn's disease,Inflammatory bowel disease,Ulcerative colitis//rs17523802_rs72634258|Inflammatory bowel disease//rs200968609_rs35675666|Inflammatory bowel disease,Ul…	.	CAMTA1,ERFFI1,ERRFI1,NR,PARK7,PER3,TNFRSF9,UTS2,VAMP3	NESDA:rs72634258:PARK7//GTEX_MULTIPLE:rs35675666:PARK7//GTEX_MULTIPLE:rs35675666:UTS2//GTEX_SINGLE:rs35675666:UTS2//GTEX_SINGLE:rs35675666:PARK7//BIOS:rs35675666:PARK7//GTEX_MULTIPLE:rs35675666:PARK7//GTEX_MULTIPLE:rs35675666:UTS2//GTEX_SINGLE:rs35675666:UTS2//GTEX_SINGLE:rs35675666:PARK7//BIOS:rs35675666:PARK7	NESDA:PBLOOD:2.51e-21:<1.34e-05//NESDA:PBLOOD:1.20e-16:<1.34e-05//GTEX_MULTIPLE:Brain_Cerebellum//GTEX_MULTIPLE:Esophagus_Gastroesophageal_Junction//GTEX_SINGLE:Skin_Sun_Exposed_Lower_leg//GTEX_MULTIPLE:Whole_Blood//GTEX_MULTIPLE:Uterus//GTEX_MULTIPLE:Nerve_Tibial//GTEX_MULTIPLE:Lung//GTEX_MULTIPLE:Colon_Sigmoid//GTEX_MULTIPLE:Esophagus_Mucosa//BIOS:BLOOD:1.18E-162:0//GTEX_MULTIPLE:Spleen//GTEX_M…
	chr1	7960876	7962353	9.91575	9.97124	10.2467	9.63853	10.3092	9.78292	1.39e-05	1729	chr1	8652579	8657900	690226	1543	chr1	7948055	7976031	0	0	0.966564	1.03271	2.3835	ENSG00000142599	RERE	chr1	8352397	8817643	RERE	12.4461	12.6707	12.4695	12.4415	12.4909	11.9968	-3.5944	0.372936	-0.179222	rs1000392238,rs1000863991,rs1007068699,rs1007517108,rs1010498802,rs1010938194,rs1013022952,rs1016065477,rs1016176998,rs1016712222,rs1018803895,rs1021685992,rs1022627499,rs1022655362,rs1025489750,rs1026078931,rs1029679315,rs1029774071,rs1029897201,rs1030272160,rs1031622491,rs1031965610,rs1033228045,rs1034691972,rs1035999778,rs1036621092,rs1037641147,rs1038744739,rs1043174207,rs1043500606,rs1044140…	rs17523802|Tonsillectomy,rs35675666|Inflammatory bowel disease,Ulcerative colitis,rs3766606|Chronic inflammatory diseases (ankylosing spondylitis,Crohn's disease,psoriasis,primary sclerosing cholangitis,ulcerative colitis) (pleiotropy),Crohn's disease,Inflammatory bowel disease,Ulcerative colitis	rs17523802_rs35675666|Inflammatory bowel disease,Ulcerative colitis//rs17523802_rs3766606|Chronic inflammatory diseases (ankylosing spondylitis,Crohn's disease,psoriasis,primary sclerosing cholangitis,ulcerative colitis) (pleiotropy),Crohn's disease,Inflammatory bowel disease,Ulcerative colitis//rs17523802_rs72634258|Inflammatory bowel disease//rs200968609_rs35675666|Inflammatory bowel disease,Ul…	.	CAMTA1,ERFFI1,ERRFI1,NR,PARK7,PER3,TNFRSF9,UTS2,VAMP3	NESDA:rs72634258:PARK7//GTEX_MULTIPLE:rs35675666:PARK7//GTEX_MULTIPLE:rs35675666:UTS2//GTEX_SINGLE:rs35675666:UTS2//GTEX_SINGLE:rs35675666:PARK7//BIOS:rs35675666:PARK7//GTEX_MULTIPLE:rs35675666:PARK7//GTEX_MULTIPLE:rs35675666:UTS2//GTEX_SINGLE:rs35675666:UTS2//GTEX_SINGLE:rs35675666:PARK7//BIOS:rs35675666:PARK7	NESDA:PBLOOD:2.51e-21:<1.34e-05//NESDA:PBLOOD:1.20e-16:<1.34e-05//GTEX_MULTIPLE:Brain_Cerebellum//GTEX_MULTIPLE:Esophagus_Gastroesophageal_Junction//GTEX_SINGLE:Skin_Sun_Exposed_Lower_leg//GTEX_MULTIPLE:Whole_Blood//GTEX_MULTIPLE:Uterus//GTEX_MULTIPLE:Nerve_Tibial//GTEX_MULTIPLE:Lung//GTEX_MULTIPLE:Colon_Sigmoid//GTEX_MULTIPLE:Esophagus_Mucosa//BIOS:BLOOD:1.18E-162:0//GTEX_MULTIPLE:Spleen//GTEX_M…
	chr1	7960876	7962353	9.91575	9.97124	10.2467	9.63853	10.3092	9.78292	1.39e-05	1780	chr1	8800351	8813934	837998	1543	chr1	7948055	7976031	0	1.60546	1.19316	1.03271	1.63645	ENSG00000228423	RP4-633I8.4	chr1	8805860	8807051	AL357552.2	1.1354	2.71039	2.85262	3.00309	2.81162	2.72114	0.00204981	0.0747187	-0.0581738	rs1000392238,rs1000863991,rs1007068699,rs1007517108,rs1010498802,rs1010938194,rs1013022952,rs1016065477,rs1016176998,rs1016712222,rs1018803895,rs1021685992,rs1022627499,rs1022655362,rs1025489750,rs1026078931,rs1029679315,rs1029774071,rs1029897201,rs1030272160,rs1031622491,rs1031965610,rs1033228045,rs1034691972,rs1035999778,rs1036621092,rs1037641147,rs1038744739,rs1043174207,rs1043500606,rs1044140…	rs17523802|Tonsillectomy,rs35675666|Inflammatory bowel disease,Ulcerative colitis,rs3766606|Chronic inflammatory diseases (ankylosing spondylitis,Crohn's disease,psoriasis,primary sclerosing cholangitis,ulcerative colitis) (pleiotropy),Crohn's disease,Inflammatory bowel disease,Ulcerative colitis	rs17523802_rs35675666|Inflammatory bowel disease,Ulcerative colitis//rs17523802_rs3766606|Chronic inflammatory diseases (ankylosing spondylitis,Crohn's disease,psoriasis,primary sclerosing cholangitis,ulcerative colitis) (pleiotropy),Crohn's disease,Inflammatory bowel disease,Ulcerative colitis//rs17523802_rs72634258|Inflammatory bowel disease//rs200968609_rs35675666|Inflammatory bowel disease,Ul…	.	CAMTA1,ERFFI1,ERRFI1,NR,PARK7,PER3,TNFRSF9,UTS2,VAMP3	NESDA:rs72634258:PARK7//GTEX_MULTIPLE:rs35675666:PARK7//GTEX_MULTIPLE:rs35675666:UTS2//GTEX_SINGLE:rs35675666:UTS2//GTEX_SINGLE:rs35675666:PARK7//BIOS:rs35675666:PARK7//GTEX_MULTIPLE:rs35675666:PARK7//GTEX_MULTIPLE:rs35675666:UTS2//GTEX_SINGLE:rs35675666:UTS2//GTEX_SINGLE:rs35675666:PARK7//BIOS:rs35675666:PARK7	NESDA:PBLOOD:2.51e-21:<1.34e-05//NESDA:PBLOOD:1.20e-16:<1.34e-05//GTEX_MULTIPLE:Brain_Cerebellum//GTEX_MULTIPLE:Esophagus_Gastroesophageal_Junction//GTEX_SINGLE:Skin_Sun_Exposed_Lower_leg//GTEX_MULTIPLE:Whole_Blood//GTEX_MULTIPLE:Uterus//GTEX_MULTIPLE:Nerve_Tibial//GTEX_MULTIPLE:Lung//GTEX_MULTIPLE:Colon_Sigmoid//GTEX_MULTIPLE:Esophagus_Mucosa//BIOS:BLOOD:1.18E-162:0//GTEX_MULTIPLE:Spleen//GTEX_M…
	chr1	7960876	7962353	9.91575	9.97124	10.2467	9.63853	10.3092	9.78292	1.39e-05	37760	chr1	156746107	156753314	148783754	1543	chr1	7948055	7976031	0	0	0.966564	0	0	ENSG00000143294	PRCC	chr1	156750610	156800817	PRCC	10.4719	10.3292	10.3319	10.5726	10.7621	11.0074	-21.3314	-0.228024	0.502126	rs1000392238,rs1000863991,rs1007068699,rs1007517108,rs1010498802,rs1010938194,rs1013022952,rs1016065477,rs1016176998,rs1016712222,rs1018803895,rs1021685992,rs1022627499,rs1022655362,rs1025489750,rs1026078931,rs1029679315,rs1029774071,rs1029897201,rs1030272160,rs1031622491,rs1031965610,rs1033228045,rs1034691972,rs1035999778,rs1036621092,rs1037641147,rs1038744739,rs1043174207,rs1043500606,rs1044140…	rs17523802|Tonsillectomy,rs35675666|Inflammatory bowel disease,Ulcerative colitis,rs3766606|Chronic inflammatory diseases (ankylosing spondylitis,Crohn's disease,psoriasis,primary sclerosing cholangitis,ulcerative colitis) (pleiotropy),Crohn's disease,Inflammatory bowel disease,Ulcerative colitis	rs17523802_rs35675666|Inflammatory bowel disease,Ulcerative colitis//rs17523802_rs3766606|Chronic inflammatory diseases (ankylosing spondylitis,Crohn's disease,psoriasis,primary sclerosing cholangitis,ulcerative colitis) (pleiotropy),Crohn's disease,Inflammatory bowel disease,Ulcerative colitis//rs17523802_rs72634258|Inflammatory bowel disease//rs200968609_rs35675666|Inflammatory bowel disease,Ul…	.	CAMTA1,ERFFI1,ERRFI1,NR,PARK7,PER3,TNFRSF9,UTS2,VAMP3	NESDA:rs72634258:PARK7//GTEX_MULTIPLE:rs35675666:PARK7//GTEX_MULTIPLE:rs35675666:UTS2//GTEX_SINGLE:rs35675666:UTS2//GTEX_SINGLE:rs35675666:PARK7//BIOS:rs35675666:PARK7//GTEX_MULTIPLE:rs35675666:PARK7//GTEX_MULTIPLE:rs35675666:UTS2//GTEX_SINGLE:rs35675666:UTS2//GTEX_SINGLE:rs35675666:PARK7//BIOS:rs35675666:PARK7	NESDA:PBLOOD:2.51e-21:<1.34e-05//NESDA:PBLOOD:1.20e-16:<1.34e-05//GTEX_MULTIPLE:Brain_Cerebellum//GTEX_MULTIPLE:Esophagus_Gastroesophageal_Junction//GTEX_SINGLE:Skin_Sun_Exposed_Lower_leg//GTEX_MULTIPLE:Whole_Blood//GTEX_MULTIPLE:Uterus//GTEX_MULTIPLE:Nerve_Tibial//GTEX_MULTIPLE:Lung//GTEX_MULTIPLE:Colon_Sigmoid//GTEX_MULTIPLE:Esophagus_Mucosa//BIOS:BLOOD:1.18E-162:0//GTEX_MULTIPLE:Spleen//GTEX_M…
	chr1	7960876	7962353	9.91575	9.97124	10.2467	9.63853	10.3092	9.78292	1.39e-05	37760	chr1	156746107	156753314	148783754	1543	chr1	7948055	7976031	0	0	0.966564	0	0	ENSG00000143321	HDGF	chr1	156742107	156766925	HDGF	10.8989	10.5739	10.2618	10.3988	10.4656	12.2427	-9.97296	-0.423117	0.502126	rs1000392238,rs1000863991,rs1007068699,rs1007517108,rs1010498802,rs1010938194,rs1013022952,rs1016065477,rs1016176998,rs1016712222,rs1018803895,rs1021685992,rs1022627499,rs1022655362,rs1025489750,rs1026078931,rs1029679315,rs1029774071,rs1029897201,rs1030272160,rs1031622491,rs1031965610,rs1033228045,rs1034691972,rs1035999778,rs1036621092,rs1037641147,rs1038744739,rs1043174207,rs1043500606,rs1044140…	rs17523802|Tonsillectomy,rs35675666|Inflammatory bowel disease,Ulcerative colitis,rs3766606|Chronic inflammatory diseases (ankylosing spondylitis,Crohn's disease,psoriasis,primary sclerosing cholangitis,ulcerative colitis) (pleiotropy),Crohn's disease,Inflammatory bowel disease,Ulcerative colitis	rs17523802_rs35675666|Inflammatory bowel disease,Ulcerative colitis//rs17523802_rs3766606|Chronic inflammatory diseases (ankylosing spondylitis,Crohn's disease,psoriasis,primary sclerosing cholangitis,ulcerative colitis) (pleiotropy),Crohn's disease,Inflammatory bowel disease,Ulcerative colitis//rs17523802_rs72634258|Inflammatory bowel disease//rs200968609_rs35675666|Inflammatory bowel disease,Ul…	.	CAMTA1,ERFFI1,ERRFI1,NR,PARK7,PER3,TNFRSF9,UTS2,VAMP3	NESDA:rs72634258:PARK7//GTEX_MULTIPLE:rs35675666:PARK7//GTEX_MULTIPLE:rs35675666:UTS2//GTEX_SINGLE:rs35675666:UTS2//GTEX_SINGLE:rs35675666:PARK7//BIOS:rs35675666:PARK7//GTEX_MULTIPLE:rs35675666:PARK7//GTEX_MULTIPLE:rs35675666:UTS2//GTEX_SINGLE:rs35675666:UTS2//GTEX_SINGLE:rs35675666:PARK7//BIOS:rs35675666:PARK7	NESDA:PBLOOD:2.51e-21:<1.34e-05//NESDA:PBLOOD:1.20e-16:<1.34e-05//GTEX_MULTIPLE:Brain_Cerebellum//GTEX_MULTIPLE:Esophagus_Gastroesophageal_Junction//GTEX_SINGLE:Skin_Sun_Exposed_Lower_leg//GTEX_MULTIPLE:Whole_Blood//GTEX_MULTIPLE:Uterus//GTEX_MULTIPLE:Nerve_Tibial//GTEX_MULTIPLE:Lung//GTEX_MULTIPLE:Colon_Sigmoid//GTEX_MULTIPLE:Esophagus_Mucosa//BIOS:BLOOD:1.18E-162:0//GTEX_MULTIPLE:Spleen//GTEX_M…
	chr1	7960876	7962353	9.91575	9.97124	10.2467	9.63853	10.3092	9.78292	1.39e-05	8379	chr1	38003535	38013515	30041182	1543	chr1	7948055	7976031	0	0	0	0	1.93055	ENSG00000183386	FHL3	chr1	37996770	38005606	FHL3	6.87783	6.777	6.42664	6.39395	6.45904	8.45066	-8.15261	-0.392163	-0.653455	rs1000392238,rs1000863991,rs1007068699,rs1007517108,rs1010498802,rs1010938194,rs1013022952,rs1016065477,rs1016176998,rs1016712222,rs1018803895,rs1021685992,rs1022627499,rs1022655362,rs1025489750,rs1026078931,rs1029679315,rs1029774071,rs1029897201,rs1030272160,rs1031622491,rs1031965610,rs1033228045,rs1034691972,rs1035999778,rs1036621092,rs1037641147,rs1038744739,rs1043174207,rs1043500606,rs1044140…	rs17523802|Tonsillectomy,rs35675666|Inflammatory bowel disease,Ulcerative colitis,rs3766606|Chronic inflammatory diseases (ankylosing spondylitis,Crohn's disease,psoriasis,primary sclerosing cholangitis,ulcerative colitis) (pleiotropy),Crohn's disease,Inflammatory bowel disease,Ulcerative colitis	rs17523802_rs35675666|Inflammatory bowel disease,Ulcerative colitis//rs17523802_rs3766606|Chronic inflammatory diseases (ankylosing spondylitis,Crohn's disease,psoriasis,primary sclerosing cholangitis,ulcerative colitis) (pleiotropy),Crohn's disease,Inflammatory bowel disease,Ulcerative colitis//rs17523802_rs72634258|Inflammatory bowel disease//rs200968609_rs35675666|Inflammatory bowel disease,Ul…	.	CAMTA1,ERFFI1,ERRFI1,NR,PARK7,PER3,TNFRSF9,UTS2,VAMP3	NESDA:rs72634258:PARK7//GTEX_MULTIPLE:rs35675666:PARK7//GTEX_MULTIPLE:rs35675666:UTS2//GTEX_SINGLE:rs35675666:UTS2//GTEX_SINGLE:rs35675666:PARK7//BIOS:rs35675666:PARK7//GTEX_MULTIPLE:rs35675666:PARK7//GTEX_MULTIPLE:rs35675666:UTS2//GTEX_SINGLE:rs35675666:UTS2//GTEX_SINGLE:rs35675666:PARK7//BIOS:rs35675666:PARK7	NESDA:PBLOOD:2.51e-21:<1.34e-05//NESDA:PBLOOD:1.20e-16:<1.34e-05//GTEX_MULTIPLE:Brain_Cerebellum//GTEX_MULTIPLE:Esophagus_Gastroesophageal_Junction//GTEX_SINGLE:Skin_Sun_Exposed_Lower_leg//GTEX_MULTIPLE:Whole_Blood//GTEX_MULTIPLE:Uterus//GTEX_MULTIPLE:Nerve_Tibial//GTEX_MULTIPLE:Lung//GTEX_MULTIPLE:Colon_Sigmoid//GTEX_MULTIPLE:Esophagus_Mucosa//BIOS:BLOOD:1.18E-162:0//GTEX_MULTIPLE:Spleen//GTEX_M…
5	chr1	24192006	24192178	5.09744	5.04405	5.77021	6.08633	6.70254	6.73218	-6.3084	37218	chr1	153921325	153930284	129729147	5239	chr1	24190282	24193987	1.14067	0	0	0	0	ENSG00000143614	GATAD2B	chr1	153789030	153923360	GATAD2B	12.4188	12.5716	12.6984	12.5025	12.4703	11.7727	-7.8959	-0.535956	-0.522713	rs1022852886,rs1040543614,rs1041689756,rs1048605076,rs1050677321,rs1052409742,rs1054957359,rs1194780022,rs1207496565,rs1214932713,rs1230324067,rs1238121417,rs1296747233,rs1311276081,rs1362852394,rs1380710928,rs1392816367,rs1423410672,rs142947290,rs1435384871,rs1441616356,rs1448040178,rs1487402542,rs1487908037,rs1488503610,rs369308567,rs531220014,rs564361231,rs7552167,rs764529085,rs78784313,rs9012…	rs7552167|Chronic inflammatory diseases (ankylosing spondylitis,Crohn's disease,psoriasis,primary sclerosing cholangitis,ulcerative colitis) (pleiotropy),Psoriasis,Psoriasis vulgaris	rs7552167_rs7552167|Chronic inflammatory diseases (ankylosing spondylitis,Crohn's disease,psoriasis,primary sclerosing cholangitis,ulcerative colitis) (pleiotropy),Psoriasis,Psoriasis vulgaris	.	IFNLR1,IL28R	NESDA:rs7552167:IL28RA//estonia:rs7552167:IFNLR1//NESDA:rs7552167:IL28RA//estonia:rs7552167:IFNLR1	NESDA:PBLOOD:1.94e-08:1.87e-04//estonia:CD4:8.11E-18:0//NESDA:PBLOOD:1.94e-08:1.87e-04//estonia:CD4:8.11E-18:0
6	chr1	35557156	35558053	9.30976	9.33372	9.54466	9.19293	9.51119	9.05912	1.58e-05	7769	chr1	35448504	35455920	-109549	7801	chr1	35549797	35563057	5.5539	5.94868	5.60412	5.79166	5.82112	ENSG00000142687	KIAA0319L	chr1	35433490	35557950	KIAA0319L	10.6647	10.7877	10.5775	10.5006	10.3518	10.5585	-0.205989	-0.192646	-0.29859	rs1001378491,rs1002969501,rs1007171328,rs1010089528,rs1011357939,rs1013005579,rs1013131610,rs1018299653,rs1018915072,rs1020089266,rs1021461997,rs1025590612,rs1025623175,rs1027270779,rs1029040596,rs1030337964,rs1035564226,rs1036355241,rs1041492518,rs1045433062,rs1046063206,rs1051311363,rs1051886119,rs1057223771,rs114784860,rs1159429405,rs1162333194,rs1167221305,rs1169081888,rs1170788114,rs11711612…	.	rs28366020_rs2275247|Systemic lupus erythematosus and Systemic sclerosis	.	KIAA0319L	GTEX_MULTIPLE:rs2275247:RP4//GTEX_MULTIPLE:rs2275247:KIAA0319L//GTEX_MULTIPLE:rs2275247:TFAP2E//GTEX_SINGLE:rs2275247:KIAA0319L//GTEX_SINGLE:rs2275247:TFAP2E//GTEX_SINGLE:rs2275247:RP4	GTEX_SINGLE:728D4.2//GTEX_MULTIPLE:Uterus//GTEX_MULTIPLE:Nerve_Tibial//GTEX_MULTIPLE:Prostate//GTEX_MULTIPLE:Adrenal_Gland//GTEX_MULTIPLE:Lung//GTEX_MULTIPLE:Esophagus_Mucosa//GTEX_MULTIPLE:728D4.2//GTEX_MULTIPLE:Spleen//GTEX_MULTIPLE:Small_Intestine_Terminal_Ileum//GTEX_MULTIPLE:Brain_Hypothalamus//GTEX_MULTIPLE:Heart_Atrial_Appendage//GTEX_MULTIPLE:Brain_Cortex//GTEX_MULTIPLE:Brain_Caudate_basa…
7	chr1	62436008	62437528	10.5256	10.5002	10.8189	10.3057	10.6749	9.98967	2.89e-05	16483	chr1	66925798	66931132	4488270	15108	chr1	62435644	62439004	0	0	2.67615	2.04409	1.63645	ENSG00000198160	MIER1	chr1	66924895	66988619	MIER1	13.1003	13.2063	12.5798	12.4785	12.1573	11.8479	-16.4513	0.428995	0.238173	rs1001434485,rs1001613484,rs1003174954,rs1003522396,rs1003784405,rs1003833607,rs1004558932,rs1005681749,rs1006187910,rs1006252892,rs1008735951,rs1009098237,rs1009381857,rs1009546694,rs1011059763,rs1011089236,rs1016232606,rs1017610591,rs1018999497,rs1019449053,rs1020826629,rs1022361441,rs1022498456,rs1026150541,rs1027274274,rs1028980956,rs1032461977,rs1033847129,rs1035043561,rs1035116450,rs1035392…	rs631106|Crohn's disease	rs631106_rs1748195|Crohn's disease,Triglycerides//rs631106_rs631106|Crohn's disease	.	AL138847.1,ANGPTL3,DOCK7,NR,USP1	NESDA:rs631106:DOCK7//NESDA:rs1748195:DOCK7//GTEX_SINGLE:rs1748195:DOCK7//GTEX_MULTIPLE:rs1748195:DOCK7//GTEX_SINGLE:rs1748195:RP11//NESDA:rs631106:DOCK7	NESDA:PBLOOD:1.03e-07:9.11e-04//NESDA:PBLOOD:3.01e-06:1.76e-02//NESDA:PBLOOD:1.80e-13:<1.34e-05//NESDA:PBLOOD:1.17e-13:<1.34e-05//GTEX_SINGLE:Skin_Sun_Exposed_Lower_leg//GTEX_MULTIPLE:Whole_Blood//GTEX_MULTIPLE:Uterus//GTEX_SINGLE:Skin_Not_Sun_Exposed_Suprapubic//GTEX_MULTIPLE:Artery_Tibial//GTEX_SINGLE:Artery_Tibial//NESDA:PBLOOD:6.58e-08:5.83e-04//GTEX_MULTIPLE:Ovary//GTEX_MULTIPLE:Adrenal_Glan…
	chr1	62436008	62437528	10.5256	10.5002	10.8189	10.3057	10.6749	9.98967	2.89e-05	16701	chr1	67684291	67689093	5246763	15108	chr1	62435644	62439004	0	0	1.50423	2.48514	0	ENSG00000116717	GADD45A	chr1	67685061	67688338	GADD45A	8.55036	8.62018	8.69541	10.0953	10.7782	7.87893	-14.6072	0.363604	0.630748	rs1001434485,rs1001613484,rs1003174954,rs1003522396,rs1003784405,rs1003833607,rs1004558932,rs1005681749,rs1006187910,rs1006252892,rs1008735951,rs1009098237,rs1009381857,rs1009546694,rs1011059763,rs1011089236,rs1016232606,rs1017610591,rs1018999497,rs1019449053,rs1020826629,rs1022361441,rs1022498456,rs1026150541,rs1027274274,rs1028980956,rs1032461977,rs1033847129,rs1035043561,rs1035116450,rs1035392…	rs631106|Crohn's disease	rs631106_rs1748195|Crohn's disease,Triglycerides//rs631106_rs631106|Crohn's disease	.	AL138847.1,ANGPTL3,DOCK7,NR,USP1	NESDA:rs631106:DOCK7//NESDA:rs1748195:DOCK7//GTEX_SINGLE:rs1748195:DOCK7//GTEX_MULTIPLE:rs1748195:DOCK7//GTEX_SINGLE:rs1748195:RP11//NESDA:rs631106:DOCK7	NESDA:PBLOOD:1.03e-07:9.11e-04//NESDA:PBLOOD:3.01e-06:1.76e-02//NESDA:PBLOOD:1.80e-13:<1.34e-05//NESDA:PBLOOD:1.17e-13:<1.34e-05//GTEX_SINGLE:Skin_Sun_Exposed_Lower_leg//GTEX_MULTIPLE:Whole_Blood//GTEX_MULTIPLE:Uterus//GTEX_SINGLE:Skin_Not_Sun_Exposed_Suprapubic//GTEX_MULTIPLE:Artery_Tibial//GTEX_SINGLE:Artery_Tibial//NESDA:PBLOOD:6.58e-08:5.83e-04//GTEX_MULTIPLE:Ovary//GTEX_MULTIPLE:Adrenal_Glan…
	chr1	62436008	62437528	10.5256	10.5002	10.8189	10.3057	10.6749	9.98967	2.89e-05	17581	chr1	70410069	70413629	7972541	15108	chr1	62435644	62439004	0.946835	0	0	0.913593	0	ENSG00000116761	CTH	chr1	70411218	70439851	CTH	7.31162	7.7272	6.90182	5.92182	5.86804	6.09494	-11.9857	0.333111	0.282482	rs1001434485,rs1001613484,rs1003174954,rs1003522396,rs1003784405,rs1003833607,rs1004558932,rs1005681749,rs1006187910,rs1006252892,rs1008735951,rs1009098237,rs1009381857,rs1009546694,rs1011059763,rs1011089236,rs1016232606,rs1017610591,rs1018999497,rs1019449053,rs1020826629,rs1022361441,rs1022498456,rs1026150541,rs1027274274,rs1028980956,rs1032461977,rs1033847129,rs1035043561,rs1035116450,rs1035392…	rs631106|Crohn's disease	rs631106_rs1748195|Crohn's disease,Triglycerides//rs631106_rs631106|Crohn's disease	.	AL138847.1,ANGPTL3,DOCK7,NR,USP1	NESDA:rs631106:DOCK7//NESDA:rs1748195:DOCK7//GTEX_SINGLE:rs1748195:DOCK7//GTEX_MULTIPLE:rs1748195:DOCK7//GTEX_SINGLE:rs1748195:RP11//NESDA:rs631106:DOCK7	NESDA:PBLOOD:1.03e-07:9.11e-04//NESDA:PBLOOD:3.01e-06:1.76e-02//NESDA:PBLOOD:1.80e-13:<1.34e-05//NESDA:PBLOOD:1.17e-13:<1.34e-05//GTEX_SINGLE:Skin_Sun_Exposed_Lower_leg//GTEX_MULTIPLE:Whole_Blood//GTEX_MULTIPLE:Uterus//GTEX_SINGLE:Skin_Not_Sun_Exposed_Suprapubic//GTEX_MULTIPLE:Artery_Tibial//GTEX_SINGLE:Artery_Tibial//NESDA:PBLOOD:6.58e-08:5.83e-04//GTEX_MULTIPLE:Ovary//GTEX_MULTIPLE:Adrenal_Glan…
	chr1	62436008	62437528	10.5256	10.5002	10.8189	10.3057	10.6749	9.98967	2.89e-05	31463	chr1	113928236	113930409	51490708	15108	chr1	62435644	62439004	0	0	0	1.13492	0	ENSG00000163349	HIPK1	chr1	113929192	113977869	HIPK1	13.6884	13.7755	13.8215	13.6682	12.5595	11.5878	-17.5513	0.62038	0.30845	rs1001434485,rs1001613484,rs1003174954,rs1003522396,rs1003784405,rs1003833607,rs1004558932,rs1005681749,rs1006187910,rs1006252892,rs1008735951,rs1009098237,rs1009381857,rs1009546694,rs1011059763,rs1011089236,rs1016232606,rs1017610591,rs1018999497,rs1019449053,rs1020826629,rs1022361441,rs1022498456,rs1026150541,rs1027274274,rs1028980956,rs1032461977,rs1033847129,rs1035043561,rs1035116450,rs1035392…	rs631106|Crohn's disease	rs631106_rs1748195|Crohn's disease,Triglycerides//rs631106_rs631106|Crohn's disease	.	AL138847.1,ANGPTL3,DOCK7,NR,USP1	NESDA:rs631106:DOCK7//NESDA:rs1748195:DOCK7//GTEX_SINGLE:rs1748195:DOCK7//GTEX_MULTIPLE:rs1748195:DOCK7//GTEX_SINGLE:rs1748195:RP11//NESDA:rs631106:DOCK7	NESDA:PBLOOD:1.03e-07:9.11e-04//NESDA:PBLOOD:3.01e-06:1.76e-02//NESDA:PBLOOD:1.80e-13:<1.34e-05//NESDA:PBLOOD:1.17e-13:<1.34e-05//GTEX_SINGLE:Skin_Sun_Exposed_Lower_leg//GTEX_MULTIPLE:Whole_Blood//GTEX_MULTIPLE:Uterus//GTEX_SINGLE:Skin_Not_Sun_Exposed_Suprapubic//GTEX_MULTIPLE:Artery_Tibial//GTEX_SINGLE:Artery_Tibial//NESDA:PBLOOD:6.58e-08:5.83e-04//GTEX_MULTIPLE:Ovary//GTEX_MULTIPLE:Adrenal_Glan…
	chr1	62436008	62437528	10.5256	10.5002	10.8189	10.3057	10.6749	9.98967	2.89e-05	31640	chr1	114573652	114582459	52136124	15108	chr1	62435644	62439004	0	1.18345	0	0	0	ENSG00000116752	BCAS2	chr1	114567557	114581639	BCAS2	11.2878	11.229	10.5924	10.5139	9.83415	10.1698	-12.7277	0.141557	-0.00293193	rs1001434485,rs1001613484,rs1003174954,rs1003522396,rs1003784405,rs1003833607,rs1004558932,rs1005681749,rs1006187910,rs1006252892,rs1008735951,rs1009098237,rs1009381857,rs1009546694,rs1011059763,rs1011089236,rs1016232606,rs1017610591,rs1018999497,rs1019449053,rs1020826629,rs1022361441,rs1022498456,rs1026150541,rs1027274274,rs1028980956,rs1032461977,rs1033847129,rs1035043561,rs1035116450,rs1035392…	rs631106|Crohn's disease	rs631106_rs1748195|Crohn's disease,Triglycerides//rs631106_rs631106|Crohn's disease	.	AL138847.1,ANGPTL3,DOCK7,NR,USP1	NESDA:rs631106:DOCK7//NESDA:rs1748195:DOCK7//GTEX_SINGLE:rs1748195:DOCK7//GTEX_MULTIPLE:rs1748195:DOCK7//GTEX_SINGLE:rs1748195:RP11//NESDA:rs631106:DOCK7	NESDA:PBLOOD:1.03e-07:9.11e-04//NESDA:PBLOOD:3.01e-06:1.76e-02//NESDA:PBLOOD:1.80e-13:<1.34e-05//NESDA:PBLOOD:1.17e-13:<1.34e-05//GTEX_SINGLE:Skin_Sun_Exposed_Lower_leg//GTEX_MULTIPLE:Whole_Blood//GTEX_MULTIPLE:Uterus//GTEX_SINGLE:Skin_Not_Sun_Exposed_Suprapubic//GTEX_MULTIPLE:Artery_Tibial//GTEX_SINGLE:Artery_Tibial//NESDA:PBLOOD:6.58e-08:5.83e-04//GTEX_MULTIPLE:Ovary//GTEX_MULTIPLE:Adrenal_Glan…
	chr1	62436008	62437528	10.5256	10.5002	10.8189	10.3057	10.6749	9.98967	2.89e-05	31695	chr1	114716232	114719983	52278704	15108	chr1	62435644	62439004	0	0	1.08872	0	0	ENSG00000009307	CSDE1	chr1	114716913	114758676	CSDE1	14.7687	14.545	14.1013	14.1139	13.877	13.9672	-8.6215	0.132301	0.565161	rs1001434485,rs1001613484,rs1003174954,rs1003522396,rs1003784405,rs1003833607,rs1004558932,rs1005681749,rs1006187910,rs1006252892,rs1008735951,rs1009098237,rs1009381857,rs1009546694,rs1011059763,rs1011089236,rs1016232606,rs1017610591,rs1018999497,rs1019449053,rs1020826629,rs1022361441,rs1022498456,rs1026150541,rs1027274274,rs1028980956,rs1032461977,rs1033847129,rs1035043561,rs1035116450,rs1035392…	rs631106|Crohn's disease	rs631106_rs1748195|Crohn's disease,Triglycerides//rs631106_rs631106|Crohn's disease	.	AL138847.1,ANGPTL3,DOCK7,NR,USP1	NESDA:rs631106:DOCK7//NESDA:rs1748195:DOCK7//GTEX_SINGLE:rs1748195:DOCK7//GTEX_MULTIPLE:rs1748195:DOCK7//GTEX_SINGLE:rs1748195:RP11//NESDA:rs631106:DOCK7	NESDA:PBLOOD:1.03e-07:9.11e-04//NESDA:PBLOOD:3.01e-06:1.76e-02//NESDA:PBLOOD:1.80e-13:<1.34e-05//NESDA:PBLOOD:1.17e-13:<1.34e-05//GTEX_SINGLE:Skin_Sun_Exposed_Lower_leg//GTEX_MULTIPLE:Whole_Blood//GTEX_MULTIPLE:Uterus//GTEX_SINGLE:Skin_Not_Sun_Exposed_Suprapubic//GTEX_MULTIPLE:Artery_Tibial//GTEX_SINGLE:Artery_Tibial//NESDA:PBLOOD:6.58e-08:5.83e-04//GTEX_MULTIPLE:Ovary//GTEX_MULTIPLE:Adrenal_Glan…
	chr1	62436008	62437528	10.5256	10.5002	10.8189	10.3057	10.6749	9.98967	2.89e-05	31695	chr1	114716232	114719983	52278704	15108	chr1	62435644	62439004	0	0	1.08872	0	0	ENSG00000213281	NRAS	chr1	114704469	114716894	NRAS	10.4388	10.1058	9.83697	10.3979	10.0844	11.3207	-4.433	-0.938618	0.565161	rs1001434485,rs1001613484,rs1003174954,rs1003522396,rs1003784405,rs1003833607,rs1004558932,rs1005681749,rs1006187910,rs1006252892,rs1008735951,rs1009098237,rs1009381857,rs1009546694,rs1011059763,rs1011089236,rs1016232606,rs1017610591,rs1018999497,rs1019449053,rs1020826629,rs1022361441,rs1022498456,rs1026150541,rs1027274274,rs1028980956,rs1032461977,rs1033847129,rs1035043561,rs1035116450,rs1035392…	rs631106|Crohn's disease	rs631106_rs1748195|Crohn's disease,Triglycerides//rs631106_rs631106|Crohn's disease	.	AL138847.1,ANGPTL3,DOCK7,NR,USP1	NESDA:rs631106:DOCK7//NESDA:rs1748195:DOCK7//GTEX_SINGLE:rs1748195:DOCK7//GTEX_MULTIPLE:rs1748195:DOCK7//GTEX_SINGLE:rs1748195:RP11//NESDA:rs631106:DOCK7	NESDA:PBLOOD:1.03e-07:9.11e-04//NESDA:PBLOOD:3.01e-06:1.76e-02//NESDA:PBLOOD:1.80e-13:<1.34e-05//NESDA:PBLOOD:1.17e-13:<1.34e-05//GTEX_SINGLE:Skin_Sun_Exposed_Lower_leg//GTEX_MULTIPLE:Whole_Blood//GTEX_MULTIPLE:Uterus//GTEX_SINGLE:Skin_Not_Sun_Exposed_Suprapubic//GTEX_MULTIPLE:Artery_Tibial//GTEX_SINGLE:Artery_Tibial//NESDA:PBLOOD:6.58e-08:5.83e-04//GTEX_MULTIPLE:Ovary//GTEX_MULTIPLE:Adrenal_Glan…
	chr1	62436008	62437528	10.5256	10.5002	10.8189	10.3057	10.6749	9.98967	2.89e-05	31715	chr1	114755672	114759368	52318144	15108	chr1	62435644	62439004	0	1.01733	1.08872	0	0	ENSG00000009307	CSDE1	chr1	114716913	114758676	CSDE1	14.7687	14.545	14.1013	14.1139	13.877	13.9672	-8.6215	0.132301	0.474327	rs1001434485,rs1001613484,rs1003174954,rs1003522396,rs1003784405,rs1003833607,rs1004558932,rs1005681749,rs1006187910,rs1006252892,rs1008735951,rs1009098237,rs1009381857,rs1009546694,rs1011059763,rs1011089236,rs1016232606,rs1017610591,rs1018999497,rs1019449053,rs1020826629,rs1022361441,rs1022498456,rs1026150541,rs1027274274,rs1028980956,rs1032461977,rs1033847129,rs1035043561,rs1035116450,rs1035392…	rs631106|Crohn's disease	rs631106_rs1748195|Crohn's disease,Triglycerides//rs631106_rs631106|Crohn's disease	.	AL138847.1,ANGPTL3,DOCK7,NR,USP1	NESDA:rs631106:DOCK7//NESDA:rs1748195:DOCK7//GTEX_SINGLE:rs1748195:DOCK7//GTEX_MULTIPLE:rs1748195:DOCK7//GTEX_SINGLE:rs1748195:RP11//NESDA:rs631106:DOCK7	NESDA:PBLOOD:1.03e-07:9.11e-04//NESDA:PBLOOD:3.01e-06:1.76e-02//NESDA:PBLOOD:1.80e-13:<1.34e-05//NESDA:PBLOOD:1.17e-13:<1.34e-05//GTEX_SINGLE:Skin_Sun_Exposed_Lower_leg//GTEX_MULTIPLE:Whole_Blood//GTEX_MULTIPLE:Uterus//GTEX_SINGLE:Skin_Not_Sun_Exposed_Suprapubic//GTEX_MULTIPLE:Artery_Tibial//GTEX_SINGLE:Artery_Tibial//NESDA:PBLOOD:6.58e-08:5.83e-04//GTEX_MULTIPLE:Ovary//GTEX_MULTIPLE:Adrenal_Glan…
	chr1	62436008	62437528	10.5256	10.5002	10.8189	10.3057	10.6749	9.98967	2.89e-05	32688	chr1	117928493	117932663	55490965	15108	chr1	62435644	62439004	0	0	0.966564	0	0	ENSG00000065183	WDR3	chr1	117929720	117966542	WDR3	8.21258	8.15574	8.33432	10.0682	11.9234	12.25	-38.8338	-0.519282	0.565161	rs1001434485,rs1001613484,rs1003174954,rs1003522396,rs1003784405,rs1003833607,rs1004558932,rs1005681749,rs1006187910,rs1006252892,rs1008735951,rs1009098237,rs1009381857,rs1009546694,rs1011059763,rs1011089236,rs1016232606,rs1017610591,rs1018999497,rs1019449053,rs1020826629,rs1022361441,rs1022498456,rs1026150541,rs1027274274,rs1028980956,rs1032461977,rs1033847129,rs1035043561,rs1035116450,rs1035392…	rs631106|Crohn's disease	rs631106_rs1748195|Crohn's disease,Triglycerides//rs631106_rs631106|Crohn's disease	.	AL138847.1,ANGPTL3,DOCK7,NR,USP1	NESDA:rs631106:DOCK7//NESDA:rs1748195:DOCK7//GTEX_SINGLE:rs1748195:DOCK7//GTEX_MULTIPLE:rs1748195:DOCK7//GTEX_SINGLE:rs1748195:RP11//NESDA:rs631106:DOCK7	NESDA:PBLOOD:1.03e-07:9.11e-04//NESDA:PBLOOD:3.01e-06:1.76e-02//NESDA:PBLOOD:1.80e-13:<1.34e-05//NESDA:PBLOOD:1.17e-13:<1.34e-05//GTEX_SINGLE:Skin_Sun_Exposed_Lower_leg//GTEX_MULTIPLE:Whole_Blood//GTEX_MULTIPLE:Uterus//GTEX_SINGLE:Skin_Not_Sun_Exposed_Suprapubic//GTEX_MULTIPLE:Artery_Tibial//GTEX_SINGLE:Artery_Tibial//NESDA:PBLOOD:6.58e-08:5.83e-04//GTEX_MULTIPLE:Ovary//GTEX_MULTIPLE:Adrenal_Glan…
8	chr1	77978004	77979990	10.5609	10.522	10.7685	9.87943	10.6203	9.88465	2.05e-05	19325	chr1	75779494	75786986	-2200496	20003	chr1	77973580	77982880	2.39957	1.31172	2.96926	2.07122	2.17473	ENSG00000137955	RABGGTB	chr1	75786197	75795079	RABGGTB	11.7287	11.5986	11.0849	10.6691	11.1377	12.5743	-20.3054	-0.240589	0.241024	rs1001676800,rs1002105444,rs1002562535,rs1004394737,rs1004894155,rs1005396655,rs1005511187,rs1005749485,rs1007209162,rs1008417407,rs1009004418,rs1009427730,rs1011659817,rs1013192102,rs1013306867,rs1013892169,rs1016361020,rs1016872176,rs1019348039,rs1022179910,rs1024352870,rs1024581036,rs1024967489,rs1025863548,rs1026002192,rs1026145331,rs1029427649,rs1029492094,rs1032184082,rs1033008632,rs1033225…	.	rs140681455_rs34517439|Hand grip strength,Lung adenocarcinoma,Lung cancer,Lung cancer in ever smokers,Psoriasis	.	DNAJB4,FUBP1,GIPC2
	chr1	77978004	77979990	10.5609	10.522	10.7685	9.87943	10.6203	9.88465	2.05e-05	20192	chr1	78611357	78620941	631367	20003	chr1	77973580	77982880	0.61875	1.43524	1.96171	1.0738	2.3835	ENSG00000137959	IFI44L	chr1	78619922	78646145	IFI44L	7.87631	7.95081	8.46027	8.46712	10.1914	7.79197	-10.85	0.323129	-0.552218	rs1001676800,rs1002105444,rs1002562535,rs1004394737,rs1004894155,rs1005396655,rs1005511187,rs1005749485,rs1007209162,rs1008417407,rs1009004418,rs1009427730,rs1011659817,rs1013192102,rs1013306867,rs1013892169,rs1016361020,rs1016872176,rs1019348039,rs1022179910,rs1024352870,rs1024581036,rs1024967489,rs1025863548,rs1026002192,rs1026145331,rs1029427649,rs1029492094,rs1032184082,rs1033008632,rs1033225…	.	rs140681455_rs34517439|Hand grip strength,Lung adenocarcinoma,Lung cancer,Lung cancer in ever smokers,Psoriasis	.	DNAJB4,FUBP1,GIPC2
	chr1	77978004	77979990	10.5609	10.522	10.7685	9.87943	10.6203	9.88465	2.05e-05	20201	chr1	78648428	78649798	668438	20003	chr1	77973580	77982880	3.82339	2.63942	2.3111	2.85507	1.93055	ENSG00000137965	IFI44	chr1	78649796	78664078	IFI44	9.89499	10.3657	11.2889	11.5089	11.567	7.6836	-16.9929	0.456838	0.469432	rs1001676800,rs1002105444,rs1002562535,rs1004394737,rs1004894155,rs1005396655,rs1005511187,rs1005749485,rs1007209162,rs1008417407,rs1009004418,rs1009427730,rs1011659817,rs1013192102,rs1013306867,rs1013892169,rs1016361020,rs1016872176,rs1019348039,rs1022179910,rs1024352870,rs1024581036,rs1024967489,rs1025863548,rs1026002192,rs1026145331,rs1029427649,rs1029492094,rs1032184082,rs1033008632,rs1033225…	.	rs140681455_rs34517439|Hand grip strength,Lung adenocarcinoma,Lung cancer,Lung cancer in ever smokers,Psoriasis	.	DNAJB4,FUBP1,GIPC2
	chr1	77978004	77979990	10.5609	10.522	10.7685	9.87943	10.6203	9.88465	2.05e-05	27259	chr1	100036776	100043714	22056786	20003	chr1	77973580	77982880	0.918809	0	0	0	1.93055	ENSG00000156875	MFSD14A	chr1	100038097	100083377	MFSD14A	12.4367	12.4376	11.962	11.5657	11.4521	10.9951	-31.3501	0.62533	-0.896762	rs1001676800,rs1002105444,rs1002562535,rs1004394737,rs1004894155,rs1005396655,rs1005511187,rs1005749485,rs1007209162,rs1008417407,rs1009004418,rs1009427730,rs1011659817,rs1013192102,rs1013306867,rs1013892169,rs1016361020,rs1016872176,rs1019348039,rs1022179910,rs1024352870,rs1024581036,rs1024967489,rs1025863548,rs1026002192,rs1026145331,rs1029427649,rs1029492094,rs1032184082,rs1033008632,rs1033225…	.	rs140681455_rs34517439|Hand grip strength,Lung adenocarcinoma,Lung cancer,Lung cancer in ever smokers,Psoriasis	.	DNAJB4,FUBP1,GIPC2
9	chr1	85275452	85277145	10.2964	10.2747	10.5092	9.87008	10.3548	9.85031	2.42e-05	20202	chr1	78649798	78651493	-6627347	22444	chr1	85265784	85284969	1.14067	0	1.39178	0	0	ENSG00000137965	IFI44	chr1	78649796	78664078	IFI44	9.89499	10.3657	11.2889	11.5089	11.567	7.6836	-16.9929	0.492401	0.577123	rs1000383283,rs1000718516,rs1000749528,rs1001940315,rs1004667481,rs1004886814,rs1005236876,rs1008502137,rs1008922431,rs1009228815,rs1009260782,rs1009679421,rs1013410613,rs1013859754,rs1014908167,rs1016461180,rs1019432628,rs1019739270,rs1020835993,rs1022522545,rs1023603305,rs1025206845,rs1027318617,rs1027678665,rs1027709836,rs1028045156,rs1028045220,rs1028540500,rs1031971400,rs1032274575,rs1033923…	.	rs1060843_rs12087340|Multiple sclerosis//rs12068788_rs12087340|Multiple sclerosis//rs12562182_rs12087340|Multiple sclerosis	.	BCL10	NESDA:rs12087340:BCL10//NESDA:rs12562182:BCL10//NESDA:rs1060843:BCL10//NESDA:rs12068788:BCL10	NESDA:PBLOOD:1.18e-15:<1.34e-05//NESDA:PBLOOD:8.85e-16:<1.34e-05//NESDA:PBLOOD:7.16e-16:<1.34e-05//NESDA:PBLOOD:7.16e-16:<1.34e-05
	chr1	85275452	85277145	10.2964	10.2747	10.5092	9.87008	10.3548	9.85031	2.42e-05	22606	chr1	85707204	85708799	430059	22444	chr1	85265784	85284969	2.79087	3.24019	3.06538	3.19841	3.34184	ENSG00000117174	ZNHIT6	chr1	85649423	85708433	ZNHIT6	9.73907	9.60677	9.9997	10.4643	11.2713	10.7362	-21.1293	-0.294863	-0.513911	rs1000383283,rs1000718516,rs1000749528,rs1001940315,rs1004667481,rs1004886814,rs1005236876,rs1008502137,rs1008922431,rs1009228815,rs1009260782,rs1009679421,rs1013410613,rs1013859754,rs1014908167,rs1016461180,rs1019432628,rs1019739270,rs1020835993,rs1022522545,rs1023603305,rs1025206845,rs1027318617,rs1027678665,rs1027709836,rs1028045156,rs1028045220,rs1028540500,rs1031971400,rs1032274575,rs1033923…	.	rs1060843_rs12087340|Multiple sclerosis//rs12068788_rs12087340|Multiple sclerosis//rs12562182_rs12087340|Multiple sclerosis	.	BCL10	NESDA:rs12087340:BCL10//NESDA:rs12562182:BCL10//NESDA:rs1060843:BCL10//NESDA:rs12068788:BCL10	NESDA:PBLOOD:1.18e-15:<1.34e-05//NESDA:PBLOOD:8.85e-16:<1.34e-05//NESDA:PBLOOD:7.16e-16:<1.34e-05//NESDA:PBLOOD:7.16e-16:<1.34e-05
	chr1	85275452	85277145	10.2964	10.2747	10.5092	9.87008	10.3548	9.85031	2.42e-05	57535	chr1	221737562	221744962	136460417	22444	chr1	85265784	85284969	0	0	0	0	1.93055	ENSG00000143507	DUSP10	chr1	221701424	221742176	DUSP10	12.3481	12.7897	12.1	10.7998	9.66132	8.69967	-25.0699	0.575553	-0.927472	rs1000383283,rs1000718516,rs1000749528,rs1001940315,rs1004667481,rs1004886814,rs1005236876,rs1008502137,rs1008922431,rs1009228815,rs1009260782,rs1009679421,rs1013410613,rs1013859754,rs1014908167,rs1016461180,rs1019432628,rs1019739270,rs1020835993,rs1022522545,rs1023603305,rs1025206845,rs1027318617,rs1027678665,rs1027709836,rs1028045156,rs1028045220,rs1028540500,rs1031971400,rs1032274575,rs1033923…	.	rs1060843_rs12087340|Multiple sclerosis//rs12068788_rs12087340|Multiple sclerosis//rs12562182_rs12087340|Multiple sclerosis	.	BCL10	NESDA:rs12087340:BCL10//NESDA:rs12562182:BCL10//NESDA:rs1060843:BCL10//NESDA:rs12068788:BCL10	NESDA:PBLOOD:1.18e-15:<1.34e-05//NESDA:PBLOOD:8.85e-16:<1.34e-05//NESDA:PBLOOD:7.16e-16:<1.34e-05//NESDA:PBLOOD:7.16e-16:<1.34e-05
	chr1	85278987	85279209	6.07621	6.40669	7.04572	6.81996	7.72992	7.05774	-0.687559	20202	chr1	78649798	78651493	-6629411	22444	chr1	85265784	85284969	1.14067	0	1.39178	0	0	ENSG00000137965	IFI44	chr1	78649796	78664078	IFI44	9.89499	10.3657	11.2889	11.5089	11.567	7.6836	-16.9929	0.236727	-0.358402	rs1010965873,rs1014363244,rs1017965287,rs1033230916,rs1166713896,rs116760455,rs1176006990,rs1178905589,rs1181690657,rs1195924335,rs1208620741,rs1212055238,rs1213430898,rs1226172235,rs1230767017,rs1231812069,rs1251999386,rs1254789198,rs1260048427,rs1357044818,rs1392571939,rs1403560309,rs1439092181,rs1442424792,rs1447768781,rs1453039496,rs1466268232,rs374404425,rs555116186,rs555490501,rs569276421,r…	.	rs75345056_rs12087340|Multiple sclerosis	.	BCL10	NESDA:rs12087340:BCL10	NESDA:PBLOOD:1.18e-15:<1.34e-05
	chr1	85278987	85279209	6.07621	6.40669	7.04572	6.81996	7.72992	7.05774	-0.687559	22606	chr1	85707204	85708799	427995	22444	chr1	85265784	85284969	2.79087	3.24019	3.06538	3.19841	3.34184	ENSG00000117174	ZNHIT6	chr1	85649423	85708433	ZNHIT6	9.73907	9.60677	9.9997	10.4643	11.2713	10.7362	-21.1293	0.882786	0.558872	rs1010965873,rs1014363244,rs1017965287,rs1033230916,rs1166713896,rs116760455,rs1176006990,rs1178905589,rs1181690657,rs1195924335,rs1208620741,rs1212055238,rs1213430898,rs1226172235,rs1230767017,rs1231812069,rs1251999386,rs1254789198,rs1260048427,rs1357044818,rs1392571939,rs1403560309,rs1439092181,rs1442424792,rs1447768781,rs1453039496,rs1466268232,rs374404425,rs555116186,rs555490501,rs569276421,r…	.	rs75345056_rs12087340|Multiple sclerosis	.	BCL10	NESDA:rs12087340:BCL10	NESDA:PBLOOD:1.18e-15:<1.34e-05
	chr1	85278987	85279209	6.07621	6.40669	7.04572	6.81996	7.72992	7.05774	-0.687559	57535	chr1	221737562	221744962	136458353	22444	chr1	85265784	85284969	0	0	0	0	1.93055	ENSG00000143507	DUSP10	chr1	221701424	221742176	DUSP10	12.3481	12.7897	12.1	10.7998	9.66132	8.69967	-25.0699	-0.697692	0.169272	rs1010965873,rs1014363244,rs1017965287,rs1033230916,rs1166713896,rs116760455,rs1176006990,rs1178905589,rs1181690657,rs1195924335,rs1208620741,rs1212055238,rs1213430898,rs1226172235,rs1230767017,rs1231812069,rs1251999386,rs1254789198,rs1260048427,rs1357044818,rs1392571939,rs1403560309,rs1439092181,rs1442424792,rs1447768781,rs1453039496,rs1466268232,rs374404425,rs555116186,rs555490501,rs569276421,r…	.	rs75345056_rs12087340|Multiple sclerosis	.	BCL10	NESDA:rs12087340:BCL10	NESDA:PBLOOD:1.18e-15:<1.34e-05
10	chr1	116737220	116739316	9.7851	9.60908	10.3869	9.69046	10.5564	10.1394	0.000288929	32369	chr1	116907525	116911585	168209	32319	chr1	116735220	116743422	4.14917	3.37019	3.12627	2.74672	3.61447	ENSG00000134247	PTGFRN	chr1	116910057	116990358	PTGFRN	5.19438	4.92318	5.18303	5.06158	5.98674	9.43656	-24.9683	0.306387	-0.703731	rs1000006229,rs1001241208,rs1001854088,rs1003127228,rs1003567778,rs1005582703,rs1006909406,rs1008891716,rs1009278375,rs1011826602,rs1016201191,rs1016479366,rs1018473524,rs1019927321,rs1021599487,rs1023657712,rs1024165191,rs1026129060,rs1027472099,rs1028019740,rs1028966453,rs1031943675,rs1032803609,rs1033959802,rs1035383822,rs1036029650,rs1036377578,rs1037578471,rs1043222526,rs1043315437,rs1044141…	rs112300936,rs798000|Rheumatoid arthritis (ACPA-positive)	rs798000_rs112300936,rs798000|Rheumatoid arthritis (ACPA-positive)	rs798000_rs798000|1|eyre	CD2
	chr1	116737220	116739316	9.7851	9.60908	10.3869	9.69046	10.5564	10.1394	0.000288929	32385	chr1	116999908	117002183	260592	32319	chr1	116735220	116743422	4.73477	4.82183	4.79114	4.22705	4.67835	ENSG00000134256	CD101	chr1	117001750	117036476	CD101	5.95177	5.36147	5.17635	5.36067	4.55324	5.52355	-1.93536	-0.687647	-0.678958	rs1000006229,rs1001241208,rs1001854088,rs1003127228,rs1003567778,rs1005582703,rs1006909406,rs1008891716,rs1009278375,rs1011826602,rs1016201191,rs1016479366,rs1018473524,rs1019927321,rs1021599487,rs1023657712,rs1024165191,rs1026129060,rs1027472099,rs1028019740,rs1028966453,rs1031943675,rs1032803609,rs1033959802,rs1035383822,rs1036029650,rs1036377578,rs1037578471,rs1043222526,rs1043315437,rs1044141…	rs112300936,rs798000|Rheumatoid arthritis (ACPA-positive)	rs798000_rs112300936,rs798000|Rheumatoid arthritis (ACPA-positive)	rs798000_rs798000|1|eyre	CD2
	chr1	116737220	116739316	9.7851	9.60908	10.3869	9.69046	10.5564	10.1394	0.000288929	32400	chr1	117057839	117060006	318523	32319	chr1	116735220	116743422	5.36864	5.07736	4.94081	4.77566	4.79254	ENSG00000116830	TTF2	chr1	117060303	117107453	TTF2	9.45504	9.40094	9.38225	10.6008	11.8024	11.183	-21.1684	0.507611	-0.725952	rs1000006229,rs1001241208,rs1001854088,rs1003127228,rs1003567778,rs1005582703,rs1006909406,rs1008891716,rs1009278375,rs1011826602,rs1016201191,rs1016479366,rs1018473524,rs1019927321,rs1021599487,rs1023657712,rs1024165191,rs1026129060,rs1027472099,rs1028019740,rs1028966453,rs1031943675,rs1032803609,rs1033959802,rs1035383822,rs1036029650,rs1036377578,rs1037578471,rs1043222526,rs1043315437,rs1044141…	rs112300936,rs798000|Rheumatoid arthritis (ACPA-positive)	rs798000_rs112300936,rs798000|Rheumatoid arthritis (ACPA-positive)	rs798000_rs798000|1|eyre	CD2
	chr1	116737220	116739316	9.7851	9.60908	10.3869	9.69046	10.5564	10.1394	0.000288929	32400	chr1	117057839	117060006	318523	32319	chr1	116735220	116743422	5.36864	5.07736	4.94081	4.77566	4.79254	ENSG00000236137	RP11-27K13.3	chr1	117025482	117059490	AL445231.1	4.14225	4.0492	4.57246	5.20504	5.01885	4.89568	-2.67997	0.410068	-0.725952	rs1000006229,rs1001241208,rs1001854088,rs1003127228,rs1003567778,rs1005582703,rs1006909406,rs1008891716,rs1009278375,rs1011826602,rs1016201191,rs1016479366,rs1018473524,rs1019927321,rs1021599487,rs1023657712,rs1024165191,rs1026129060,rs1027472099,rs1028019740,rs1028966453,rs1031943675,rs1032803609,rs1033959802,rs1035383822,rs1036029650,rs1036377578,rs1037578471,rs1043222526,rs1043315437,rs1044141…	rs112300936,rs798000|Rheumatoid arthritis (ACPA-positive)	rs798000_rs112300936,rs798000|Rheumatoid arthritis (ACPA-positive)	rs798000_rs798000|1|eyre	CD2
	chr1	116737220	116739316	9.7851	9.60908	10.3869	9.69046	10.5564	10.1394	0.000288929	32402	chr1	117060041	117064491	320725	32319	chr1	116735220	116743422	3.88218	3.92806	3.98726	4.01577	4.04142	ENSG00000116830	TTF2	chr1	117060303	117107453	TTF2	9.45504	9.40094	9.38225	10.6008	11.8024	11.183	-21.1684	0.507611	0.742811	rs1000006229,rs1001241208,rs1001854088,rs1003127228,rs1003567778,rs1005582703,rs1006909406,rs1008891716,rs1009278375,rs1011826602,rs1016201191,rs1016479366,rs1018473524,rs1019927321,rs1021599487,rs1023657712,rs1024165191,rs1026129060,rs1027472099,rs1028019740,rs1028966453,rs1031943675,rs1032803609,rs1033959802,rs1035383822,rs1036029650,rs1036377578,rs1037578471,rs1043222526,rs1043315437,rs1044141…	rs112300936,rs798000|Rheumatoid arthritis (ACPA-positive)	rs798000_rs112300936,rs798000|Rheumatoid arthritis (ACPA-positive)	rs798000_rs798000|1|eyre	CD2
	chr1	116737220	116739316	9.7851	9.60908	10.3869	9.69046	10.5564	10.1394	0.000288929	32425	chr1	117122994	117123412	383678	32319	chr1	116735220	116743422	3.54203	4.03647	2.87096	3.07073	3.61447	ENSG00000134253	TRIM45	chr1	117111060	117122587	TRIM45	3.27113	3.57668	4.23909	4.49564	4.3988	3.6409	-2.24463	0.447582	-0.883866	rs1000006229,rs1001241208,rs1001854088,rs1003127228,rs1003567778,rs1005582703,rs1006909406,rs1008891716,rs1009278375,rs1011826602,rs1016201191,rs1016479366,rs1018473524,rs1019927321,rs1021599487,rs1023657712,rs1024165191,rs1026129060,rs1027472099,rs1028019740,rs1028966453,rs1031943675,rs1032803609,rs1033959802,rs1035383822,rs1036029650,rs1036377578,rs1037578471,rs1043222526,rs1043315437,rs1044141…	rs112300936,rs798000|Rheumatoid arthritis (ACPA-positive)	rs798000_rs112300936,rs798000|Rheumatoid arthritis (ACPA-positive)	rs798000_rs798000|1|eyre	CD2
11	chr1	152459804	152460602	7.46621	7.47174	7.00671	7.782	6.93608	7.86226	6.66e-05	10410	chr1	46131424	46133949	-106329178	36832	chr1	152459561	152465272	0	0	1.08996	0	0	ENSG00000117461	PIK3R3	chr1	46040140	46133036	PIK3R3	4.58588	4.89167	4.93136	4.55995	4.74115	6.30387	-2.48823	0.434243	-0.501951	rs1010102459,rs1011806729,rs1012566432,rs1013209809,rs1020110822,rs1021023198,rs1023249346,rs1030160109,rs1035359395,rs1037350517,rs1055740487,rs111599064,rs11461245,rs1156726666,rs1160701977,rs1162341215,rs1163760248,rs1163781484,rs1164949676,rs1170247487,rs1175438994,rs1180242846,rs1186316547,rs1187286836,rs1194634779,rs1194793152,rs1194801779,rs1197500098,rs1198011180,rs1200334421,rs1205996615…	.	rs17597997_rs6661961|Atopic dermatitis	.	FLG
12	chr1	154441304	154442061	7.63133	7.79204	8.27505	7.69145	7.91036	7.13184	-0.000522908	37461	chr1	155074808	155086445	632747	37313	chr1	154439216	154442139	2.0875	1.75067	1.39178	2.10639	3.0054	ENSG00000143590	EFNA3	chr1	155078872	155087538	EFNA3	1.33193	1.28729	2.44507	3.06307	2.57586	3.47476	-0.888753	-0.342529	-0.941171	rs1014290980,rs1019017103,rs1025166168,rs1025373755,rs1030796620,rs1031551353,rs1034082077,rs1034397406,rs1036498346,rs1039686599,rs1040899577,rs1046511441,rs1049062566,rs111825046,rs113126097,rs114660934,rs1156701375,rs1159591912,rs1165898517,rs1168669732,rs1173377185,rs1173679529,rs1177230549,rs1190121324,rs1194237430,rs1196771193,rs1203743920,rs1208586091,rs1211472522,rs1214367158,rs1215586153…	.	rs4393147_rs2228145,rs8192284|Allergic disease (asthma,hay fever or eczema),Atopic dermatitis,C-reactive protein,Cerebrospinal fluid biomarker levels,Fibrinogen,Fibrinogen levels,Rheumatoid arthritis,Rheumatoid arthritis (ACPA-positive)//rs4393147_rs4129267|Ankylosing spondylitis,Asthma,Blood protein levels,C-reactive protein levels,Chronic inflammatory diseases (ankylosing spondylitis,Crohn's di…	rs4393147_rs2228145|0.932351|okada//rs4393147_rs2228145|<0.99|okada_EUR_credible_sets_99//rs4453032_rs2228145|0.932351|okada//rs4453032_rs2228145|<0.99|okada_EUR_credible_sets_99//rs6664201_rs2228145|0.932351|okada//rs6664201_rs2228145|<0.99|okada_EUR_credible_sets_99	IL6R,NR	GTEX_MULTIPLE:rs4129267:IL6R//GTEX_SINGLE:rs4129267:IL6R//GTEX_SINGLE:rs4129267:SHE//GTEX_SINGLE:rs4129267:TDRD10//GTEX_MULTIPLE:rs4129267:SHE//GTEX_MULTIPLE:rs4129267:TDRD10//GTEX_MULTIPLE:rs2228145:IL6R//GTEX_MULTIPLE:rs2228145:SHE//GTEX_SINGLE:rs2228145:IL6R//GTEX_MULTIPLE:rs2228145:TDRD10//GTEX_SINGLE:rs2228145:SHE//GTEX_SINGLE:rs2228145:TDRD10	GTEX_MULTIPLE:Brain_Cerebellum//GTEX_MULTIPLE:Esophagus_Gastroesophageal_Junction//GTEX_MULTIPLE:Whole_Blood//GTEX_MULTIPLE:Uterus//GTEX_MULTIPLE:Nerve_Tibial//GTEX_SINGLE:Artery_Tibial//GTEX_MULTIPLE:Prostate//GTEX_MULTIPLE:Adrenal_Gland//GTEX_MULTIPLE:Colon_Sigmoid//GTEX_MULTIPLE:Lung//GTEX_MULTIPLE:Esophagus_Mucosa//GTEX_MULTIPLE:Artery_Coronary//GTEX_MULTIPLE:Spleen//GTEX_MULTIPLE:Small_Intes…
13	chr1	154961156	154962529	9.5245	9.44523	9.36815	9.35456	9.40189	9.25972	-2.68229	37430	chr1	154920927	154957846	-41602	37432	chr1	154958880	154964994	8.44252	8.40874	8.5293	8.47679	8.71903	ENSG00000163344	PMVK	chr1	154924734	154936991	PMVK	7.66669	7.43926	7.34813	7.26614	7.68691	9.05101	-20.1789	-0.582728	-0.898463	rs1000899186,rs1001725976,rs1001778390,rs1002104060,rs1002453132,rs1002482900,rs1004582456,rs1006062267,rs1008391234,rs1009905863,rs1010862993,rs1013606814,rs1014282876,rs1014433634,rs1014667279,rs1016432802,rs1016462478,rs1017363890,rs1019263941,rs1019335744,rs1020813017,rs1021209344,rs1022160373,rs1025239388,rs1025357776,rs1025409815,rs1025730464,rs1026121306,rs1026478429,rs1026864692,rs1029980…	rs3766920|Inflammatory bowel disease	rs3766920_rs3766920|Inflammatory bowel disease	.	PBXIP1,PMVK,PYGO2,SHC1
	chr1	154961156	154962529	9.5245	9.44523	9.36815	9.35456	9.40189	9.25972	-2.68229	37430	chr1	154920927	154957846	-41602	37432	chr1	154958880	154964994	8.44252	8.40874	8.5293	8.47679	8.71903	ENSG00000163346	PBXIP1	chr1	154944076	154956123	PBXIP1	13.0022	12.9757	12.9	12.7639	12.0007	7.94753	-43.0341	0.75532	-0.898463	rs1000899186,rs1001725976,rs1001778390,rs1002104060,rs1002453132,rs1002482900,rs1004582456,rs1006062267,rs1008391234,rs1009905863,rs1010862993,rs1013606814,rs1014282876,rs1014433634,rs1014667279,rs1016432802,rs1016462478,rs1017363890,rs1019263941,rs1019335744,rs1020813017,rs1021209344,rs1022160373,rs1025239388,rs1025357776,rs1025409815,rs1025730464,rs1026121306,rs1026478429,rs1026864692,rs1029980…	rs3766920|Inflammatory bowel disease	rs3766920_rs3766920|Inflammatory bowel disease	.	PBXIP1,PMVK,PYGO2,SHC1
	chr1	154961156	154962529	9.5245	9.44523	9.36815	9.35456	9.40189	9.25972	-2.68229	37441	chr1	154996029	155010464	33500	37432	chr1	154958880	154964994	6.82136	6.73406	7.07153	6.76349	6.92974	ENSG00000160685	ZBTB7B	chr1	155002630	155018522	ZBTB7B	9.09163	8.79357	8.58033	8.65211	8.05994	10.2697	-5.40158	-0.457638	-0.504036	rs1000899186,rs1001725976,rs1001778390,rs1002104060,rs1002453132,rs1002482900,rs1004582456,rs1006062267,rs1008391234,rs1009905863,rs1010862993,rs1013606814,rs1014282876,rs1014433634,rs1014667279,rs1016432802,rs1016462478,rs1017363890,rs1019263941,rs1019335744,rs1020813017,rs1021209344,rs1022160373,rs1025239388,rs1025357776,rs1025409815,rs1025730464,rs1026121306,rs1026478429,rs1026864692,rs1029980…	rs3766920|Inflammatory bowel disease	rs3766920_rs3766920|Inflammatory bowel disease	.	PBXIP1,PMVK,PYGO2,SHC1
	chr1	154961156	154962529	9.5245	9.44523	9.36815	9.35456	9.40189	9.25972	-2.68229	37476	chr1	155138427	155164781	175898	37432	chr1	154958880	154964994	2.90678	2.70364	2.4497	3.47545	3.77125	ENSG00000179085	DPM3	chr1	155139891	155140595	DPM3	5.09144	5.10889	5.08301	4.91614	5.6492	5.66223	-0.125173	-0.437115	-0.535322	rs1000899186,rs1001725976,rs1001778390,rs1002104060,rs1002453132,rs1002482900,rs1004582456,rs1006062267,rs1008391234,rs1009905863,rs1010862993,rs1013606814,rs1014282876,rs1014433634,rs1014667279,rs1016432802,rs1016462478,rs1017363890,rs1019263941,rs1019335744,rs1020813017,rs1021209344,rs1022160373,rs1025239388,rs1025357776,rs1025409815,rs1025730464,rs1026121306,rs1026478429,rs1026864692,rs1029980…	rs3766920|Inflammatory bowel disease	rs3766920_rs3766920|Inflammatory bowel disease	.	PBXIP1,PMVK,PYGO2,SHC1
14	chr1	155126784	155128119	8.50533	8.58006	8.49678	8.40677	8.23507	8.30807	-3.31283	37276	chr1	154218775	154229238	-909344	37469	chr1	155122781	155128724	1.17152	3.02167	0	2.16321	1.93055	ENSG00000143569	UBAP2L	chr1	154220179	154271510	UBAP2L	12.359	12.5431	12.7108	12.7373	12.9704	13.2127	-10.0331	-0.815846	-0.112004	rs1000375546,rs1000746747,rs1001498820,rs1001589723,rs1006167884,rs1007031486,rs1010823690,rs1010928185,rs1014364406,rs1016578000,rs1017402986,rs1024552404,rs1029307946,rs1033649749,rs1033908444,rs1037659235,rs1037984741,rs1038614394,rs1038737267,rs1038914823,rs1042795099,rs1044036370,rs1048139183,rs1051352991,rs1052349552,rs1055753708,rs1055806043,rs111455542,rs11264331,rs1156419239,rs1159989443…	.	rs11264331_rs4971079|Chronic inflammatory diseases (ankylosing spondylitis,Crohn's disease,psoriasis,primary sclerosing cholangitis,ulcerative colitis) (pleiotropy)	.	HMGN2P18	NESDA:rs4971079:ADAM15//estonia:rs4971079:THBS3//NESDA:rs4971079:THBS3//NESDA:rs11264331:THBS3//NESDA:rs11264331:ADAM15//estonia:rs11264331:THBS3	NESDA:PBLOOD:1.18e-07:9.91e-04//NESDA:PBLOOD:3.51e-06:2.00e-02//NESDA:PBLOOD:3.50e-18:<1.34e-05//estonia:CD4:1.16E-09:0//estonia:CD8:4.03E-12:0//NESDA:PBLOOD:1.47e-14:<1.34e-05//estonia:CD4:7.15E-09:0.000118133//NESDA:PBLOOD:8.55e-10:1.16e-05//NESDA:PBLOOD:1.35e-11:<1.34e-05//estonia:CD8:8.33E-08:0.002106649
	chr1	155126784	155128119	8.50533	8.58006	8.49678	8.40677	8.23507	8.30807	-3.31283	37476	chr1	155138427	155164781	10308	37469	chr1	155122781	155128724	5.84576	6.02258	6.07325	5.94028	5.87396	ENSG00000179085	DPM3	chr1	155139891	155140595	DPM3	5.09144	5.10889	5.08301	4.91614	5.6492	5.66223	-0.125173	-0.784182	0.398617	rs1000375546,rs1000746747,rs1001498820,rs1001589723,rs1006167884,rs1007031486,rs1010823690,rs1010928185,rs1014364406,rs1016578000,rs1017402986,rs1024552404,rs1029307946,rs1033649749,rs1033908444,rs1037659235,rs1037984741,rs1038614394,rs1038737267,rs1038914823,rs1042795099,rs1044036370,rs1048139183,rs1051352991,rs1052349552,rs1055753708,rs1055806043,rs111455542,rs11264331,rs1156419239,rs1159989443…	.	rs11264331_rs4971079|Chronic inflammatory diseases (ankylosing spondylitis,Crohn's disease,psoriasis,primary sclerosing cholangitis,ulcerative colitis) (pleiotropy)	.	HMGN2P18	NESDA:rs4971079:ADAM15//estonia:rs4971079:THBS3//NESDA:rs4971079:THBS3//NESDA:rs11264331:THBS3//NESDA:rs11264331:ADAM15//estonia:rs11264331:THBS3	NESDA:PBLOOD:1.18e-07:9.91e-04//NESDA:PBLOOD:3.51e-06:2.00e-02//NESDA:PBLOOD:3.50e-18:<1.34e-05//estonia:CD4:1.16E-09:0//estonia:CD8:4.03E-12:0//NESDA:PBLOOD:1.47e-14:<1.34e-05//estonia:CD4:7.15E-09:0.000118133//NESDA:PBLOOD:8.55e-10:1.16e-05//NESDA:PBLOOD:1.35e-11:<1.34e-05//estonia:CD8:8.33E-08:0.002106649
	chr1	155126784	155128119	8.50533	8.58006	8.49678	8.40677	8.23507	8.30807	-3.31283	37554	chr1	155607931	155610913	479812	37469	chr1	155122781	155128724	1.3101	1.31172	1.64993	2.28458	1.26664	ENSG00000125459	MSTO1	chr1	155610205	155614967	MSTO1	7.30474	7.50129	7.32126	7.9554	9.37896	9.61135	-17.664	-0.915084	-0.617008	rs1000375546,rs1000746747,rs1001498820,rs1001589723,rs1006167884,rs1007031486,rs1010823690,rs1010928185,rs1014364406,rs1016578000,rs1017402986,rs1024552404,rs1029307946,rs1033649749,rs1033908444,rs1037659235,rs1037984741,rs1038614394,rs1038737267,rs1038914823,rs1042795099,rs1044036370,rs1048139183,rs1051352991,rs1052349552,rs1055753708,rs1055806043,rs111455542,rs11264331,rs1156419239,rs1159989443…	.	rs11264331_rs4971079|Chronic inflammatory diseases (ankylosing spondylitis,Crohn's disease,psoriasis,primary sclerosing cholangitis,ulcerative colitis) (pleiotropy)	.	HMGN2P18	NESDA:rs4971079:ADAM15//estonia:rs4971079:THBS3//NESDA:rs4971079:THBS3//NESDA:rs11264331:THBS3//NESDA:rs11264331:ADAM15//estonia:rs11264331:THBS3	NESDA:PBLOOD:1.18e-07:9.91e-04//NESDA:PBLOOD:3.51e-06:2.00e-02//NESDA:PBLOOD:3.50e-18:<1.34e-05//estonia:CD4:1.16E-09:0//estonia:CD8:4.03E-12:0//NESDA:PBLOOD:1.47e-14:<1.34e-05//estonia:CD4:7.15E-09:0.000118133//NESDA:PBLOOD:8.55e-10:1.16e-05//NESDA:PBLOOD:1.35e-11:<1.34e-05//estonia:CD8:8.33E-08:0.002106649
15	chr1	156797292	156797559	6.328	6.67937	6.28244	6.48955	6.33734	6.24583	1.91e-05	37756	chr1	156726275	156729657	-71284	37774	chr1	156796498	156801191	5.36533	5.71493	5.44891	6.08703	6.34238	ENSG00000143303	RRNAD1	chr1	156728442	156736960	RRNAD1	7.21065	6.98911	7.74655	7.75363	7.73705	8.34662	-14.4545	-0.691008	-0.185214	rs1042441167,rs1164106203,rs1188538892,rs1202774279,rs1210294918,rs1217684358,rs1220179098,rs1226700663,rs1229948468,rs1234388808,rs1247138170,rs1267416802,rs1291691950,rs1297953954,rs1299327453,rs1300348261,rs1307770782,rs1309894670,rs1336261670,rs1341013179,rs1346014819,rs1388610489,rs1392253540,rs1402596517,rs1408997621,rs1420161588,rs1450221036,rs1452135555,rs151196513,rs372265735,rs377684693…	.	rs6701637_rs16837677|Sj├Âgren's syndrome	.	PRCC,SH2D2A	NESDA:rs16837677:HDGF//NESDA:rs6701637:HDGF	NESDA:PBLOOD:3.95e-07:3.03e-03//NESDA:PBLOOD:2.02e-10:<1.34e-05//NESDA:PBLOOD:1.03e-07:9.11e-04//NESDA:PBLOOD:1.27e-07:1.04e-03//NESDA:PBLOOD:4.01e-08:4.03e-04//NESDA:PBLOOD:3.52e-10:<1.34e-05//NESDA:PBLOOD:7.22e-08:6.31e-04//NESDA:PBLOOD:2.27e-10:<1.34e-05//NESDA:PBLOOD:2.92e-06:1.71e-02//NESDA:PBLOOD:2.30e-08:2.47e-04//NESDA:PBLOOD:6.85e-09:7.54e-05//NESDA:PBLOOD:5.50e-09:6.53e-05//NESDA:PBLOOD…
	chr1	156797292	156797559	6.328	6.67937	6.28244	6.48955	6.33734	6.24583	1.91e-05	37777	chr1	156808403	156819961	10844	37774	chr1	156796498	156801191	6.87882	6.88075	6.95721	6.98623	7.51076	ENSG00000027869	SH2D2A	chr1	156806243	156816862	SH2D2A	10.0633	10.2454	11.4862	12.2006	12.3911	11.7481	-26.9206	-0.351609	-0.496447	rs1042441167,rs1164106203,rs1188538892,rs1202774279,rs1210294918,rs1217684358,rs1220179098,rs1226700663,rs1229948468,rs1234388808,rs1247138170,rs1267416802,rs1291691950,rs1297953954,rs1299327453,rs1300348261,rs1307770782,rs1309894670,rs1336261670,rs1341013179,rs1346014819,rs1388610489,rs1392253540,rs1402596517,rs1408997621,rs1420161588,rs1450221036,rs1452135555,rs151196513,rs372265735,rs377684693…	.	rs6701637_rs16837677|Sj├Âgren's syndrome	.	PRCC,SH2D2A	NESDA:rs16837677:HDGF//NESDA:rs6701637:HDGF	NESDA:PBLOOD:3.95e-07:3.03e-03//NESDA:PBLOOD:2.02e-10:<1.34e-05//NESDA:PBLOOD:1.03e-07:9.11e-04//NESDA:PBLOOD:1.27e-07:1.04e-03//NESDA:PBLOOD:4.01e-08:4.03e-04//NESDA:PBLOOD:3.52e-10:<1.34e-05//NESDA:PBLOOD:7.22e-08:6.31e-04//NESDA:PBLOOD:2.27e-10:<1.34e-05//NESDA:PBLOOD:2.92e-06:1.71e-02//NESDA:PBLOOD:2.30e-08:2.47e-04//NESDA:PBLOOD:6.85e-09:7.54e-05//NESDA:PBLOOD:5.50e-09:6.53e-05//NESDA:PBLOOD…
	chr1	156797292	156797559	6.328	6.67937	6.28244	6.48955	6.33734	6.24583	1.91e-05	37789	chr1	156858260	156861321	60701	37774	chr1	156796498	156801191	6.34954	6.61153	6.67569	6.89773	6.69541	ENSG00000027644	INSRR	chr1	156840063	156859018	INSRR	0.858868	1.37424	1.02084	1.12886	2.82373	1.34247	-0.631499	-0.0471678	-0.110244	rs1042441167,rs1164106203,rs1188538892,rs1202774279,rs1210294918,rs1217684358,rs1220179098,rs1226700663,rs1229948468,rs1234388808,rs1247138170,rs1267416802,rs1291691950,rs1297953954,rs1299327453,rs1300348261,rs1307770782,rs1309894670,rs1336261670,rs1341013179,rs1346014819,rs1388610489,rs1392253540,rs1402596517,rs1408997621,rs1420161588,rs1450221036,rs1452135555,rs151196513,rs372265735,rs377684693…	.	rs6701637_rs16837677|Sj├Âgren's syndrome	.	PRCC,SH2D2A	NESDA:rs16837677:HDGF//NESDA:rs6701637:HDGF	NESDA:PBLOOD:3.95e-07:3.03e-03//NESDA:PBLOOD:2.02e-10:<1.34e-05//NESDA:PBLOOD:1.03e-07:9.11e-04//NESDA:PBLOOD:1.27e-07:1.04e-03//NESDA:PBLOOD:4.01e-08:4.03e-04//NESDA:PBLOOD:3.52e-10:<1.34e-05//NESDA:PBLOOD:7.22e-08:6.31e-04//NESDA:PBLOOD:2.27e-10:<1.34e-05//NESDA:PBLOOD:2.92e-06:1.71e-02//NESDA:PBLOOD:2.30e-08:2.47e-04//NESDA:PBLOOD:6.85e-09:7.54e-05//NESDA:PBLOOD:5.50e-09:6.53e-05//NESDA:PBLOOD…
	chr1	156797292	156797559	6.328	6.67937	6.28244	6.48955	6.33734	6.24583	1.91e-05	37789	chr1	156858260	156861321	60701	37774	chr1	156796498	156801191	6.34954	6.61153	6.67569	6.89773	6.69541	ENSG00000198400	NTRK1	chr1	156815640	156881850	NTRK1	6.0461	6.31839	6.88827	6.8065	6.62104	5.56193	-16.5686	0.232968	-0.110244	rs1042441167,rs1164106203,rs1188538892,rs1202774279,rs1210294918,rs1217684358,rs1220179098,rs1226700663,rs1229948468,rs1234388808,rs1247138170,rs1267416802,rs1291691950,rs1297953954,rs1299327453,rs1300348261,rs1307770782,rs1309894670,rs1336261670,rs1341013179,rs1346014819,rs1388610489,rs1392253540,rs1402596517,rs1408997621,rs1420161588,rs1450221036,rs1452135555,rs151196513,rs372265735,rs377684693…	.	rs6701637_rs16837677|Sj├Âgren's syndrome	.	PRCC,SH2D2A	NESDA:rs16837677:HDGF//NESDA:rs6701637:HDGF	NESDA:PBLOOD:3.95e-07:3.03e-03//NESDA:PBLOOD:2.02e-10:<1.34e-05//NESDA:PBLOOD:1.03e-07:9.11e-04//NESDA:PBLOOD:1.27e-07:1.04e-03//NESDA:PBLOOD:4.01e-08:4.03e-04//NESDA:PBLOOD:3.52e-10:<1.34e-05//NESDA:PBLOOD:7.22e-08:6.31e-04//NESDA:PBLOOD:2.27e-10:<1.34e-05//NESDA:PBLOOD:2.92e-06:1.71e-02//NESDA:PBLOOD:2.30e-08:2.47e-04//NESDA:PBLOOD:6.85e-09:7.54e-05//NESDA:PBLOOD:5.50e-09:6.53e-05//NESDA:PBLOOD…
	chr1	156797292	156797559	6.328	6.67937	6.28244	6.48955	6.33734	6.24583	1.91e-05	37852	chr1	157136267	157139029	338708	37774	chr1	156796498	156801191	2.18113	2.86517	3.45162	2.39564	1.63645	ENSG00000117036	ETV3	chr1	157121191	157138474	ETV3	10.3116	10.3544	11.4379	11.1762	10.3773	9.34268	-17.9402	0.181078	0.319783	rs1042441167,rs1164106203,rs1188538892,rs1202774279,rs1210294918,rs1217684358,rs1220179098,rs1226700663,rs1229948468,rs1234388808,rs1247138170,rs1267416802,rs1291691950,rs1297953954,rs1299327453,rs1300348261,rs1307770782,rs1309894670,rs1336261670,rs1341013179,rs1346014819,rs1388610489,rs1392253540,rs1402596517,rs1408997621,rs1420161588,rs1450221036,rs1452135555,rs151196513,rs372265735,rs377684693…	.	rs6701637_rs16837677|Sj├Âgren's syndrome	.	PRCC,SH2D2A	NESDA:rs16837677:HDGF//NESDA:rs6701637:HDGF	NESDA:PBLOOD:3.95e-07:3.03e-03//NESDA:PBLOOD:2.02e-10:<1.34e-05//NESDA:PBLOOD:1.03e-07:9.11e-04//NESDA:PBLOOD:1.27e-07:1.04e-03//NESDA:PBLOOD:4.01e-08:4.03e-04//NESDA:PBLOOD:3.52e-10:<1.34e-05//NESDA:PBLOOD:7.22e-08:6.31e-04//NESDA:PBLOOD:2.27e-10:<1.34e-05//NESDA:PBLOOD:2.92e-06:1.71e-02//NESDA:PBLOOD:2.30e-08:2.47e-04//NESDA:PBLOOD:6.85e-09:7.54e-05//NESDA:PBLOOD:5.50e-09:6.53e-05//NESDA:PBLOOD…
16	chr1	160432432	160432809	6.38463	6.26902	6.57688	6.03369	6.77007	6.5992	9.92e-05	38885	chr1	160522883	160526021	90074	38847	chr1	160431896	160433572	5.22836	5.31541	5.92959	6.22954	5.97416	ENSG00000162739	SLAMF6	chr1	160485030	160523262	SLAMF6	7.90668	7.65639	8.63793	10.4946	11.1948	9.87876	-20.1237	0.261353	0.951785	rs1003537961,rs1006919623,rs1015174922,rs1017406525,rs1034890462,rs1045010502,rs10494343,rs1160526875,rs1167324943,rs1171066530,rs1173558694,rs1196925360,rs1196993780,rs1206249843,rs1208030915,rs1208211515,rs1223762025,rs1225602010,rs1250166490,rs1253906231,rs1264910633,rs1266929734,rs1268744982,rs1273464917,rs1285263381,rs1291522573,rs1296153612,rs1321843847,rs1343988652,rs1366123646,rs137123190…	rs17371986|Multiple sclerosis	rs10494343_rs17371986|Multiple sclerosis//rs17371986_rs17371986|Multiple sclerosis//rs6658093_rs6688100|Systemic lupus erythematosus	.	SLAMF6,VANGL2	NESDA:rs6688100:COPA//NESDA:rs6688100:NCSTN//NESDA:rs17371986:NCSTN//NESDA:rs17371986:NCSTN//NESDA:rs10494343:NCSTN//NESDA:rs6658093:NCSTN//NESDA:rs6658093:COPA	NESDA:PBLOOD:3.62e-27:<1.34e-05//NESDA:PBLOOD:3.08e-08:3.16e-04//NESDA:PBLOOD:1.36e-17:<1.34e-05//NESDA:PBLOOD:1.46e-08:1.47e-04//NESDA:PBLOOD:2.79e-09:6.70e-05//NESDA:PBLOOD:1.46e-08:1.47e-04//NESDA:PBLOOD:2.79e-09:6.70e-05//NESDA:PBLOOD:1.57e-08:1.67e-04//NESDA:PBLOOD:3.14e-09:6.67e-05//NESDA:PBLOOD:1.34e-17:<1.34e-05//NESDA:PBLOOD:4.23e-08:4.22e-04//NESDA:PBLOOD:5.80e-27:<1.34e-05
	chr1	160432432	160432809	6.38463	6.26902	6.57688	6.03369	6.77007	6.5992	9.92e-05	38905	chr1	160579056	160584794	146247	38847	chr1	160431896	160433572	3.04314	3.55782	4.3218	4.50989	4.21529	ENSG00000066294	CD84	chr1	160541095	160579516	CD84	9.91455	9.88247	10.3178	11.6509	11.8732	8.6838	-22.7452	-0.120456	0.84205	rs1003537961,rs1006919623,rs1015174922,rs1017406525,rs1034890462,rs1045010502,rs10494343,rs1160526875,rs1167324943,rs1171066530,rs1173558694,rs1196925360,rs1196993780,rs1206249843,rs1208030915,rs1208211515,rs1223762025,rs1225602010,rs1250166490,rs1253906231,rs1264910633,rs1266929734,rs1268744982,rs1273464917,rs1285263381,rs1291522573,rs1296153612,rs1321843847,rs1343988652,rs1366123646,rs137123190…	rs17371986|Multiple sclerosis	rs10494343_rs17371986|Multiple sclerosis//rs17371986_rs17371986|Multiple sclerosis//rs6658093_rs6688100|Systemic lupus erythematosus	.	SLAMF6,VANGL2	NESDA:rs6688100:COPA//NESDA:rs6688100:NCSTN//NESDA:rs17371986:NCSTN//NESDA:rs17371986:NCSTN//NESDA:rs10494343:NCSTN//NESDA:rs6658093:NCSTN//NESDA:rs6658093:COPA	NESDA:PBLOOD:3.62e-27:<1.34e-05//NESDA:PBLOOD:3.08e-08:3.16e-04//NESDA:PBLOOD:1.36e-17:<1.34e-05//NESDA:PBLOOD:1.46e-08:1.47e-04//NESDA:PBLOOD:2.79e-09:6.70e-05//NESDA:PBLOOD:1.46e-08:1.47e-04//NESDA:PBLOOD:2.79e-09:6.70e-05//NESDA:PBLOOD:1.57e-08:1.67e-04//NESDA:PBLOOD:3.14e-09:6.67e-05//NESDA:PBLOOD:1.34e-17:<1.34e-05//NESDA:PBLOOD:4.23e-08:4.22e-04//NESDA:PBLOOD:5.80e-27:<1.34e-05
	chr1	160432432	160432809	6.38463	6.26902	6.57688	6.03369	6.77007	6.5992	9.92e-05	38925	chr1	160645903	160647015	213094	38847	chr1	160431896	160433572	4.5926	4.56094	4.75841	4.96896	4.99693	ENSG00000117090	SLAMF1	chr1	160608100	160647295	SLAMF1	11.3179	11.2139	12.3283	14.1781	14.3847	12.3454	-19.9067	0.0983743	0.899069	rs1003537961,rs1006919623,rs1015174922,rs1017406525,rs1034890462,rs1045010502,rs10494343,rs1160526875,rs1167324943,rs1171066530,rs1173558694,rs1196925360,rs1196993780,rs1206249843,rs1208030915,rs1208211515,rs1223762025,rs1225602010,rs1250166490,rs1253906231,rs1264910633,rs1266929734,rs1268744982,rs1273464917,rs1285263381,rs1291522573,rs1296153612,rs1321843847,rs1343988652,rs1366123646,rs137123190…	rs17371986|Multiple sclerosis	rs10494343_rs17371986|Multiple sclerosis//rs17371986_rs17371986|Multiple sclerosis//rs6658093_rs6688100|Systemic lupus erythematosus	.	SLAMF6,VANGL2	NESDA:rs6688100:COPA//NESDA:rs6688100:NCSTN//NESDA:rs17371986:NCSTN//NESDA:rs17371986:NCSTN//NESDA:rs10494343:NCSTN//NESDA:rs6658093:NCSTN//NESDA:rs6658093:COPA	NESDA:PBLOOD:3.62e-27:<1.34e-05//NESDA:PBLOOD:3.08e-08:3.16e-04//NESDA:PBLOOD:1.36e-17:<1.34e-05//NESDA:PBLOOD:1.46e-08:1.47e-04//NESDA:PBLOOD:2.79e-09:6.70e-05//NESDA:PBLOOD:1.46e-08:1.47e-04//NESDA:PBLOOD:2.79e-09:6.70e-05//NESDA:PBLOOD:1.57e-08:1.67e-04//NESDA:PBLOOD:3.14e-09:6.67e-05//NESDA:PBLOOD:1.34e-17:<1.34e-05//NESDA:PBLOOD:4.23e-08:4.22e-04//NESDA:PBLOOD:5.80e-27:<1.34e-05
	chr1	160432432	160432809	6.38463	6.26902	6.57688	6.03369	6.77007	6.5992	9.92e-05	38926	chr1	160647015	160658211	214206	38847	chr1	160431896	160433572	4.55304	4.76738	4.7425	5.20981	5.23097	ENSG00000117090	SLAMF1	chr1	160608100	160647295	SLAMF1	11.3179	11.2139	12.3283	14.1781	14.3847	12.3454	-19.9067	0.0983743	0.736262	rs1003537961,rs1006919623,rs1015174922,rs1017406525,rs1034890462,rs1045010502,rs10494343,rs1160526875,rs1167324943,rs1171066530,rs1173558694,rs1196925360,rs1196993780,rs1206249843,rs1208030915,rs1208211515,rs1223762025,rs1225602010,rs1250166490,rs1253906231,rs1264910633,rs1266929734,rs1268744982,rs1273464917,rs1285263381,rs1291522573,rs1296153612,rs1321843847,rs1343988652,rs1366123646,rs137123190…	rs17371986|Multiple sclerosis	rs10494343_rs17371986|Multiple sclerosis//rs17371986_rs17371986|Multiple sclerosis//rs6658093_rs6688100|Systemic lupus erythematosus	.	SLAMF6,VANGL2	NESDA:rs6688100:COPA//NESDA:rs6688100:NCSTN//NESDA:rs17371986:NCSTN//NESDA:rs17371986:NCSTN//NESDA:rs10494343:NCSTN//NESDA:rs6658093:NCSTN//NESDA:rs6658093:COPA	NESDA:PBLOOD:3.62e-27:<1.34e-05//NESDA:PBLOOD:3.08e-08:3.16e-04//NESDA:PBLOOD:1.36e-17:<1.34e-05//NESDA:PBLOOD:1.46e-08:1.47e-04//NESDA:PBLOOD:2.79e-09:6.70e-05//NESDA:PBLOOD:1.46e-08:1.47e-04//NESDA:PBLOOD:2.79e-09:6.70e-05//NESDA:PBLOOD:1.57e-08:1.67e-04//NESDA:PBLOOD:3.14e-09:6.67e-05//NESDA:PBLOOD:1.34e-17:<1.34e-05//NESDA:PBLOOD:4.23e-08:4.22e-04//NESDA:PBLOOD:5.80e-27:<1.34e-05
	chr1	160432432	160432809	6.38463	6.26902	6.57688	6.03369	6.77007	6.5992	9.92e-05	38947	chr1	160711196	160713336	278387	38847	chr1	160431896	160433572	3.77108	3.76035	3.78824	4.52693	4.21529	ENSG00000117091	CD48	chr1	160678746	160711851	CD48	12.5881	12.2453	12.2616	12.7298	12.5407	12.2144	0.000297638	-0.416636	0.841859	rs1003537961,rs1006919623,rs1015174922,rs1017406525,rs1034890462,rs1045010502,rs10494343,rs1160526875,rs1167324943,rs1171066530,rs1173558694,rs1196925360,rs1196993780,rs1206249843,rs1208030915,rs1208211515,rs1223762025,rs1225602010,rs1250166490,rs1253906231,rs1264910633,rs1266929734,rs1268744982,rs1273464917,rs1285263381,rs1291522573,rs1296153612,rs1321843847,rs1343988652,rs1366123646,rs137123190…	rs17371986|Multiple sclerosis	rs10494343_rs17371986|Multiple sclerosis//rs17371986_rs17371986|Multiple sclerosis//rs6658093_rs6688100|Systemic lupus erythematosus	.	SLAMF6,VANGL2	NESDA:rs6688100:COPA//NESDA:rs6688100:NCSTN//NESDA:rs17371986:NCSTN//NESDA:rs17371986:NCSTN//NESDA:rs10494343:NCSTN//NESDA:rs6658093:NCSTN//NESDA:rs6658093:COPA	NESDA:PBLOOD:3.62e-27:<1.34e-05//NESDA:PBLOOD:3.08e-08:3.16e-04//NESDA:PBLOOD:1.36e-17:<1.34e-05//NESDA:PBLOOD:1.46e-08:1.47e-04//NESDA:PBLOOD:2.79e-09:6.70e-05//NESDA:PBLOOD:1.46e-08:1.47e-04//NESDA:PBLOOD:2.79e-09:6.70e-05//NESDA:PBLOOD:1.57e-08:1.67e-04//NESDA:PBLOOD:3.14e-09:6.67e-05//NESDA:PBLOOD:1.34e-17:<1.34e-05//NESDA:PBLOOD:4.23e-08:4.22e-04//NESDA:PBLOOD:5.80e-27:<1.34e-05
17	chr1	160837458	160838215	8.41758	8.63314	9.08697	8.26555	8.62074	8.38078	1.3e-05	38947	chr1	160711196	160713336	-127019	38986	chr1	160834301	160840979	5.23433	5.30394	4.81461	4.92662	5.0591	ENSG00000117091	CD48	chr1	160678746	160711851	CD48	12.5881	12.2453	12.2616	12.7298	12.5407	12.2144	0.000297638	-0.529	-0.637992	rs1002280060,rs1006421997,rs1009872829,rs1013836563,rs1014015022,rs1015592532,rs1016554394,rs1032446183,rs1035140751,rs1039230842,rs1040531288,rs1043696532,rs1044225461,rs1050141460,rs1054382730,rs1056475808,rs111524996,rs11265494,rs113845904,rs115617601,rs116461917,rs1178299519,rs1182518242,rs1190235043,rs1191474076,rs1192574017,rs1194211541,rs1201406266,rs1202657277,rs1205940070,rs1207396987,rs…	.	rs3766378_rs4656940|Crohn's disease	.	CD244,ITLN1	NESDA:rs4656940:F11R//NESDA:rs4656940:ITLN1//NESDA:rs4656940:CD244//NESDA:rs3766378:CD244//NESDA:rs3766378:ITLN1	NESDA:PBLOOD:4.30e-07:3.32e-03//NESDA:PBLOOD:4.24e-54:<1.34e-05//NESDA:PBLOOD:7.83e-24:<1.34e-05//NESDA:PBLOOD:4.75e-23:<1.34e-05//NESDA:PBLOOD:3.07e-49:<1.34e-05
18	chr1	161530034	161531534	9.46227	9.68644	9.9139	9.17178	9.96828	9.24866	8.07e-06	39185	chr1	161718672	161725913	187138	39130	chr1	161527574	161532779	2.65269	2.53458	2.22311	1.99161	3.23818	ENSG00000162746	FCRLB	chr1	161721563	161728143	FCRLB	1.07747	1.13353	1.64213	1.20569	0.99317	2.42783	0.000652966	-0.358013	-0.971103	rs1000487784,rs1001095348,rs1001527058,rs1001761880,rs1003253058,rs1003967644,rs1004941850,rs1006051822,rs1007263518,rs1007791593,rs1008930276,rs1009597673,rs1010590711,rs1010724942,rs1012399698,rs1014038461,rs1015919966,rs1015951300,rs1017598244,rs1019299264,rs1022204679,rs1022734163,rs1023876388,rs1024405186,rs1026101796,rs1026772284,rs1027238077,rs1027828524,rs1028191828,rs1031091639,rs1031288…	.	rs10919347_rs79568124|Chronic inflammatory diseases (ankylosing spondylitis,Crohn's disease,psoriasis,primary sclerosing cholangitis,ulcerative colitis) (pleiotropy)	.	HSPA6
	chr1	161530034	161531534	9.46227	9.68644	9.9139	9.17178	9.96828	9.24866	8.07e-06	39193	chr1	161748258	161749564	216724	39130	chr1	161527574	161532779	3.75938	2.62724	3.57766	3.28174	3.0054	ENSG00000081721	DUSP12	chr1	161749758	161757238	DUSP12	8.42454	7.97778	7.94057	7.96892	8.18863	8.40001	0.000714126	-0.307669	0.139398	rs1000487784,rs1001095348,rs1001527058,rs1001761880,rs1003253058,rs1003967644,rs1004941850,rs1006051822,rs1007263518,rs1007791593,rs1008930276,rs1009597673,rs1010590711,rs1010724942,rs1012399698,rs1014038461,rs1015919966,rs1015951300,rs1017598244,rs1019299264,rs1022204679,rs1022734163,rs1023876388,rs1024405186,rs1026101796,rs1026772284,rs1027238077,rs1027828524,rs1028191828,rs1031091639,rs1031288…	.	rs10919347_rs79568124|Chronic inflammatory diseases (ankylosing spondylitis,Crohn's disease,psoriasis,primary sclerosing cholangitis,ulcerative colitis) (pleiotropy)	.	HSPA6
	chr1	161530034	161531534	9.46227	9.68644	9.9139	9.17178	9.96828	9.24866	8.07e-06	39194	chr1	161749564	161750181	218030	39130	chr1	161527574	161532779	4.42508	4.12781	3.78824	4.22728	4.10173	ENSG00000081721	DUSP12	chr1	161749758	161757238	DUSP12	8.42454	7.97778	7.94057	7.96892	8.18863	8.40001	0.000714126	-0.307669	-0.36847	rs1000487784,rs1001095348,rs1001527058,rs1001761880,rs1003253058,rs1003967644,rs1004941850,rs1006051822,rs1007263518,rs1007791593,rs1008930276,rs1009597673,rs1010590711,rs1010724942,rs1012399698,rs1014038461,rs1015919966,rs1015951300,rs1017598244,rs1019299264,rs1022204679,rs1022734163,rs1023876388,rs1024405186,rs1026101796,rs1026772284,rs1027238077,rs1027828524,rs1028191828,rs1031091639,rs1031288…	.	rs10919347_rs79568124|Chronic inflammatory diseases (ankylosing spondylitis,Crohn's disease,psoriasis,primary sclerosing cholangitis,ulcerative colitis) (pleiotropy)	.	HSPA6
19	chr1	167439326	167439502	6.6072	5.86703	6.39548	6.16185	6.63169	6.1775	1.98e-05	40957	chr1	167516126	167520087	76624	40941	chr1	167434148	167444792	6.63492	6.77325	6.69589	6.63342	6.72447	ENSG00000198821	CD247	chr1	167430640	167518610	CD247	14.5618	14.8691	14.7018	14.2938	13.4362	11.7824	-24.9944	-0.0522301	-0.988639	rs1000593553,rs1046451582,rs1054486615,rs1055041018,rs1169584562,rs1192207102,rs1213291877,rs12141641,rs1230931046,rs1232997552,rs1245354050,rs1279945463,rs1291576674,rs1319028314,rs1330364889,rs1385043228,rs1423765494,rs1424012768,rs1430814060,rs1431997379,rs1444139145,rs1444206514,rs1467256031,rs1489250963,rs193922739,rs193922740,rs193922741,rs372651048,rs373031213,rs375337627,rs375722357,rs535…	rs840016|Rheumatoid arthritis	rs840016_rs840016|Rheumatoid arthritis//rs840016_rs864537|Celiac disease,Celiac disease or Rheumatoid arthritis	.	CD247	NESDA:rs840016:CD247//NESDA:rs840016:CD247	NESDA:PBLOOD:8.20e-23:<1.34e-05//NESDA:PBLOOD:8.20e-23:<1.34e-05
	chr1	167439326	167439502	6.6072	5.86703	6.39548	6.16185	6.63169	6.1775	1.98e-05	53774	chr1	209767813	209768407	42328311	40941	chr1	167434148	167444792	0	0	0.966564	0	1.26664	ENSG00000009790	TRAF3IP3	chr1	209756032	209782320	TRAF3IP3	10.6628	10.6391	11.0883	10.9952	10.0888	11.337	-7.70132	-0.423616	-0.179707	rs1000593553,rs1046451582,rs1054486615,rs1055041018,rs1169584562,rs1192207102,rs1213291877,rs12141641,rs1230931046,rs1232997552,rs1245354050,rs1279945463,rs1291576674,rs1319028314,rs1330364889,rs1385043228,rs1423765494,rs1424012768,rs1430814060,rs1431997379,rs1444139145,rs1444206514,rs1467256031,rs1489250963,rs193922739,rs193922740,rs193922741,rs372651048,rs373031213,rs375337627,rs375722357,rs535…	rs840016|Rheumatoid arthritis	rs840016_rs840016|Rheumatoid arthritis//rs840016_rs864537|Celiac disease,Celiac disease or Rheumatoid arthritis	.	CD247	NESDA:rs840016:CD247//NESDA:rs840016:CD247	NESDA:PBLOOD:8.20e-23:<1.34e-05//NESDA:PBLOOD:8.20e-23:<1.34e-05
	chr1	167442076	167442599	8.4489	8.15237	9.05099	8.03727	8.56479	7.97391	2.91e-06	40957	chr1	167516126	167520087	73527	40941	chr1	167434148	167444792	6.63492	6.77325	6.69589	6.63342	6.72447	ENSG00000198821	CD247	chr1	167430640	167518610	CD247	14.5618	14.8691	14.7018	14.2938	13.4362	11.7824	-24.9944	0.422603	-0.441781	rs1002372150,rs1005735180,rs1015091962,rs1015672932,rs1015744931,rs1018998522,rs1028500494,rs1040044573,rs1042985930,rs1050344440,rs1052801862,rs1052956291,rs115125132,rs1160521927,rs1164859723,rs116725453,rs1187591546,rs1192818855,rs1193557817,rs1201784245,rs1203479013,rs1205530305,rs1207542311,rs1213249017,rs1222270859,rs1228628114,rs1253767856,rs1264997281,rs1275570721,rs1277062206,rs131653371…	rs864537|Celiac disease,Celiac disease or Rheumatoid arthritis	rs864537_rs840016|Rheumatoid arthritis//rs864537_rs864537|Celiac disease,Celiac disease or Rheumatoid arthritis	.	CD247	NESDA:rs840016:CD247	NESDA:PBLOOD:8.20e-23:<1.34e-05
	chr1	167442076	167442599	8.4489	8.15237	9.05099	8.03727	8.56479	7.97391	2.91e-06	53774	chr1	209767813	209768407	42325214	40941	chr1	167434148	167444792	0	0	0.966564	0	1.26664	ENSG00000009790	TRAF3IP3	chr1	209756032	209782320	TRAF3IP3	10.6628	10.6391	11.0883	10.9952	10.0888	11.337	-7.70132	-0.220152	0.00411129	rs1002372150,rs1005735180,rs1015091962,rs1015672932,rs1015744931,rs1018998522,rs1028500494,rs1040044573,rs1042985930,rs1050344440,rs1052801862,rs1052956291,rs115125132,rs1160521927,rs1164859723,rs116725453,rs1187591546,rs1192818855,rs1193557817,rs1201784245,rs1203479013,rs1205530305,rs1207542311,rs1213249017,rs1222270859,rs1228628114,rs1253767856,rs1264997281,rs1275570721,rs1277062206,rs131653371…	rs864537|Celiac disease,Celiac disease or Rheumatoid arthritis	rs864537_rs840016|Rheumatoid arthritis//rs864537_rs864537|Celiac disease,Celiac disease or Rheumatoid arthritis	.	CD247	NESDA:rs840016:CD247	NESDA:PBLOOD:8.20e-23:<1.34e-05
	chr1	167455254	167456846	9.37644	9.30382	9.5433	9.03452	9.30466	8.88439	0.000328195	40957	chr1	167516126	167520087	59280	40944	chr1	167450167	167462171	6.01588	6.25323	6.37775	6.32795	6.09778	ENSG00000198821	CD247	chr1	167430640	167518610	CD247	14.5618	14.8691	14.7018	14.2938	13.4362	11.7824	-24.9944	0.738252	0.494438	rs1000067501,rs1002956299,rs1003419293,rs1005983938,rs1007041659,rs1007374457,rs1009917956,rs1009970071,rs1011613963,rs1014235588,rs1017093871,rs1018333912,rs1018796102,rs1019948505,rs1021565621,rs1021618939,rs1025254177,rs1025984974,rs1026164807,rs1029864449,rs1033349601,rs1033756316,rs1034436281,rs1037297757,rs1038594618,rs1040317027,rs1041422173,rs1041866089,rs1046066676,rs1047562371,rs1047614…	.	rs2949661_rs2056626|Systemic sclerosis	.	CD247	GTEX_SINGLE:rs2056626:RP11//NESDA:rs2056626:CD247//GTEX_MULTIPLE:rs2056626:RP11//NESDA:rs2949661:CD247	GTEX_MULTIPLE:104L21.3//NESDA:PBLOOD:3.42e-28:<1.34e-05//GTEX_SINGLE:104L21.3//NESDA:PBLOOD:2.70e-29:<1.34e-05
20	chr1	172746019	172746868	7.89445	7.55026	8.17303	7.57656	8.26659	7.47324	3.98e-05	42765	chr1	173204156	173206722	457288	42607	chr1	172742401	172753040	3.60546	3.7476	3.66756	3.85561	4.99693	ENSG00000117586	TNFSF4	chr1	173183734	173207313	TNFSF4	3.72177	3.0772	3.73796	2.71971	3.76623	4.22186	0.000330928	0.294143	-0.583484	rs1014314916,rs1025109562,rs1027929488,rs1031683694,rs1037675678,rs1038212510,rs1040821554,rs1040831149,rs1043010305,rs1043451782,rs1046635234,rs1047754748,rs1053086361,rs115475319,rs1159779890,rs1162313801,rs1162883649,rs1167284330,rs1169422063,rs116969629,rs1181771352,rs1185834051,rs1191692319,rs1192898812,rs1198788311,rs1209683534,rs1218882939,rs1221948670,rs1224889063,rs1226799850,rs122707265…	rs78037977|Itch intensity from mosquito bite,Mosquito bite size,Vitiligo	rs78037977_rs78037977|Itch intensity from mosquito bite,Mosquito bite size,Vitiligo	.	FASLG,Intergenic,TNFSF18
	chr1	172746019	172746868	7.89445	7.55026	8.17303	7.57656	8.26659	7.47324	3.98e-05	42766	chr1	173206722	173208066	459854	42607	chr1	172742401	172753040	4.77664	4.89195	4.80832	5.46965	5.97416	ENSG00000117586	TNFSF4	chr1	173183734	173207313	TNFSF4	3.72177	3.0772	3.73796	2.71971	3.76623	4.22186	0.000330928	0.294143	-0.308368	rs1014314916,rs1025109562,rs1027929488,rs1031683694,rs1037675678,rs1038212510,rs1040821554,rs1040831149,rs1043010305,rs1043451782,rs1046635234,rs1047754748,rs1053086361,rs115475319,rs1159779890,rs1162313801,rs1162883649,rs1167284330,rs1169422063,rs116969629,rs1181771352,rs1185834051,rs1191692319,rs1192898812,rs1198788311,rs1209683534,rs1218882939,rs1221948670,rs1224889063,rs1226799850,rs122707265…	rs78037977|Itch intensity from mosquito bite,Mosquito bite size,Vitiligo	rs78037977_rs78037977|Itch intensity from mosquito bite,Mosquito bite size,Vitiligo	.	FASLG,Intergenic,TNFSF18
	chr1	172746019	172746868	7.89445	7.55026	8.17303	7.57656	8.26659	7.47324	3.98e-05	42863	chr1	173474169	173477022	727301	42607	chr1	172742401	172753040	1.14067	0	0.945964	0.767185	0	ENSG00000117592	PRDX6	chr1	173477266	173488807	PRDX6	10.224	9.87264	9.36384	9.37993	9.20152	10.4114	-6.83144	-0.604326	0.800905	rs1014314916,rs1025109562,rs1027929488,rs1031683694,rs1037675678,rs1038212510,rs1040821554,rs1040831149,rs1043010305,rs1043451782,rs1046635234,rs1047754748,rs1053086361,rs115475319,rs1159779890,rs1162313801,rs1162883649,rs1167284330,rs1169422063,rs116969629,rs1181771352,rs1185834051,rs1191692319,rs1192898812,rs1198788311,rs1209683534,rs1218882939,rs1221948670,rs1224889063,rs1226799850,rs122707265…	rs78037977|Itch intensity from mosquito bite,Mosquito bite size,Vitiligo	rs78037977_rs78037977|Itch intensity from mosquito bite,Mosquito bite size,Vitiligo	.	FASLG,Intergenic,TNFSF18
	chr1	172746019	172746868	7.89445	7.55026	8.17303	7.57656	8.26659	7.47324	3.98e-05	42864	chr1	173477022	173478839	730154	42607	chr1	172742401	172753040	3.95313	3.93614	3.52165	3.28174	3.23818	ENSG00000117592	PRDX6	chr1	173477266	173488807	PRDX6	10.224	9.87264	9.36384	9.37993	9.20152	10.4114	-6.83144	-0.604326	-0.213745	rs1014314916,rs1025109562,rs1027929488,rs1031683694,rs1037675678,rs1038212510,rs1040821554,rs1040831149,rs1043010305,rs1043451782,rs1046635234,rs1047754748,rs1053086361,rs115475319,rs1159779890,rs1162313801,rs1162883649,rs1167284330,rs1169422063,rs116969629,rs1181771352,rs1185834051,rs1191692319,rs1192898812,rs1198788311,rs1209683534,rs1218882939,rs1221948670,rs1224889063,rs1226799850,rs122707265…	rs78037977|Itch intensity from mosquito bite,Mosquito bite size,Vitiligo	rs78037977_rs78037977|Itch intensity from mosquito bite,Mosquito bite size,Vitiligo	.	FASLG,Intergenic,TNFSF18
	chr1	172746019	172746868	7.89445	7.55026	8.17303	7.57656	8.26659	7.47324	3.98e-05	42932	chr1	173707701	173717605	960833	42607	chr1	172742401	172753040	3.59352	3.43642	3.16871	2.99197	3.0054	ENSG00000076321	KLHL20	chr1	173714941	173786702	KLHL20	10.3619	10.4082	10.4	10.2911	10.0637	9.55108	-13.5991	0.296963	-0.212636	rs1014314916,rs1025109562,rs1027929488,rs1031683694,rs1037675678,rs1038212510,rs1040821554,rs1040831149,rs1043010305,rs1043451782,rs1046635234,rs1047754748,rs1053086361,rs115475319,rs1159779890,rs1162313801,rs1162883649,rs1167284330,rs1169422063,rs116969629,rs1181771352,rs1185834051,rs1191692319,rs1192898812,rs1198788311,rs1209683534,rs1218882939,rs1221948670,rs1224889063,rs1226799850,rs122707265…	rs78037977|Itch intensity from mosquito bite,Mosquito bite size,Vitiligo	rs78037977_rs78037977|Itch intensity from mosquito bite,Mosquito bite size,Vitiligo	.	FASLG,Intergenic,TNFSF18
	chr1	172746019	172746868	7.89445	7.55026	8.17303	7.57656	8.26659	7.47324	3.98e-05	42963	chr1	173823697	173824569	1076829	42607	chr1	172742401	172753040	5.43582	5.02213	4.98916	4.73404	4.37044	ENSG00000117593	DARS2	chr1	173824503	173858546	DARS2	6.04427	5.91051	6.43864	7.04967	8.28799	10.333	-35.1041	-0.197422	0.259063	rs1014314916,rs1025109562,rs1027929488,rs1031683694,rs1037675678,rs1038212510,rs1040821554,rs1040831149,rs1043010305,rs1043451782,rs1046635234,rs1047754748,rs1053086361,rs115475319,rs1159779890,rs1162313801,rs1162883649,rs1167284330,rs1169422063,rs116969629,rs1181771352,rs1185834051,rs1191692319,rs1192898812,rs1198788311,rs1209683534,rs1218882939,rs1221948670,rs1224889063,rs1226799850,rs122707265…	rs78037977|Itch intensity from mosquito bite,Mosquito bite size,Vitiligo	rs78037977_rs78037977|Itch intensity from mosquito bite,Mosquito bite size,Vitiligo	.	FASLG,Intergenic,TNFSF18
	chr1	172746019	172746868	7.89445	7.55026	8.17303	7.57656	8.26659	7.47324	3.98e-05	42963	chr1	173823697	173824569	1076829	42607	chr1	172742401	172753040	5.43582	5.02213	4.98916	4.73404	4.37044	ENSG00000120334	CENPL	chr1	173799550	173824720	CENPL	7.50845	7.11047	6.70071	6.76497	6.41809	8.66142	-11.9083	-0.635523	0.259063	rs1014314916,rs1025109562,rs1027929488,rs1031683694,rs1037675678,rs1038212510,rs1040821554,rs1040831149,rs1043010305,rs1043451782,rs1046635234,rs1047754748,rs1053086361,rs115475319,rs1159779890,rs1162313801,rs1162883649,rs1167284330,rs1169422063,rs116969629,rs1181771352,rs1185834051,rs1191692319,rs1192898812,rs1198788311,rs1209683534,rs1218882939,rs1221948670,rs1224889063,rs1226799850,rs122707265…	rs78037977|Itch intensity from mosquito bite,Mosquito bite size,Vitiligo	rs78037977_rs78037977|Itch intensity from mosquito bite,Mosquito bite size,Vitiligo	.	FASLG,Intergenic,TNFSF18
	chr1	172746019	172746868	7.89445	7.55026	8.17303	7.57656	8.26659	7.47324	3.98e-05	42964	chr1	173824569	173827040	1077701	42607	chr1	172742401	172753040	5.90057	5.72769	5.6581	5.03523	4.86394	ENSG00000120334	CENPL	chr1	173799550	173824720	CENPL	7.50845	7.11047	6.70071	6.76497	6.41809	8.66142	-11.9083	-0.635523	0.0817578	rs1014314916,rs1025109562,rs1027929488,rs1031683694,rs1037675678,rs1038212510,rs1040821554,rs1040831149,rs1043010305,rs1043451782,rs1046635234,rs1047754748,rs1053086361,rs115475319,rs1159779890,rs1162313801,rs1162883649,rs1167284330,rs1169422063,rs116969629,rs1181771352,rs1185834051,rs1191692319,rs1192898812,rs1198788311,rs1209683534,rs1218882939,rs1221948670,rs1224889063,rs1226799850,rs122707265…	rs78037977|Itch intensity from mosquito bite,Mosquito bite size,Vitiligo	rs78037977_rs78037977|Itch intensity from mosquito bite,Mosquito bite size,Vitiligo	.	FASLG,Intergenic,TNFSF18
	chr1	172746019	172746868	7.89445	7.55026	8.17303	7.57656	8.26659	7.47324	3.98e-05	42975	chr1	173864032	173869670	1117164	42607	chr1	172742401	172753040	3.75966	3.76174	3.93697	3.70648	3.0054	ENSG00000185278	ZBTB37	chr1	173868082	173903549	ZBTB37	9.12237	8.88303	8.8227	8.68556	8.6399	8.93376	-1.77308	-0.270688	0.642818	rs1014314916,rs1025109562,rs1027929488,rs1031683694,rs1037675678,rs1038212510,rs1040821554,rs1040831149,rs1043010305,rs1043451782,rs1046635234,rs1047754748,rs1053086361,rs115475319,rs1159779890,rs1162313801,rs1162883649,rs1167284330,rs1169422063,rs116969629,rs1181771352,rs1185834051,rs1191692319,rs1192898812,rs1198788311,rs1209683534,rs1218882939,rs1221948670,rs1224889063,rs1226799850,rs122707265…	rs78037977|Itch intensity from mosquito bite,Mosquito bite size,Vitiligo	rs78037977_rs78037977|Itch intensity from mosquito bite,Mosquito bite size,Vitiligo	.	FASLG,Intergenic,TNFSF18
	chr1	172746019	172746868	7.89445	7.55026	8.17303	7.57656	8.26659	7.47324	3.98e-05	43057	chr1	174157955	174163741	1411087	42607	chr1	172742401	172753040	2.90496	1.17944	2.54092	2.04409	1.93055	ENSG00000152061	RABGAP1L	chr1	174159410	174995308	RABGAP1L	12.6034	12.7952	12.6683	12.4422	12.5822	11.9712	-1.89546	0.450605	0.52628	rs1014314916,rs1025109562,rs1027929488,rs1031683694,rs1037675678,rs1038212510,rs1040821554,rs1040831149,rs1043010305,rs1043451782,rs1046635234,rs1047754748,rs1053086361,rs115475319,rs1159779890,rs1162313801,rs1162883649,rs1167284330,rs1169422063,rs116969629,rs1181771352,rs1185834051,rs1191692319,rs1192898812,rs1198788311,rs1209683534,rs1218882939,rs1221948670,rs1224889063,rs1226799850,rs122707265…	rs78037977|Itch intensity from mosquito bite,Mosquito bite size,Vitiligo	rs78037977_rs78037977|Itch intensity from mosquito bite,Mosquito bite size,Vitiligo	.	FASLG,Intergenic,TNFSF18
	chr1	172746019	172746868	7.89445	7.55026	8.17303	7.57656	8.26659	7.47324	3.98e-05	763447	chr8	115660476	115664661	-57086392	42607	chr1	172742401	172753040	1.17152	0	0	0	0	ENSG00000104447	TRPS1	chr8	115408496	115809673	TRPS1	12.1026	12.3276	12.7302	12.8363	12.0576	9.9567	-13.1031	0.39457	0.0359317	rs1014314916,rs1025109562,rs1027929488,rs1031683694,rs1037675678,rs1038212510,rs1040821554,rs1040831149,rs1043010305,rs1043451782,rs1046635234,rs1047754748,rs1053086361,rs115475319,rs1159779890,rs1162313801,rs1162883649,rs1167284330,rs1169422063,rs116969629,rs1181771352,rs1185834051,rs1191692319,rs1192898812,rs1198788311,rs1209683534,rs1218882939,rs1221948670,rs1224889063,rs1226799850,rs122707265…	rs78037977|Itch intensity from mosquito bite,Mosquito bite size,Vitiligo	rs78037977_rs78037977|Itch intensity from mosquito bite,Mosquito bite size,Vitiligo	.	FASLG,Intergenic,TNFSF18
21	chr1	172838069	172838945	7.92659	8.04196	8.97825	7.68293	8.90736	8.24826	3.11e-05	42963	chr1	173823697	173824569	984752	42630	chr1	172834756	172844446	1.82675	3.24439	3.52027	2.96735	2.87322	ENSG00000117593	DARS2	chr1	173824503	173858546	DARS2	6.04427	5.91051	6.43864	7.04967	8.28799	10.333	-35.1041	0.185704	0.618794	rs1007669877,rs1019957167,rs1021241238,rs1021623287,rs1026456748,rs1033101828,rs1036380778,rs1036653482,rs1042710054,rs1051828173,rs1055753489,rs114885772,rs1159189204,rs1165237801,rs1165357385,rs1166587759,rs1170890124,rs1171616852,rs1176080695,rs1177319668,rs1181177054,rs1188436338,rs1189633960,rs1190780103,rs1203434983,rs1204349869,rs1206741330,rs1210840425,rs1211917211,rs1213487688,rs12139404…	.	rs7519046_rs34884278|Pediatric autoimmune diseases	.	TNFSF18
	chr1	172838069	172838945	7.92659	8.04196	8.97825	7.68293	8.90736	8.24826	3.11e-05	42963	chr1	173823697	173824569	984752	42630	chr1	172834756	172844446	1.82675	3.24439	3.52027	2.96735	2.87322	ENSG00000120334	CENPL	chr1	173799550	173824720	CENPL	7.50845	7.11047	6.70071	6.76497	6.41809	8.66142	-11.9083	-0.33008	0.618794	rs1007669877,rs1019957167,rs1021241238,rs1021623287,rs1026456748,rs1033101828,rs1036380778,rs1036653482,rs1042710054,rs1051828173,rs1055753489,rs114885772,rs1159189204,rs1165237801,rs1165357385,rs1166587759,rs1170890124,rs1171616852,rs1176080695,rs1177319668,rs1181177054,rs1188436338,rs1189633960,rs1190780103,rs1203434983,rs1204349869,rs1206741330,rs1210840425,rs1211917211,rs1213487688,rs12139404…	.	rs7519046_rs34884278|Pediatric autoimmune diseases	.	TNFSF18
	chr1	172838069	172838945	7.92659	8.04196	8.97825	7.68293	8.90736	8.24826	3.11e-05	42964	chr1	173824569	173827040	985624	42630	chr1	172834756	172844446	3.04389	3.86902	3.82446	4.02074	3.97847	ENSG00000120334	CENPL	chr1	173799550	173824720	CENPL	7.50845	7.11047	6.70071	6.76497	6.41809	8.66142	-11.9083	-0.33008	0.555313	rs1007669877,rs1019957167,rs1021241238,rs1021623287,rs1026456748,rs1033101828,rs1036380778,rs1036653482,rs1042710054,rs1051828173,rs1055753489,rs114885772,rs1159189204,rs1165237801,rs1165357385,rs1166587759,rs1170890124,rs1171616852,rs1176080695,rs1177319668,rs1181177054,rs1188436338,rs1189633960,rs1190780103,rs1203434983,rs1204349869,rs1206741330,rs1210840425,rs1211917211,rs1213487688,rs12139404…	.	rs7519046_rs34884278|Pediatric autoimmune diseases	.	TNFSF18
22	chr1	174158665	174160255	10.0414	10.0011	10.3097	9.87383	10.0789	9.48374	0.000111858	42284	chr1	171780897	171782047	-2379358	43057	chr1	174157955	174163741	3.44544	1.75067	1.39178	3.73786	2.87322	ENSG00000010165	METTL13	chr1	171781664	171814023	EEF1AKNMT	6.64227	6.52839	7.67082	8.98421	9.87324	10.6734	-34.983	-0.604922	-0.30952	rs1002779932,rs1003239424,rs1003265557,rs1003907651,rs1007937668,rs1008425649,rs1010253137,rs1012128502,rs1012612550,rs1014880753,rs1015375706,rs1015428108,rs1021256664,rs1021628761,rs1021680363,rs1021964263,rs1022801119,rs1027720491,rs1027794640,rs1029437351,rs1029704214,rs1031905479,rs1032292990,rs1035687151,rs1036039652,rs1036713538,rs1036766860,rs1040888908,rs1042787036,rs1042968195,rs1043019…	.	rs57919173_rs17301013|Systemic lupus erythematosus	.	RABGAP1L	NESDA:rs17301013:PRDX6//NESDA:rs17301013:ZBTB37//NESDA:rs17301013:RABGAP1L//NESDA:rs17301013:CACYBP//NESDA:rs57919173:RABGAP1L//NESDA:rs57919173:CACYBP//NESDA:rs57919173:ZBTB37//NESDA:rs57919173:PRDX6	NESDA:PBLOOD:3.99e-09:6.60e-05//NESDA:PBLOOD:9.85e-09:9.57e-05//NESDA:PBLOOD:3.68e-09:6.62e-05//NESDA:PBLOOD:2.67e-11:<1.34e-05//NESDA:PBLOOD:8.59e-18:<1.34e-05//NESDA:PBLOOD:3.38e-11:<1.34e-05//NESDA:PBLOOD:2.87e-09:6.69e-05//NESDA:PBLOOD:2.73e-18:<1.34e-05//NESDA:PBLOOD:4.24e-09:6.59e-05//NESDA:PBLOOD:1.09e-08:1.27e-04
	chr1	174158665	174160255	10.0414	10.0011	10.3097	9.87383	10.0789	9.48374	0.000111858	42863	chr1	173474169	173477022	-686086	43057	chr1	174157955	174163741	3.00425	3.23014	2.85616	2.74672	2.7277	ENSG00000117592	PRDX6	chr1	173477266	173488807	PRDX6	10.224	9.87264	9.36384	9.37993	9.20152	10.4114	-6.83144	-0.635214	0.272397	rs1002779932,rs1003239424,rs1003265557,rs1003907651,rs1007937668,rs1008425649,rs1010253137,rs1012128502,rs1012612550,rs1014880753,rs1015375706,rs1015428108,rs1021256664,rs1021628761,rs1021680363,rs1021964263,rs1022801119,rs1027720491,rs1027794640,rs1029437351,rs1029704214,rs1031905479,rs1032292990,rs1035687151,rs1036039652,rs1036713538,rs1036766860,rs1040888908,rs1042787036,rs1042968195,rs1043019…	.	rs57919173_rs17301013|Systemic lupus erythematosus	.	RABGAP1L	NESDA:rs17301013:PRDX6//NESDA:rs17301013:ZBTB37//NESDA:rs17301013:RABGAP1L//NESDA:rs17301013:CACYBP//NESDA:rs57919173:RABGAP1L//NESDA:rs57919173:CACYBP//NESDA:rs57919173:ZBTB37//NESDA:rs57919173:PRDX6	NESDA:PBLOOD:3.99e-09:6.60e-05//NESDA:PBLOOD:9.85e-09:9.57e-05//NESDA:PBLOOD:3.68e-09:6.62e-05//NESDA:PBLOOD:2.67e-11:<1.34e-05//NESDA:PBLOOD:8.59e-18:<1.34e-05//NESDA:PBLOOD:3.38e-11:<1.34e-05//NESDA:PBLOOD:2.87e-09:6.69e-05//NESDA:PBLOOD:2.73e-18:<1.34e-05//NESDA:PBLOOD:4.24e-09:6.59e-05//NESDA:PBLOOD:1.09e-08:1.27e-04
23	chr1	174158665	174160255	10.0414	10.0011	10.3097	9.87383	10.0789	9.48374	0.000111858	43321	chr1	174996744	175000535	836489	43057	chr1	174157955	174163741	1.93935	0.80791	2.23832	2.49932	2.7277	ENSG00000116161	CACYBP	chr1	174999163	175011715	CACYBP	10.5879	10.4293	10.2605	10.2032	9.36627	11.8259	-15.5566	-0.745414	-0.288128	rs1002779932,rs1003239424,rs1003265557,rs1003907651,rs1007937668,rs1008425649,rs1010253137,rs1012128502,rs1012612550,rs1014880753,rs1015375706,rs1015428108,rs1021256664,rs1021628761,rs1021680363,rs1021964263,rs1022801119,rs1027720491,rs1027794640,rs1029437351,rs1029704214,rs1031905479,rs1032292990,rs1035687151,rs1036039652,rs1036713538,rs1036766860,rs1040888908,rs1042787036,rs1042968195,rs1043019…	.	rs57919173_rs17301013|Systemic lupus erythematosus	.	RABGAP1L	NESDA:rs17301013:PRDX6//NESDA:rs17301013:ZBTB37//NESDA:rs17301013:RABGAP1L//NESDA:rs17301013:CACYBP//NESDA:rs57919173:RABGAP1L//NESDA:rs57919173:CACYBP//NESDA:rs57919173:ZBTB37//NESDA:rs57919173:PRDX6	NESDA:PBLOOD:3.99e-09:6.60e-05//NESDA:PBLOOD:9.85e-09:9.57e-05//NESDA:PBLOOD:3.68e-09:6.62e-05//NESDA:PBLOOD:2.67e-11:<1.34e-05//NESDA:PBLOOD:8.59e-18:<1.34e-05//NESDA:PBLOOD:3.38e-11:<1.34e-05//NESDA:PBLOOD:2.87e-09:6.69e-05//NESDA:PBLOOD:2.73e-18:<1.34e-05//NESDA:PBLOOD:4.24e-09:6.59e-05//NESDA:PBLOOD:1.09e-08:1.27e-04
	chr1	179129186	179130351	8.35282	8.5759	9.06815	8.39639	9.36597	8.52524	5e-05	44659	chr1	179227611	179236580	97260	44634	chr1	179124260	179130871	4.99523	5.04306	5.25792	5.36393	4.99693	ENSG00000143322	ABL2	chr1	179099327	179229684	ABL2	10.1018	10.324	10.4716	11.9765	12.4338	9.97869	-19.4596	0.488188	0.989366	rs1000226690,rs1006747372,rs1008003182,rs1012527061,rs1012945107,rs1016649015,rs1018129125,rs1018146240,rs1020216103,rs1021503605,rs1024425017,rs1026486312,rs1031026392,rs1033015070,rs1038029411,rs1038653800,rs1039457367,rs1042469473,rs1047155812,rs1048196899,rs1048290213,rs1056669124,rs10913698,rs11451321,rs1157013164,rs1158616883,rs1159223636,rs1161145450,rs1165089006,rs1168250074,rs1176037035,…	.	rs2486995_rs1325195|IgE grass sensitization//rs2486997_rs1325195|IgE grass sensitization//rs2493124_rs1325195|IgE grass sensitization	.	ABL2	NESDA:rs1325195:ABL2//NESDA:rs2486997:ABL2//NESDA:rs2493124:ABL2//NESDA:rs2486995:ABL2	NESDA:PBLOOD:2.93e-06:1.72e-02//NESDA:PBLOOD:5.24e-12:<1.34e-05//NESDA:PBLOOD:4.40e-06:2.44e-02//NESDA:PBLOOD:1.57e-11:<1.34e-05//NESDA:PBLOOD:1.74e-11:<1.34e-05//NESDA:PBLOOD:4.70e-06:2.59e-02//NESDA:PBLOOD:1.74e-11:<1.34e-05//NESDA:PBLOOD:4.70e-06:2.59e-02
	chr1	179142929	179143620	6.71419	6.53237	7.22637	6.89566	7.37974	6.13008	-0.0237711	38438	chr1	159013159	159015990	-20130461	44640	chr1	179142418	179144707	0	0	1.08872	0	0	ENSG00000163565	IFI16	chr1	158999968	159055155	IFI16	11.4747	11.5282	11.9586	12.3181	13.3125	12.3029	-15.0602	0.470996	0.469955	rs1002902830,rs1008924117,rs1009413647,rs1016930368,rs1019083892,rs1022547004,rs1026280445,rs1036223154,rs1040858693,rs1047699296,rs1157059933,rs1165577723,rs1165652017,rs1168498429,rs1171797106,rs1172531978,rs1177039120,rs1177079723,rs1178796150,rs1189850341,rs1190428167,rs1196545735,rs1199025516,rs1200142706,rs1218298324,rs1219016116,rs1220702727,rs1222602549,rs1235250286,rs1236471593,rs1236534…	.	rs2791941_rs1325195|IgE grass sensitization	.	ABL2	NESDA:rs1325195:ABL2//NESDA:rs2791941:ABL2	NESDA:PBLOOD:2.93e-06:1.72e-02//NESDA:PBLOOD:5.24e-12:<1.34e-05//NESDA:PBLOOD:1.52e-11:<1.34e-05//NESDA:PBLOOD:4.28e-06:2.38e-02
24	chr1	179229857	179230623	7.4836	7.25963	7.40501	7.47164	8.14891	7.32319	3.82e-05	39275	chr1	162067578	162090125	-17163045	44659	chr1	179227611	179236580	1.14067	0.957708	0	0	0	ENSG00000198929	NOS1AP	chr1	162069774	162370475	NOS1AP	2.34123	3.10575	4.75824	5.40367	5.30617	3.34865	-9.39412	0.527503	-0.360209	rs1001234911,rs1006396041,rs1007696122,rs1014467721,rs1014761162,rs1016542651,rs1017374313,rs1030072043,rs1034552411,rs1042146025,rs1042721973,rs1050501074,rs1052037989,rs1052694482,rs1055897243,rs112341045,rs1160871524,rs1170568718,rs1176019496,rs1181083658,rs1181478803,rs1181855618,rs1183292964,rs1188333080,rs1192194703,rs1196014923,rs1196641285,rs1205811129,rs1209120543,rs1210505655,rs12115132…	.	rs2636265_rs1325195|IgE grass sensitization	.	ABL2	NESDA:rs1325195:ABL2//NESDA:rs2636265:ABL2	NESDA:PBLOOD:2.93e-06:1.72e-02//NESDA:PBLOOD:5.24e-12:<1.34e-05//NESDA:PBLOOD:4.50e-12:<1.34e-05//NESDA:PBLOOD:1.56e-06:9.92e-03
	chr1	179229857	179230623	7.4836	7.25963	7.40501	7.47164	8.14891	7.32319	3.82e-05	44640	chr1	179142418	179144707	-88205	44659	chr1	179227611	179236580	5.77635	5.9253	5.94884	6.09319	5.92493	ENSG00000143322	ABL2	chr1	179099327	179229684	ABL2	10.1018	10.324	10.4716	11.9765	12.4338	9.97869	-19.4596	0.781656	0.669485	rs1001234911,rs1006396041,rs1007696122,rs1014467721,rs1014761162,rs1016542651,rs1017374313,rs1030072043,rs1034552411,rs1042146025,rs1042721973,rs1050501074,rs1052037989,rs1052694482,rs1055897243,rs112341045,rs1160871524,rs1170568718,rs1176019496,rs1181083658,rs1181478803,rs1181855618,rs1183292964,rs1188333080,rs1192194703,rs1196014923,rs1196641285,rs1205811129,rs1209120543,rs1210505655,rs12115132…	.	rs2636265_rs1325195|IgE grass sensitization	.	ABL2	NESDA:rs1325195:ABL2//NESDA:rs2636265:ABL2	NESDA:PBLOOD:2.93e-06:1.72e-02//NESDA:PBLOOD:5.24e-12:<1.34e-05//NESDA:PBLOOD:4.50e-12:<1.34e-05//NESDA:PBLOOD:1.56e-06:9.92e-03
	chr1	179229857	179230623	7.4836	7.25963	7.40501	7.47164	8.14891	7.32319	3.82e-05	54235	chr1	211319592	211329931	32088969	44659	chr1	179227611	179236580	0	0	0	0	1.63645	ENSG00000082512	TRAF5	chr1	211326615	211374946	TRAF5	10.3047	10.3617	9.95066	10.6724	10.9444	9.98247	-10.8745	0.76159	-0.312489	rs1001234911,rs1006396041,rs1007696122,rs1014467721,rs1014761162,rs1016542651,rs1017374313,rs1030072043,rs1034552411,rs1042146025,rs1042721973,rs1050501074,rs1052037989,rs1052694482,rs1055897243,rs112341045,rs1160871524,rs1170568718,rs1176019496,rs1181083658,rs1181478803,rs1181855618,rs1183292964,rs1188333080,rs1192194703,rs1196014923,rs1196641285,rs1205811129,rs1209120543,rs1210505655,rs12115132…	.	rs2636265_rs1325195|IgE grass sensitization	.	ABL2	NESDA:rs1325195:ABL2//NESDA:rs2636265:ABL2	NESDA:PBLOOD:2.93e-06:1.72e-02//NESDA:PBLOOD:5.24e-12:<1.34e-05//NESDA:PBLOOD:4.50e-12:<1.34e-05//NESDA:PBLOOD:1.56e-06:9.92e-03
	chr1	179229857	179230623	7.4836	7.25963	7.40501	7.47164	8.14891	7.32319	3.82e-05	655373	chr6	85640520	85644512	-93590103	44659	chr1	179227611	179236580	0	0	1.08996	0	0	ENSG00000135316	SYNCRIP	chr6	85607785	85643792	SYNCRIP	11.9031	11.9474	11.803	12.2864	13.2399	13.4363	-28.7481	0.461607	-0.185219	rs1001234911,rs1006396041,rs1007696122,rs1014467721,rs1014761162,rs1016542651,rs1017374313,rs1030072043,rs1034552411,rs1042146025,rs1042721973,rs1050501074,rs1052037989,rs1052694482,rs1055897243,rs112341045,rs1160871524,rs1170568718,rs1176019496,rs1181083658,rs1181478803,rs1181855618,rs1183292964,rs1188333080,rs1192194703,rs1196014923,rs1196641285,rs1205811129,rs1209120543,rs1210505655,rs12115132…	.	rs2636265_rs1325195|IgE grass sensitization	.	ABL2	NESDA:rs1325195:ABL2//NESDA:rs2636265:ABL2	NESDA:PBLOOD:2.93e-06:1.72e-02//NESDA:PBLOOD:5.24e-12:<1.34e-05//NESDA:PBLOOD:4.50e-12:<1.34e-05//NESDA:PBLOOD:1.56e-06:9.92e-03
25	chr1	183470181	183473099	10.6929	10.5615	10.7899	10.3099	10.8651	10.4237	0.000206389	45024	chr1	180501940	180503474	-2971159	45864	chr1	183469291	183478197	0	2.66685	1.36534	3.25589	0	ENSG00000230124	ACBD6	chr1	180269653	180502954	ACBD6	10.8239	10.9246	10.7586	10.7657	11.9818	11.454	-7.97122	0.343817	0.504359	rs1001039651,rs1002335842,rs1003623643,rs1005144241,rs1005281756,rs1006828262,rs1008038771,rs1009728537,rs1010920909,rs1011154383,rs1012276905,rs1012311303,rs1013291632,rs1013953668,rs1013984775,rs1014198942,rs1014295354,rs1016015899,rs1016426694,rs1017222297,rs1017889287,rs1019512497,rs1019543408,rs1021389965,rs1021747897,rs1022805300,rs1023307173,rs1023380479,rs1023462401,rs1023663729,rs1024382…	.	rs41272536_rs17849501|Systemic lupus erythematosus//rs41272536_rs17849502|Systemic lupus erythematosus	.	NCF2,SMG7
	chr1	183470181	183473099	10.6929	10.5615	10.7899	10.3099	10.8651	10.4237	0.000206389	45691	chr1	182836795	182843126	-636304	45864	chr1	183469291	183478197	3.07358	3.29956	3.42909	3.19107	3.23818	ENSG00000135829	DHX9	chr1	182839369	182887751	DHX9	13.5919	13.6424	13.4634	13.3121	13.3934	13.8212	-10.6932	-0.179976	0.0366166	rs1001039651,rs1002335842,rs1003623643,rs1005144241,rs1005281756,rs1006828262,rs1008038771,rs1009728537,rs1010920909,rs1011154383,rs1012276905,rs1012311303,rs1013291632,rs1013953668,rs1013984775,rs1014198942,rs1014295354,rs1016015899,rs1016426694,rs1017222297,rs1017889287,rs1019512497,rs1019543408,rs1021389965,rs1021747897,rs1022805300,rs1023307173,rs1023380479,rs1023462401,rs1023663729,rs1024382…	.	rs41272536_rs17849501|Systemic lupus erythematosus//rs41272536_rs17849502|Systemic lupus erythematosus	.	NCF2,SMG7
	chr1	183470181	183473099	10.6929	10.5615	10.7899	10.3099	10.8651	10.4237	0.000206389	53774	chr1	209767813	209768407	26294714	45864	chr1	183469291	183478197	0	0	2.07595	0	0	ENSG00000009790	TRAF3IP3	chr1	209756032	209782320	TRAF3IP3	10.6628	10.6391	11.0883	10.9952	10.0888	11.337	-7.70132	-0.618952	0.389276	rs1001039651,rs1002335842,rs1003623643,rs1005144241,rs1005281756,rs1006828262,rs1008038771,rs1009728537,rs1010920909,rs1011154383,rs1012276905,rs1012311303,rs1013291632,rs1013953668,rs1013984775,rs1014198942,rs1014295354,rs1016015899,rs1016426694,rs1017222297,rs1017889287,rs1019512497,rs1019543408,rs1021389965,rs1021747897,rs1022805300,rs1023307173,rs1023380479,rs1023462401,rs1023663729,rs1024382…	.	rs41272536_rs17849501|Systemic lupus erythematosus//rs41272536_rs17849502|Systemic lupus erythematosus	.	NCF2,SMG7
	chr1	183470181	183473099	10.6929	10.5615	10.7899	10.3099	10.8651	10.4237	0.000206389	61611	chr1	236602224	236604573	53129125	45864	chr1	183469291	183478197	0	0	0.966564	0	0	ENSG00000119285	HEATR1	chr1	236549005	236604504	HEATR1	11.1071	11.4027	11.3425	11.7432	12.9411	12.9934	-16.692	-0.0362246	0.389276	rs1001039651,rs1002335842,rs1003623643,rs1005144241,rs1005281756,rs1006828262,rs1008038771,rs1009728537,rs1010920909,rs1011154383,rs1012276905,rs1012311303,rs1013291632,rs1013953668,rs1013984775,rs1014198942,rs1014295354,rs1016015899,rs1016426694,rs1017222297,rs1017889287,rs1019512497,rs1019543408,rs1021389965,rs1021747897,rs1022805300,rs1023307173,rs1023380479,rs1023462401,rs1023663729,rs1024382…	.	rs41272536_rs17849501|Systemic lupus erythematosus//rs41272536_rs17849502|Systemic lupus erythematosus	.	NCF2,SMG7
26	chr1	183623296	183623575	6.49164	6.40669	6.7475	6.27955	6.47861	5.92309	0.000284485	45691	chr1	182836795	182843126	-786780	45893	chr1	183617016	183634813	3.09151	1.60991	2.34527	2.35492	0	ENSG00000135829	DHX9	chr1	182839369	182887751	DHX9	13.5919	13.6424	13.4634	13.3121	13.3934	13.8212	-10.6932	-0.549151	0.852086	rs1007174324,rs1013157665,rs1017418200,rs1026056231,rs1026365953,rs1037920626,rs1038927747,rs1057491290,rs1160768098,rs1192835039,rs1199728836,rs1207139064,rs1226776424,rs1232679135,rs1248835452,rs1261437440,rs1292075274,rs1301398126,rs1302303206,rs1305254353,rs1334931355,rs1367196522,rs1370424193,rs1376360406,rs1377246829,rs1383816501,rs1387956687,rs1400760862,rs1413972604,rs142071606,rs14227522…	.	rs16861256_rs10911390|Systemic lupus erythematosus	.	APOBEC4	NESDA:rs10911390:ARPC5//NESDA:rs16861256:ARPC5	NESDA:PBLOOD:1.17e-06:7.71e-03//NESDA:PBLOOD:1.04e-06:6.77e-03
	chr1	183623296	183623575	6.49164	6.40669	6.7475	6.27955	6.47861	5.92309	0.000284485	53775	chr1	209768407	209772657	26144832	45893	chr1	183617016	183634813	0	0	0	1.88507	0	ENSG00000009790	TRAF3IP3	chr1	209756032	209782320	TRAF3IP3	10.6628	10.6391	11.0883	10.9952	10.0888	11.337	-7.70132	-0.413934	0.128351	rs1007174324,rs1013157665,rs1017418200,rs1026056231,rs1026365953,rs1037920626,rs1038927747,rs1057491290,rs1160768098,rs1192835039,rs1199728836,rs1207139064,rs1226776424,rs1232679135,rs1248835452,rs1261437440,rs1292075274,rs1301398126,rs1302303206,rs1305254353,rs1334931355,rs1367196522,rs1370424193,rs1376360406,rs1377246829,rs1383816501,rs1387956687,rs1400760862,rs1413972604,rs142071606,rs14227522…	.	rs16861256_rs10911390|Systemic lupus erythematosus	.	APOBEC4	NESDA:rs10911390:ARPC5//NESDA:rs16861256:ARPC5	NESDA:PBLOOD:1.17e-06:7.71e-03//NESDA:PBLOOD:1.04e-06:6.77e-03
	chr1	183633095	183634346	8.48389	8.29601	9.17053	8.11534	9.0836	7.91917	1.23e-05	45691	chr1	182836795	182843126	-797551	45893	chr1	183617016	183634813	3.09151	1.60991	2.34527	2.35492	0	ENSG00000135829	DHX9	chr1	182839369	182887751	DHX9	13.5919	13.6424	13.4634	13.3121	13.3934	13.8212	-10.6932	-0.492669	0.687974	rs1003689617,rs1004147031,rs1005807373,rs1009719386,rs1016813936,rs1017166318,rs1021076543,rs1022481518,rs1029082421,rs1029661309,rs1030698318,rs1033842426,rs1034369514,rs1036908222,rs1038652430,rs1043593670,rs1043947365,rs1045358931,rs1045474670,rs1050086037,rs1050122600,rs1052728086,rs1054740052,rs10565127,rs111763751,rs112502268,rs112668510,rs113734176,rs1156877722,rs1159171799,rs1162918995,rs…	.	rs10565127_rs10911390|Systemic lupus erythematosus//rs12032504_rs10911390|Systemic lupus erythematosus//rs6671085_rs10911390|Systemic lupus erythematosus//rs6673809_rs10911390|Systemic lupus erythematosus//rs6674310_rs10911390|Systemic lupus erythematosus//rs6674368_rs10911390|Systemic lupus erythematosus//rs6686912_rs10911390|Systemic lupus erythematosus//rs6698036_rs10911390|Systemic lupus eryt…	.	APOBEC4	NESDA:rs10911390:ARPC5//NESDA:rs6673809:ARPC5//NESDA:rs6698036:ARPC5//NESDA:rs6674368:ARPC5//NESDA:rs6674310:ARPC5//NESDA:rs6686912:ARPC5//NESDA:rs6671085:ARPC5//NESDA:rs12032504:ARPC5	NESDA:PBLOOD:1.17e-06:7.71e-03//NESDA:PBLOOD:1.04e-06:6.77e-03//NESDA:PBLOOD:1.04e-06:6.77e-03//NESDA:PBLOOD:1.04e-06:6.77e-03//NESDA:PBLOOD:1.04e-06:6.77e-03//NESDA:PBLOOD:1.04e-06:6.77e-03//NESDA:PBLOOD:1.04e-06:6.77e-03//NESDA:PBLOOD:1.04e-06:6.77e-03
	chr1	183633095	183634346	8.48389	8.29601	9.17053	8.11534	9.0836	7.91917	1.23e-05	53775	chr1	209768407	209772657	26134061	45893	chr1	183617016	183634813	0	0	0	1.88507	0	ENSG00000009790	TRAF3IP3	chr1	209756032	209782320	TRAF3IP3	10.6628	10.6391	11.0883	10.9952	10.0888	11.337	-7.70132	-0.510386	0.51885	rs1003689617,rs1004147031,rs1005807373,rs1009719386,rs1016813936,rs1017166318,rs1021076543,rs1022481518,rs1029082421,rs1029661309,rs1030698318,rs1033842426,rs1034369514,rs1036908222,rs1038652430,rs1043593670,rs1043947365,rs1045358931,rs1045474670,rs1050086037,rs1050122600,rs1052728086,rs1054740052,rs10565127,rs111763751,rs112502268,rs112668510,rs113734176,rs1156877722,rs1159171799,rs1162918995,rs…	.	rs10565127_rs10911390|Systemic lupus erythematosus//rs12032504_rs10911390|Systemic lupus erythematosus//rs6671085_rs10911390|Systemic lupus erythematosus//rs6673809_rs10911390|Systemic lupus erythematosus//rs6674310_rs10911390|Systemic lupus erythematosus//rs6674368_rs10911390|Systemic lupus erythematosus//rs6686912_rs10911390|Systemic lupus erythematosus//rs6698036_rs10911390|Systemic lupus eryt…	.	APOBEC4	NESDA:rs10911390:ARPC5//NESDA:rs6673809:ARPC5//NESDA:rs6698036:ARPC5//NESDA:rs6674368:ARPC5//NESDA:rs6686912:ARPC5//NESDA:rs6674310:ARPC5//NESDA:rs6671085:ARPC5//NESDA:rs12032504:ARPC5	NESDA:PBLOOD:1.17e-06:7.71e-03//NESDA:PBLOOD:1.04e-06:6.77e-03//NESDA:PBLOOD:1.04e-06:6.77e-03//NESDA:PBLOOD:1.04e-06:6.77e-03//NESDA:PBLOOD:1.04e-06:6.77e-03//NESDA:PBLOOD:1.04e-06:6.77e-03//NESDA:PBLOOD:1.04e-06:6.77e-03//NESDA:PBLOOD:1.04e-06:6.77e-03
	chr1	183635304	183636267	8.99509	8.87266	9.05864	9.03452	9.12503	8.89506	-0.152799	39405	chr1	162562827	162566048	-21073440	45894	chr1	183634813	183638525	0	0	1.08872	1.13492	0	ENSG00000117143	UAP1	chr1	162561506	162599842	UAP1	9.99391	10.1954	10.1234	10.1773	10.0343	9.67159	-2.43797	0.29552	0.880827	rs1001296592,rs1002741461,rs1013253383,rs1013990695,rs1016148842,rs1017324122,rs1017401736,rs1021748219,rs1024044164,rs1025980418,rs1026097264,rs1026463717,rs1031856596,rs1035925458,rs1037531978,rs1039915694,rs1045552286,rs1045630152,rs1047562392,rs1047643152,rs1047693561,rs1047695313,rs1049528681,rs111394690,rs112256505,rs112313734,rs113084640,rs114167613,rs114491252,rs1157520894,rs1160820006,rs…	.	rs111394690_rs10911390|Systemic lupus erythematosus//rs112313734_rs10911390|Systemic lupus erythematosus//rs114167613_rs10911390|Systemic lupus erythematosus//rs114491252_rs10911390|Systemic lupus erythematosus//rs116303286_rs10911390|Systemic lupus erythematosus	.	APOBEC4	NESDA:rs10911390:ARPC5//NESDA:rs116303286:ARPC5//NESDA:rs112313734:ARPC5//NESDA:rs111394690:ARPC5//NESDA:rs114491252:ARPC5//NESDA:rs114167613:ARPC5	NESDA:PBLOOD:1.17e-06:7.71e-03//NESDA:PBLOOD:1.04e-06:6.77e-03//NESDA:PBLOOD:1.04e-06:6.77e-03//NESDA:PBLOOD:1.04e-06:6.77e-03//NESDA:PBLOOD:1.04e-06:6.77e-03//NESDA:PBLOOD:1.04e-06:6.77e-03
	chr1	183635304	183636267	8.99509	8.87266	9.05864	9.03452	9.12503	8.89506	-0.152799	45024	chr1	180501940	180503474	-3134327	45894	chr1	183634813	183638525	1.34259	1.68172	2.78999	1.30404	3.12648	ENSG00000230124	ACBD6	chr1	180269653	180502954	ACBD6	10.8239	10.9246	10.7586	10.7657	11.9818	11.454	-7.97122	0.270766	-0.308964	rs1001296592,rs1002741461,rs1013253383,rs1013990695,rs1016148842,rs1017324122,rs1017401736,rs1021748219,rs1024044164,rs1025980418,rs1026097264,rs1026463717,rs1031856596,rs1035925458,rs1037531978,rs1039915694,rs1045552286,rs1045630152,rs1047562392,rs1047643152,rs1047693561,rs1047695313,rs1049528681,rs111394690,rs112256505,rs112313734,rs113084640,rs114167613,rs114491252,rs1157520894,rs1160820006,rs…	.	rs111394690_rs10911390|Systemic lupus erythematosus//rs112313734_rs10911390|Systemic lupus erythematosus//rs114167613_rs10911390|Systemic lupus erythematosus//rs114491252_rs10911390|Systemic lupus erythematosus//rs116303286_rs10911390|Systemic lupus erythematosus	.	APOBEC4	NESDA:rs10911390:ARPC5//NESDA:rs116303286:ARPC5//NESDA:rs112313734:ARPC5//NESDA:rs111394690:ARPC5//NESDA:rs114491252:ARPC5//NESDA:rs114167613:ARPC5	NESDA:PBLOOD:1.17e-06:7.71e-03//NESDA:PBLOOD:1.04e-06:6.77e-03//NESDA:PBLOOD:1.04e-06:6.77e-03//NESDA:PBLOOD:1.04e-06:6.77e-03//NESDA:PBLOOD:1.04e-06:6.77e-03//NESDA:PBLOOD:1.04e-06:6.77e-03
	chr1	183635304	183636267	8.99509	8.87266	9.05864	9.03452	9.12503	8.89506	-0.152799	45691	chr1	182836795	182843126	-799472	45894	chr1	183634813	183638525	3.52405	3.88373	2.95445	3.47545	3.5292	ENSG00000135829	DHX9	chr1	182839369	182887751	DHX9	13.5919	13.6424	13.4634	13.3121	13.3934	13.8212	-10.6932	-0.815201	-0.621632	rs1001296592,rs1002741461,rs1013253383,rs1013990695,rs1016148842,rs1017324122,rs1017401736,rs1021748219,rs1024044164,rs1025980418,rs1026097264,rs1026463717,rs1031856596,rs1035925458,rs1037531978,rs1039915694,rs1045552286,rs1045630152,rs1047562392,rs1047643152,rs1047693561,rs1047695313,rs1049528681,rs111394690,rs112256505,rs112313734,rs113084640,rs114167613,rs114491252,rs1157520894,rs1160820006,rs…	.	rs111394690_rs10911390|Systemic lupus erythematosus//rs112313734_rs10911390|Systemic lupus erythematosus//rs114167613_rs10911390|Systemic lupus erythematosus//rs114491252_rs10911390|Systemic lupus erythematosus//rs116303286_rs10911390|Systemic lupus erythematosus	.	APOBEC4	NESDA:rs10911390:ARPC5//NESDA:rs116303286:ARPC5//NESDA:rs112313734:ARPC5//NESDA:rs111394690:ARPC5//NESDA:rs114491252:ARPC5//NESDA:rs114167613:ARPC5	NESDA:PBLOOD:1.17e-06:7.71e-03//NESDA:PBLOOD:1.04e-06:6.77e-03//NESDA:PBLOOD:1.04e-06:6.77e-03//NESDA:PBLOOD:1.04e-06:6.77e-03//NESDA:PBLOOD:1.04e-06:6.77e-03//NESDA:PBLOOD:1.04e-06:6.77e-03
	chr1	183635304	183636267	8.99509	8.87266	9.05864	9.03452	9.12503	8.89506	-0.152799	64142	chr1	244829933	244836951	61193666	45894	chr1	183634813	183638525	0	0	0	1.03271	0	ENSG00000203667	COX20	chr1	244835322	244845057	COX20	8.73869	8.62749	9.00627	9.51495	10.078	9.8121	-15.0598	0.421467	0.709485	rs1001296592,rs1002741461,rs1013253383,rs1013990695,rs1016148842,rs1017324122,rs1017401736,rs1021748219,rs1024044164,rs1025980418,rs1026097264,rs1026463717,rs1031856596,rs1035925458,rs1037531978,rs1039915694,rs1045552286,rs1045630152,rs1047562392,rs1047643152,rs1047693561,rs1047695313,rs1049528681,rs111394690,rs112256505,rs112313734,rs113084640,rs114167613,rs114491252,rs1157520894,rs1160820006,rs…	.	rs111394690_rs10911390|Systemic lupus erythematosus//rs112313734_rs10911390|Systemic lupus erythematosus//rs114167613_rs10911390|Systemic lupus erythematosus//rs114491252_rs10911390|Systemic lupus erythematosus//rs116303286_rs10911390|Systemic lupus erythematosus	.	APOBEC4	NESDA:rs10911390:ARPC5//NESDA:rs116303286:ARPC5//NESDA:rs112313734:ARPC5//NESDA:rs111394690:ARPC5//NESDA:rs114491252:ARPC5//NESDA:rs114167613:ARPC5	NESDA:PBLOOD:1.17e-06:7.71e-03//NESDA:PBLOOD:1.04e-06:6.77e-03//NESDA:PBLOOD:1.04e-06:6.77e-03//NESDA:PBLOOD:1.04e-06:6.77e-03//NESDA:PBLOOD:1.04e-06:6.77e-03//NESDA:PBLOOD:1.04e-06:6.77e-03
27	chr1	192575372	192576017	8.40851	8.68433	9.12572	8.05719	8.74061	7.93994	5.55e-05	48970	chr1	193030044	193032174	454027	48815	chr1	192574690	192578395	3.34659	3.64489	3.82234	4.2004	4.04142	ENSG00000116750	UCHL5	chr1	193012250	193060080	UCHL5	9.63036	9.39447	9.29506	9.42688	9.90304	11.4367	-23.634	-0.608424	-0.0279128	rs1002156812,rs1002450473,rs1008353644,rs1017115045,rs1018323724,rs1020028906,rs1033180176,rs1042974513,rs1046121316,rs1054702018,rs1056950869,rs113235326,rs113718474,rs11420006,rs11541188,rs1161472777,rs1162423140,rs1166255795,rs1167070825,rs1169115521,rs1180091847,rs1180796475,rs1184379203,rs1188506626,rs1192679625,rs1195082321,rs1196418284,rs1198614838,rs1201969102,rs1212178105,rs1212407103,rs…	rs2984920|Systemic lupus erythematosus,rs7535818|Multiple sclerosis	rs2984920_rs1323292|Multiple sclerosis//rs2984920_rs1359062|Celiac disease,Multiple sclerosis//rs2984920_rs2984920|Systemic lupus erythematosus//rs2984920_rs7535818|Multiple sclerosis//rs7535818_rs1323292|Multiple sclerosis//rs7535818_rs1359062|Celiac disease,Multiple sclerosis//rs7535818_rs2984920|Systemic lupus erythematosus//rs7535818_rs7535818|Multiple sclerosis	.	RGS1	GTEX_SINGLE:rs1323292:RP5//GTEX_MULTIPLE:rs1323292:RGS18//GTEX_MULTIPLE:rs1323292:RP5//GTEX_MULTIPLE:rs1323292:RGS1//GTEX_SINGLE:rs1323292:RGS18//GTEX_SINGLE:rs1323292:RGS1	GTEX_MULTIPLE:Brain_Cerebellum//GTEX_MULTIPLE:Heart_Atrial_Appendage//GTEX_MULTIPLE:Brain_Cortex//GTEX_MULTIPLE:Brain_Caudate_basal_ganglia//GTEX_MULTIPLE:Thyroid//GTEX_MULTIPLE:Esophagus_Gastroesophageal_Junction//GTEX_MULTIPLE:Brain_Putamen_basal_ganglia//GTEX_MULTIPLE:Brain_Cerebellar_Hemisphere//GTEX_MULTIPLE:Nerve_Tibial//GTEX_MULTIPLE:Ovary//GTEX_MULTIPLE:Stomach//GTEX_MULTIPLE:Colon_Sigmoi…
	chr1	192575372	192576017	8.40851	8.68433	9.12572	8.05719	8.74061	7.93994	5.55e-05	48979	chr1	193056765	193062263	480748	48815	chr1	192574690	192578395	4.41937	4.91921	4.56155	4.7213	5.0892	ENSG00000116747	TROVE2	chr1	193059422	193091777	RO60	11.3612	11.1181	10.9424	11.0497	10.9262	11.1617	-1.75032	-0.481705	-0.52916	rs1002156812,rs1002450473,rs1008353644,rs1017115045,rs1018323724,rs1020028906,rs1033180176,rs1042974513,rs1046121316,rs1054702018,rs1056950869,rs113235326,rs113718474,rs11420006,rs11541188,rs1161472777,rs1162423140,rs1166255795,rs1167070825,rs1169115521,rs1180091847,rs1180796475,rs1184379203,rs1188506626,rs1192679625,rs1195082321,rs1196418284,rs1198614838,rs1201969102,rs1212178105,rs1212407103,rs…	rs2984920|Systemic lupus erythematosus,rs7535818|Multiple sclerosis	rs2984920_rs1323292|Multiple sclerosis//rs2984920_rs1359062|Celiac disease,Multiple sclerosis//rs2984920_rs2984920|Systemic lupus erythematosus//rs2984920_rs7535818|Multiple sclerosis//rs7535818_rs1323292|Multiple sclerosis//rs7535818_rs1359062|Celiac disease,Multiple sclerosis//rs7535818_rs2984920|Systemic lupus erythematosus//rs7535818_rs7535818|Multiple sclerosis	.	RGS1	GTEX_SINGLE:rs1323292:RP5//GTEX_MULTIPLE:rs1323292:RGS18//GTEX_MULTIPLE:rs1323292:RP5//GTEX_MULTIPLE:rs1323292:RGS1//GTEX_SINGLE:rs1323292:RGS18//GTEX_SINGLE:rs1323292:RGS1	GTEX_MULTIPLE:Brain_Cerebellum//GTEX_MULTIPLE:Heart_Atrial_Appendage//GTEX_MULTIPLE:Brain_Cortex//GTEX_MULTIPLE:Brain_Caudate_basal_ganglia//GTEX_MULTIPLE:Thyroid//GTEX_MULTIPLE:Esophagus_Gastroesophageal_Junction//GTEX_MULTIPLE:Brain_Putamen_basal_ganglia//GTEX_MULTIPLE:Brain_Cerebellar_Hemisphere//GTEX_MULTIPLE:Nerve_Tibial//GTEX_MULTIPLE:Ovary//GTEX_MULTIPLE:Stomach//GTEX_MULTIPLE:Colon_Sigmoi…
	chr1	192575372	192576017	8.40851	8.68433	9.12572	8.05719	8.74061	7.93994	5.55e-05	53769	chr1	209743946	209761073	17167929	48815	chr1	192574690	192578395	0	0	0.966564	0	0	ENSG00000009790	TRAF3IP3	chr1	209756032	209782320	TRAF3IP3	10.6628	10.6391	11.0883	10.9952	10.0888	11.337	-7.70132	-0.40282	0.693927	rs1002156812,rs1002450473,rs1008353644,rs1017115045,rs1018323724,rs1020028906,rs1033180176,rs1042974513,rs1046121316,rs1054702018,rs1056950869,rs113235326,rs113718474,rs11420006,rs11541188,rs1161472777,rs1162423140,rs1166255795,rs1167070825,rs1169115521,rs1180091847,rs1180796475,rs1184379203,rs1188506626,rs1192679625,rs1195082321,rs1196418284,rs1198614838,rs1201969102,rs1212178105,rs1212407103,rs…	rs2984920|Systemic lupus erythematosus,rs7535818|Multiple sclerosis	rs2984920_rs1323292|Multiple sclerosis//rs2984920_rs1359062|Celiac disease,Multiple sclerosis//rs2984920_rs2984920|Systemic lupus erythematosus//rs2984920_rs7535818|Multiple sclerosis//rs7535818_rs1323292|Multiple sclerosis//rs7535818_rs1359062|Celiac disease,Multiple sclerosis//rs7535818_rs2984920|Systemic lupus erythematosus//rs7535818_rs7535818|Multiple sclerosis	.	RGS1	GTEX_SINGLE:rs1323292:RP5//GTEX_MULTIPLE:rs1323292:RGS18//GTEX_MULTIPLE:rs1323292:RP5//GTEX_MULTIPLE:rs1323292:RGS1//GTEX_SINGLE:rs1323292:RGS18//GTEX_SINGLE:rs1323292:RGS1	GTEX_MULTIPLE:Brain_Cerebellum//GTEX_MULTIPLE:Heart_Atrial_Appendage//GTEX_MULTIPLE:Brain_Cortex//GTEX_MULTIPLE:Brain_Caudate_basal_ganglia//GTEX_MULTIPLE:Thyroid//GTEX_MULTIPLE:Esophagus_Gastroesophageal_Junction//GTEX_MULTIPLE:Brain_Putamen_basal_ganglia//GTEX_MULTIPLE:Brain_Cerebellar_Hemisphere//GTEX_MULTIPLE:Nerve_Tibial//GTEX_MULTIPLE:Ovary//GTEX_MULTIPLE:Stomach//GTEX_MULTIPLE:Colon_Sigmoi…
	chr1	192575372	192576017	8.40851	8.68433	9.12572	8.05719	8.74061	7.93994	5.55e-05	53774	chr1	209767813	209768407	17191796	48815	chr1	192574690	192578395	0	0	1.19316	0.913593	0	ENSG00000009790	TRAF3IP3	chr1	209756032	209782320	TRAF3IP3	10.6628	10.6391	11.0883	10.9952	10.0888	11.337	-7.70132	-0.40282	0.775223	rs1002156812,rs1002450473,rs1008353644,rs1017115045,rs1018323724,rs1020028906,rs1033180176,rs1042974513,rs1046121316,rs1054702018,rs1056950869,rs113235326,rs113718474,rs11420006,rs11541188,rs1161472777,rs1162423140,rs1166255795,rs1167070825,rs1169115521,rs1180091847,rs1180796475,rs1184379203,rs1188506626,rs1192679625,rs1195082321,rs1196418284,rs1198614838,rs1201969102,rs1212178105,rs1212407103,rs…	rs2984920|Systemic lupus erythematosus,rs7535818|Multiple sclerosis	rs2984920_rs1323292|Multiple sclerosis//rs2984920_rs1359062|Celiac disease,Multiple sclerosis//rs2984920_rs2984920|Systemic lupus erythematosus//rs2984920_rs7535818|Multiple sclerosis//rs7535818_rs1323292|Multiple sclerosis//rs7535818_rs1359062|Celiac disease,Multiple sclerosis//rs7535818_rs2984920|Systemic lupus erythematosus//rs7535818_rs7535818|Multiple sclerosis	.	RGS1	GTEX_SINGLE:rs1323292:RP5//GTEX_MULTIPLE:rs1323292:RGS18//GTEX_MULTIPLE:rs1323292:RP5//GTEX_MULTIPLE:rs1323292:RGS1//GTEX_SINGLE:rs1323292:RGS18//GTEX_SINGLE:rs1323292:RGS1	GTEX_MULTIPLE:Brain_Cerebellum//GTEX_MULTIPLE:Heart_Atrial_Appendage//GTEX_MULTIPLE:Brain_Cortex//GTEX_MULTIPLE:Brain_Caudate_basal_ganglia//GTEX_MULTIPLE:Thyroid//GTEX_MULTIPLE:Esophagus_Gastroesophageal_Junction//GTEX_MULTIPLE:Brain_Putamen_basal_ganglia//GTEX_MULTIPLE:Brain_Cerebellar_Hemisphere//GTEX_MULTIPLE:Nerve_Tibial//GTEX_MULTIPLE:Ovary//GTEX_MULTIPLE:Stomach//GTEX_MULTIPLE:Colon_Sigmoi…
	chr1	192575372	192576017	8.40851	8.68433	9.12572	8.05719	8.74061	7.93994	5.55e-05	53775	chr1	209768407	209772657	17192390	48815	chr1	192574690	192578395	0	0	2.34527	0.971478	2.17473	ENSG00000009790	TRAF3IP3	chr1	209756032	209782320	TRAF3IP3	10.6628	10.6391	11.0883	10.9952	10.0888	11.337	-7.70132	-0.40282	0.0225187	rs1002156812,rs1002450473,rs1008353644,rs1017115045,rs1018323724,rs1020028906,rs1033180176,rs1042974513,rs1046121316,rs1054702018,rs1056950869,rs113235326,rs113718474,rs11420006,rs11541188,rs1161472777,rs1162423140,rs1166255795,rs1167070825,rs1169115521,rs1180091847,rs1180796475,rs1184379203,rs1188506626,rs1192679625,rs1195082321,rs1196418284,rs1198614838,rs1201969102,rs1212178105,rs1212407103,rs…	rs2984920|Systemic lupus erythematosus,rs7535818|Multiple sclerosis	rs2984920_rs1323292|Multiple sclerosis//rs2984920_rs1359062|Celiac disease,Multiple sclerosis//rs2984920_rs2984920|Systemic lupus erythematosus//rs2984920_rs7535818|Multiple sclerosis//rs7535818_rs1323292|Multiple sclerosis//rs7535818_rs1359062|Celiac disease,Multiple sclerosis//rs7535818_rs2984920|Systemic lupus erythematosus//rs7535818_rs7535818|Multiple sclerosis	.	RGS1	GTEX_SINGLE:rs1323292:RP5//GTEX_MULTIPLE:rs1323292:RGS18//GTEX_MULTIPLE:rs1323292:RP5//GTEX_MULTIPLE:rs1323292:RGS1//GTEX_SINGLE:rs1323292:RGS18//GTEX_SINGLE:rs1323292:RGS1	GTEX_MULTIPLE:Brain_Cerebellum//GTEX_MULTIPLE:Heart_Atrial_Appendage//GTEX_MULTIPLE:Brain_Cortex//GTEX_MULTIPLE:Brain_Caudate_basal_ganglia//GTEX_MULTIPLE:Thyroid//GTEX_MULTIPLE:Esophagus_Gastroesophageal_Junction//GTEX_MULTIPLE:Brain_Putamen_basal_ganglia//GTEX_MULTIPLE:Brain_Cerebellar_Hemisphere//GTEX_MULTIPLE:Nerve_Tibial//GTEX_MULTIPLE:Ovary//GTEX_MULTIPLE:Stomach//GTEX_MULTIPLE:Colon_Sigmoi…
28	chr1	198620365	198622209	9.24241	9.44979	10.0903	9.16261	9.9814	9.19494	0.0003788	50565	chr1	198156105	198158910	-466104	50732	chr1	198617838	198630705	3.49368	3.52357	3.95351	3.56824	3.69499	ENSG00000151414	NEK7	chr1	198156963	198322420	NEK7	10.9551	11.0835	11.9029	12.0894	12.0234	11.3335	-11.8782	0.478079	0.553969	rs1000156349,rs1001327925,rs1001711723,rs1003642160,rs1005518081,rs1005806640,rs1006004292,rs1006087850,rs1007767027,rs1008107058,rs1009265207,rs1009823678,rs1009877510,rs1012362388,rs1016512430,rs1017256939,rs1017890657,rs1017912777,rs1022460663,rs1022595650,rs1023617088,rs1023980985,rs1024172594,rs1024411551,rs1025872068,rs1034565320,rs1038381364,rs1039276583,rs1039592858,rs1040498699,rs1043228…	.	rs16843471_rs34889541|Systemic lupus erythematosus//rs16843474_rs34889541|Systemic lupus erythematosus//rs72736070_rs34889541|Systemic lupus erythematosus	.	CD45,PTPRC
29	chr1	198690858	198691027	5.79905	4.72099	4.51435	4.35581	4.78763	5.07742	-1.06737	50234	chr1	197143669	197152561	-1547358	50752	chr1	198689918	198702695	1.17152	1.18345	1.43812	0	1.93055	ENSG00000066279	ASPM	chr1	197084128	197146694	ASPM	5.83695	5.93653	5.68125	4.55995	4.51117	7.35318	-21.4568	0.417417	0.121103	rs1004311329,rs1013370927,rs1057343707,rs111509864,rs1191084879,rs12078223,rs12124141,rs1222858803,rs1230449004,rs1242603890,rs1246510127,rs1267228963,rs1309184363,rs1319490188,rs1321027238,rs1339813673,rs137991738,rs1432094991,rs1441105707,rs1469072340,rs2182419,rs556949719,rs577452379,rs755849708,rs76083778,rs766248639,rs77880794,rs779020032,rs888492960,rs922921611,rs938918056,rs947166335,rs966…	.	rs2182419_rs7555082|Crohn's disease,Inflammatory bowel disease//rs2182419_rs76181804|Crohn's disease	rs2182419_rs17668708|0.893501|okada	NR,PTPRC	NESDA:rs17668708:PTPRC//NESDA:rs7555082:PTPRC//NESDA:rs76181804:PTPRC//NESDA:rs2182419:PTPRC	NESDA:PBLOOD:5.91e-07:4.21e-03//NESDA:PBLOOD:3.06e-07:2.30e-03//NESDA:PBLOOD:1.12e-06:7.42e-03//NESDA:PBLOOD:6.21e-06:3.33e-02//NESDA:PBLOOD:1.16e-06:7.68e-03//NESDA:PBLOOD:2.96e-06:1.74e-02//NESDA:PBLOOD:2.12e-07:1.58e-03//NESDA:PBLOOD:3.60e-06:2.04e-02
	chr1	198690858	198691027	5.79905	4.72099	4.51435	4.35581	4.78763	5.07742	-1.06737	50565	chr1	198156105	198158910	-534922	50752	chr1	198689918	198702695	4.62994	3.72288	4.50432	3.86999	3.77125	ENSG00000151414	NEK7	chr1	198156963	198322420	NEK7	10.9551	11.0835	11.9029	12.0894	12.0234	11.3335	-11.8782	-0.751831	0.41112	rs1004311329,rs1013370927,rs1057343707,rs111509864,rs1191084879,rs12078223,rs12124141,rs1222858803,rs1230449004,rs1242603890,rs1246510127,rs1267228963,rs1309184363,rs1319490188,rs1321027238,rs1339813673,rs137991738,rs1432094991,rs1441105707,rs1469072340,rs2182419,rs556949719,rs577452379,rs755849708,rs76083778,rs766248639,rs77880794,rs779020032,rs888492960,rs922921611,rs938918056,rs947166335,rs966…	.	rs2182419_rs7555082|Crohn's disease,Inflammatory bowel disease//rs2182419_rs76181804|Crohn's disease	rs2182419_rs17668708|0.893501|okada	NR,PTPRC	NESDA:rs17668708:PTPRC//NESDA:rs7555082:PTPRC//NESDA:rs76181804:PTPRC//NESDA:rs2182419:PTPRC	NESDA:PBLOOD:5.91e-07:4.21e-03//NESDA:PBLOOD:3.06e-07:2.30e-03//NESDA:PBLOOD:1.12e-06:7.42e-03//NESDA:PBLOOD:6.21e-06:3.33e-02//NESDA:PBLOOD:1.16e-06:7.68e-03//NESDA:PBLOOD:2.96e-06:1.74e-02//NESDA:PBLOOD:2.12e-07:1.58e-03//NESDA:PBLOOD:3.60e-06:2.04e-02
	chr1	198690858	198691027	5.79905	4.72099	4.51435	4.35581	4.78763	5.07742	-1.06737	50590	chr1	198201875	198206761	-489152	50752	chr1	198689918	198702695	4.05834	3.51532	4.44469	4.40746	4.96481	ENSG00000151414	NEK7	chr1	198156963	198322420	NEK7	10.9551	11.0835	11.9029	12.0894	12.0234	11.3335	-11.8782	-0.751831	-0.0167808	rs1004311329,rs1013370927,rs1057343707,rs111509864,rs1191084879,rs12078223,rs12124141,rs1222858803,rs1230449004,rs1242603890,rs1246510127,rs1267228963,rs1309184363,rs1319490188,rs1321027238,rs1339813673,rs137991738,rs1432094991,rs1441105707,rs1469072340,rs2182419,rs556949719,rs577452379,rs755849708,rs76083778,rs766248639,rs77880794,rs779020032,rs888492960,rs922921611,rs938918056,rs947166335,rs966…	.	rs2182419_rs7555082|Crohn's disease,Inflammatory bowel disease//rs2182419_rs76181804|Crohn's disease	rs2182419_rs17668708|0.893501|okada	NR,PTPRC	NESDA:rs17668708:PTPRC//NESDA:rs7555082:PTPRC//NESDA:rs76181804:PTPRC//NESDA:rs2182419:PTPRC	NESDA:PBLOOD:5.91e-07:4.21e-03//NESDA:PBLOOD:3.06e-07:2.30e-03//NESDA:PBLOOD:1.12e-06:7.42e-03//NESDA:PBLOOD:6.21e-06:3.33e-02//NESDA:PBLOOD:1.16e-06:7.68e-03//NESDA:PBLOOD:2.96e-06:1.74e-02//NESDA:PBLOOD:2.12e-07:1.58e-03//NESDA:PBLOOD:3.60e-06:2.04e-02
	chr1	198690858	198691027	5.79905	4.72099	4.51435	4.35581	4.78763	5.07742	-1.06737	50705	chr1	198532046	198542186	-158981	50752	chr1	198689918	198702695	3.42476	3.31542	4.2843	3.88118	3.77125	ENSG00000151418	ATP6V1G3	chr1	198523222	198540945	ATP6V1G3	2.34069	0.995327	1.74934	1.0233	1.85223	0.423782	0.000237657	0.422202	-0.55087	rs1004311329,rs1013370927,rs1057343707,rs111509864,rs1191084879,rs12078223,rs12124141,rs1222858803,rs1230449004,rs1242603890,rs1246510127,rs1267228963,rs1309184363,rs1319490188,rs1321027238,rs1339813673,rs137991738,rs1432094991,rs1441105707,rs1469072340,rs2182419,rs556949719,rs577452379,rs755849708,rs76083778,rs766248639,rs77880794,rs779020032,rs888492960,rs922921611,rs938918056,rs947166335,rs966…	.	rs2182419_rs7555082|Crohn's disease,Inflammatory bowel disease//rs2182419_rs76181804|Crohn's disease	rs2182419_rs17668708|0.893501|okada	NR,PTPRC	NESDA:rs17668708:PTPRC//NESDA:rs7555082:PTPRC//NESDA:rs76181804:PTPRC//NESDA:rs2182419:PTPRC	NESDA:PBLOOD:5.91e-07:4.21e-03//NESDA:PBLOOD:3.06e-07:2.30e-03//NESDA:PBLOOD:1.12e-06:7.42e-03//NESDA:PBLOOD:6.21e-06:3.33e-02//NESDA:PBLOOD:1.16e-06:7.68e-03//NESDA:PBLOOD:2.96e-06:1.74e-02//NESDA:PBLOOD:2.12e-07:1.58e-03//NESDA:PBLOOD:3.60e-06:2.04e-02
	chr1	198690858	198691027	5.79905	4.72099	4.51435	4.35581	4.78763	5.07742	-1.06737	53775	chr1	209768407	209772657	11077380	50752	chr1	198689918	198702695	0	0	0	0	2.17473	ENSG00000009790	TRAF3IP3	chr1	209756032	209782320	TRAF3IP3	10.6628	10.6391	11.0883	10.9952	10.0888	11.337	-7.70132	-0.120999	0.108981	rs1004311329,rs1013370927,rs1057343707,rs111509864,rs1191084879,rs12078223,rs12124141,rs1222858803,rs1230449004,rs1242603890,rs1246510127,rs1267228963,rs1309184363,rs1319490188,rs1321027238,rs1339813673,rs137991738,rs1432094991,rs1441105707,rs1469072340,rs2182419,rs556949719,rs577452379,rs755849708,rs76083778,rs766248639,rs77880794,rs779020032,rs888492960,rs922921611,rs938918056,rs947166335,rs966…	.	rs2182419_rs7555082|Crohn's disease,Inflammatory bowel disease//rs2182419_rs76181804|Crohn's disease	rs2182419_rs17668708|0.893501|okada	NR,PTPRC	NESDA:rs17668708:PTPRC//NESDA:rs7555082:PTPRC//NESDA:rs76181804:PTPRC//NESDA:rs2182419:PTPRC	NESDA:PBLOOD:5.91e-07:4.21e-03//NESDA:PBLOOD:3.06e-07:2.30e-03//NESDA:PBLOOD:1.12e-06:7.42e-03//NESDA:PBLOOD:6.21e-06:3.33e-02//NESDA:PBLOOD:1.16e-06:7.68e-03//NESDA:PBLOOD:2.96e-06:1.74e-02//NESDA:PBLOOD:2.12e-07:1.58e-03//NESDA:PBLOOD:3.60e-06:2.04e-02
	chr1	198690858	198691027	5.79905	4.72099	4.51435	4.35581	4.78763	5.07742	-1.06737	58129	chr1	223814200	223814989	25123173	50752	chr1	198689918	198702695	0	0	0	0	1.93055	ENSG00000143514	TP53BP2	chr1	223779899	223845972	TP53BP2	12.5095	12.7085	12.9487	12.9255	12.9267	11.4077	-22.8361	-0.43392	0.108981	rs1004311329,rs1013370927,rs1057343707,rs111509864,rs1191084879,rs12078223,rs12124141,rs1222858803,rs1230449004,rs1242603890,rs1246510127,rs1267228963,rs1309184363,rs1319490188,rs1321027238,rs1339813673,rs137991738,rs1432094991,rs1441105707,rs1469072340,rs2182419,rs556949719,rs577452379,rs755849708,rs76083778,rs766248639,rs77880794,rs779020032,rs888492960,rs922921611,rs938918056,rs947166335,rs966…	.	rs2182419_rs7555082|Crohn's disease,Inflammatory bowel disease//rs2182419_rs76181804|Crohn's disease	rs2182419_rs17668708|0.893501|okada	NR,PTPRC	NESDA:rs17668708:PTPRC//NESDA:rs7555082:PTPRC//NESDA:rs76181804:PTPRC//NESDA:rs2182419:PTPRC	NESDA:PBLOOD:5.91e-07:4.21e-03//NESDA:PBLOOD:3.06e-07:2.30e-03//NESDA:PBLOOD:1.12e-06:7.42e-03//NESDA:PBLOOD:6.21e-06:3.33e-02//NESDA:PBLOOD:1.16e-06:7.68e-03//NESDA:PBLOOD:2.96e-06:1.74e-02//NESDA:PBLOOD:2.12e-07:1.58e-03//NESDA:PBLOOD:3.60e-06:2.04e-02
30	chr1	198735838	198736000	5.68341	4.03953	3.91639	5.22944	4.55215	4.86214	7.66e-06	50565	chr1	198156105	198158910	-579895	50762	chr1	198730405	198737064	3.37776	2.49517	3.45805	1.1305	3.34184	ENSG00000151414	NEK7	chr1	198156963	198322420	NEK7	10.9551	11.0835	11.9029	12.0894	12.0234	11.3335	-11.8782	-0.217973	0.202294	rs1004268124,rs1033355909,rs1037079112,rs11589894,rs1162381577,rs1169687580,rs1175434235,rs12118693,rs1213612212,rs13376111,rs1340711351,rs1362053697,rs1367206197,rs1386953451,rs1402782717,rs1419855600,rs1447754304,rs1448862167,rs1461431515,rs1482332475,rs1490920491,rs150634835,rs181149536,rs188323249,rs535512976,rs552873332,rs563315786,rs564621203,rs757578244,rs763766281,rs901250624,rs916200527,…	.	rs13376111_rs1932437|Rheumatoid arthritis (ACPA-positive)	.	PTPRC	NESDA:rs1932437:PTPRC//NESDA:rs13376111:PTPRC	NESDA:PBLOOD:6.74e-09:6.47e-05//NESDA:PBLOOD:2.52e-23:<1.34e-05//NESDA:PBLOOD:2.59e-06:1.56e-02//NESDA:PBLOOD:1.11e-13:<1.34e-05
31	chr1	206469785	206471428	8.71125	8.96791	9.15812	8.97644	8.9468	9.09661	-0.163949	52903	chr1	206919240	206921979	447812	52778	chr1	206466043	206482384	3.9527	4.51904	4.50746	5.14269	4.99693	ENSG00000162894	FCMR	chr1	206904386	206923247	FCMR	12.1599	12.0198	12.2175	12.1208	11.4736	9.37009	-19.1255	-0.356755	0.578003	rs1000932178,rs1008559883,rs1008675848,rs1009905024,rs1018655623,rs1018758917,rs1025006445,rs1026170360,rs1032842649,rs1033068167,rs1037875219,rs1039832924,rs1040154302,rs1047638139,rs1047752650,rs1055170786,rs1055522625,rs1157405939,rs1159813733,rs1161467779,rs1165894946,rs1169263878,rs1169447815,rs1169981068,rs1172589465,rs1173961249,rs1176241345,rs1176434584,rs1177755048,rs1178474297,rs1180772…	rs2297550|Systemic lupus erythematosus	rs2297550_rs2297550|Systemic lupus erythematosus	.	IKBKE
	chr1	206469785	206471428	8.71125	8.96791	9.15812	8.97644	8.9468	9.09661	-0.163949	52904	chr1	206921979	206941596	450551	52778	chr1	206466043	206482384	4.38064	4.71221	4.47571	4.84628	4.82868	ENSG00000162894	FCMR	chr1	206904386	206923247	FCMR	12.1599	12.0198	12.2175	12.1208	11.4736	9.37009	-19.1255	-0.356755	0.378372	rs1000932178,rs1008559883,rs1008675848,rs1009905024,rs1018655623,rs1018758917,rs1025006445,rs1026170360,rs1032842649,rs1033068167,rs1037875219,rs1039832924,rs1040154302,rs1047638139,rs1047752650,rs1055170786,rs1055522625,rs1157405939,rs1159813733,rs1161467779,rs1165894946,rs1169263878,rs1169447815,rs1169981068,rs1172589465,rs1173961249,rs1176241345,rs1176434584,rs1177755048,rs1178474297,rs1180772…	rs2297550|Systemic lupus erythematosus	rs2297550_rs2297550|Systemic lupus erythematosus	.	IKBKE
	chr1	206469785	206471428	8.71125	8.96791	9.15812	8.97644	8.9468	9.09661	-0.163949	52932	chr1	207030026	207035753	558598	52778	chr1	206466043	206482384	2.31219	1.52018	2.4553	2.77545	2.7277	ENSG00000123836	PFKFB2	chr1	207034366	207081024	PFKFB2	6.61567	6.74797	8.33385	8.85543	8.28307	7.31461	-14.7328	0.485571	0.197924	rs1000932178,rs1008559883,rs1008675848,rs1009905024,rs1018655623,rs1018758917,rs1025006445,rs1026170360,rs1032842649,rs1033068167,rs1037875219,rs1039832924,rs1040154302,rs1047638139,rs1047752650,rs1055170786,rs1055522625,rs1157405939,rs1159813733,rs1161467779,rs1165894946,rs1169263878,rs1169447815,rs1169981068,rs1172589465,rs1173961249,rs1176241345,rs1176434584,rs1177755048,rs1178474297,rs1180772…	rs2297550|Systemic lupus erythematosus	rs2297550_rs2297550|Systemic lupus erythematosus	.	IKBKE
32	chr1	206765926	206766922	8.05428	8.23392	8.58682	8.55887	8.74901	7.89809	-1.49369	31107	chr1	112619464	112619981	-94147458	52856	chr1	206761702	206768282	0	0	0	0	1.63645	ENSG00000007341	ST7L	chr1	112523518	112620825	ST7L	9.52677	9.5027	10.1721	10.1974	9.81194	8.80096	-16.5319	0.846967	-0.636107	rs1006930005,rs1013833639,rs1016005859,rs1018506776,rs1025931420,rs1031309026,rs1037665088,rs1043732953,rs1043811167,rs1044932301,rs1051192337,rs1051694740,rs1052367895,rs1158626800,rs1161713472,rs1162829484,rs1166563142,rs1171030129,rs1173694377,rs1177989679,rs1180621535,rs1187881211,rs1189303927,rs1191067743,rs1194692652,rs1197723183,rs1202110304,rs1204572155,rs1205503724,rs1208662092,rs1215198…	rs3024505|Crohn's disease,Inflammatory bowel disease,Systemic lupus erythematosus,Type 1 diabetes,Ulcerative colitis	rs3024505_rs3024493|Chronic inflammatory diseases (ankylosing spondylitis,Crohn's disease,psoriasis,primary sclerosing cholangitis,ulcerative colitis) (pleiotropy),Inflammatory bowel disease,Systemic lupus erythematosus,Ulcerative colitis//rs3024505_rs3024505|Crohn's disease,Inflammatory bowel disease,Systemic lupus erythematosus,Type 1 diabetes,Ulcerative colitis//rs3024505_rs3122605|Systemic lu…	.	FAIM3,IL10,IL19,IL20,IL24,MAPKAPK2,NR,PIGR,RASSF5,intergenic	NESDA:rs3122605:IL24	NESDA:PBLOOD:9.68e-06:4.84e-02
	chr1	206765926	206766922	8.05428	8.23392	8.58682	8.55887	8.74901	7.89809	-1.49369	52903	chr1	206919240	206921979	152318	52856	chr1	206761702	206768282	4.95248	4.89253	5.12025	4.50989	4.59688	ENSG00000162894	FCMR	chr1	206904386	206923247	FCMR	12.1599	12.0198	12.2175	12.1208	11.4736	9.37009	-19.1255	0.536709	-0.00184114	rs1006930005,rs1013833639,rs1016005859,rs1018506776,rs1025931420,rs1031309026,rs1037665088,rs1043732953,rs1043811167,rs1044932301,rs1051192337,rs1051694740,rs1052367895,rs1158626800,rs1161713472,rs1162829484,rs1166563142,rs1171030129,rs1173694377,rs1177989679,rs1180621535,rs1187881211,rs1189303927,rs1191067743,rs1194692652,rs1197723183,rs1202110304,rs1204572155,rs1205503724,rs1208662092,rs1215198…	rs3024505|Crohn's disease,Inflammatory bowel disease,Systemic lupus erythematosus,Type 1 diabetes,Ulcerative colitis	rs3024505_rs3024493|Chronic inflammatory diseases (ankylosing spondylitis,Crohn's disease,psoriasis,primary sclerosing cholangitis,ulcerative colitis) (pleiotropy),Inflammatory bowel disease,Systemic lupus erythematosus,Ulcerative colitis//rs3024505_rs3024505|Crohn's disease,Inflammatory bowel disease,Systemic lupus erythematosus,Type 1 diabetes,Ulcerative colitis//rs3024505_rs3122605|Systemic lu…	.	FAIM3,IL10,IL19,IL20,IL24,MAPKAPK2,NR,PIGR,RASSF5,intergenic	NESDA:rs3122605:IL24	NESDA:PBLOOD:9.68e-06:4.84e-02
	chr1	206765926	206766922	8.05428	8.23392	8.58682	8.55887	8.74901	7.89809	-1.49369	52904	chr1	206921979	206941596	155057	52856	chr1	206761702	206768282	4.66951	5.07848	4.75945	4.74424	4.99693	ENSG00000162894	FCMR	chr1	206904386	206923247	FCMR	12.1599	12.0198	12.2175	12.1208	11.4736	9.37009	-19.1255	0.536709	-0.407694	rs1006930005,rs1013833639,rs1016005859,rs1018506776,rs1025931420,rs1031309026,rs1037665088,rs1043732953,rs1043811167,rs1044932301,rs1051192337,rs1051694740,rs1052367895,rs1158626800,rs1161713472,rs1162829484,rs1166563142,rs1171030129,rs1173694377,rs1177989679,rs1180621535,rs1187881211,rs1189303927,rs1191067743,rs1194692652,rs1197723183,rs1202110304,rs1204572155,rs1205503724,rs1208662092,rs1215198…	rs3024505|Crohn's disease,Inflammatory bowel disease,Systemic lupus erythematosus,Type 1 diabetes,Ulcerative colitis	rs3024505_rs3024493|Chronic inflammatory diseases (ankylosing spondylitis,Crohn's disease,psoriasis,primary sclerosing cholangitis,ulcerative colitis) (pleiotropy),Inflammatory bowel disease,Systemic lupus erythematosus,Ulcerative colitis//rs3024505_rs3024505|Crohn's disease,Inflammatory bowel disease,Systemic lupus erythematosus,Type 1 diabetes,Ulcerative colitis//rs3024505_rs3122605|Systemic lu…	.	FAIM3,IL10,IL19,IL20,IL24,MAPKAPK2,NR,PIGR,RASSF5,intergenic	NESDA:rs3122605:IL24	NESDA:PBLOOD:9.68e-06:4.84e-02
	chr1	206770577	206770793	5.49048	5.8395	6.22921	6.21009	7.13703	6.35298	-0.596264	52903	chr1	206919240	206921979	148447	52857	chr1	206768282	206771659	4.75123	5.02628	5.47969	5.24049	4.93197	ENSG00000162894	FCMR	chr1	206904386	206923247	FCMR	12.1599	12.0198	12.2175	12.1208	11.4736	9.37009	-19.1255	-0.320513	0.560496	rs1052269435,rs1160550779,rs1178075463,rs1179539302,rs1207437194,rs1257870962,rs1291007457,rs1304621698,rs1307337607,rs1359037064,rs1421902145,rs1444815587,rs1461354974,rs183156478,rs187648997,rs3024492,rs3024493,rs3024507,rs545411048,rs562575549,rs574072199,rs760188182,rs760494308,rs772943209,rs869277252,rs889360286,rs904793880,rs915825968,rs939806741,rs946049675,rs983958596,rs991368149	rs3024493|Chronic inflammatory diseases (ankylosing spondylitis,Crohn's disease,psoriasis,primary sclerosing cholangitis,ulcerative colitis) (pleiotropy),Inflammatory bowel disease,Systemic lupus erythematosus,Ulcerative colitis	rs3024493_rs3024493|Chronic inflammatory diseases (ankylosing spondylitis,Crohn's disease,psoriasis,primary sclerosing cholangitis,ulcerative colitis) (pleiotropy),Inflammatory bowel disease,Systemic lupus erythematosus,Ulcerative colitis//rs3024493_rs3024505|Crohn's disease,Inflammatory bowel disease,Systemic lupus erythematosus,Type 1 diabetes,Ulcerative colitis//rs3024493_rs3122605|Systemic lu…	.	FAIM3,IL10,IL19,IL20,IL24,MAPKAPK2,NR,PIGR,RASSF5,intergenic	NESDA:rs3122605:IL24	NESDA:PBLOOD:9.68e-06:4.84e-02
	chr1	206770577	206770793	5.49048	5.8395	6.22921	6.21009	7.13703	6.35298	-0.596264	52904	chr1	206921979	206941596	151186	52857	chr1	206768282	206771659	5.00278	5.17193	5.02486	5.03523	5.25773	ENSG00000162894	FCMR	chr1	206904386	206923247	FCMR	12.1599	12.0198	12.2175	12.1208	11.4736	9.37009	-19.1255	-0.320513	0.0158762	rs1052269435,rs1160550779,rs1178075463,rs1179539302,rs1207437194,rs1257870962,rs1291007457,rs1304621698,rs1307337607,rs1359037064,rs1421902145,rs1444815587,rs1461354974,rs183156478,rs187648997,rs3024492,rs3024493,rs3024507,rs545411048,rs562575549,rs574072199,rs760188182,rs760494308,rs772943209,rs869277252,rs889360286,rs904793880,rs915825968,rs939806741,rs946049675,rs983958596,rs991368149	rs3024493|Chronic inflammatory diseases (ankylosing spondylitis,Crohn's disease,psoriasis,primary sclerosing cholangitis,ulcerative colitis) (pleiotropy),Inflammatory bowel disease,Systemic lupus erythematosus,Ulcerative colitis	rs3024493_rs3024493|Chronic inflammatory diseases (ankylosing spondylitis,Crohn's disease,psoriasis,primary sclerosing cholangitis,ulcerative colitis) (pleiotropy),Inflammatory bowel disease,Systemic lupus erythematosus,Ulcerative colitis//rs3024493_rs3024505|Crohn's disease,Inflammatory bowel disease,Systemic lupus erythematosus,Type 1 diabetes,Ulcerative colitis//rs3024493_rs3122605|Systemic lu…	.	FAIM3,IL10,IL19,IL20,IL24,MAPKAPK2,NR,PIGR,RASSF5,intergenic	NESDA:rs3122605:IL24	NESDA:PBLOOD:9.68e-06:4.84e-02
33	chr1	209805980	209806553	7.70731	7.65662	7.85499	7.69992	7.73556	7.3851	-0.0992748	53775	chr1	209768407	209772657	-38146	53786	chr1	209802238	209807225	5.49358	5.98884	5.39305	5.42484	5.6499	ENSG00000009790	TRAF3IP3	chr1	209756032	209782320	TRAF3IP3	10.6628	10.6391	11.0883	10.9952	10.0888	11.337	-7.70132	-0.418973	-0.431259	rs1006540759,rs1007223714,rs1010912410,rs1011445519,rs1012048251,rs1014627957,rs1020637196,rs1020753387,rs1022378640,rs1023401813,rs1025408701,rs1028358839,rs1029315102,rs1029755497,rs1034792135,rs1037227692,rs1037717033,rs1046593201,rs1049575804,rs1050000145,rs1051989726,rs1055712835,rs1056478464,rs111971879,rs1163590682,rs1166385748,rs1167305838,rs1167767332,rs1169551610,rs1174711215,rs11800478…	.	rs7545538_rs59043219|Alzheimer's disease (APOE e4 interaction),Crohn's disease,Inflammatory bowel disease//rs7545542_rs59043219|Alzheimer's disease (APOE e4 interaction),Crohn's disease,Inflammatory bowel disease	.	DIEXF,IRF6	NESDA:rs59043219:TRAF3IP3//estonia:rs59043219:DIEXF//estonia:rs7545542:DIEXF//NESDA:rs7545542:TRAF3IP3//NESDA:rs7545538:TRAF3IP3	estonia:CD4:1.12E-06:0.016734034//NESDA:PBLOOD:2.32e-06:1.41e-02//NESDA:PBLOOD:6.95e-17:<1.34e-05//NESDA:PBLOOD:2.01e-16:<1.34e-05//estonia:CD4:1.12E-06:0.016734034//NESDA:PBLOOD:2.37e-06:1.43e-02//NESDA:PBLOOD:1.71e-06:1.08e-02//NESDA:PBLOOD:4.44e-16:<1.34e-05
34	chr1	225881965	225883031	8.82134	8.6251	8.59736	8.84895	8.53274	8.21455	6.96e-05	53775	chr1	209768407	209772657	-16114624	58710	chr1	225875246	225883274	0	0	0	0	1.93055	ENSG00000009790	TRAF3IP3	chr1	209756032	209782320	TRAF3IP3	10.6628	10.6391	11.0883	10.9952	10.0888	11.337	-7.70132	-0.289348	-0.872363	rs1003268252,rs1003318998,rs1005278559,rs1005639286,rs1006046516,rs1006173796,rs1006735604,rs1007792380,rs1012386359,rs1016332161,rs1018041838,rs1018095772,rs1021085952,rs1024692765,rs1026250713,rs1031781390,rs1033427993,rs1036482312,rs1037643914,rs1039135950,rs1039492785,rs1042628009,rs1045699345,rs1045985423,rs1054074744,rs1054507373,rs1054856985,rs1056014879,rs112376565,rs115546449,rs116024101…	.	rs148134752_rs4149228|Response to cyclophosphamide in systemic lupus erythematosus with lupus nephritis//rs28384446_rs4149228|Response to cyclophosphamide in systemic lupus erythematosus with lupus nephritis//rs28384447_rs4149228|Response to cyclophosphamide in systemic lupus erythematosus with lupus nephritis//rs28384448_rs4149228|Response to cyclophosphamide in systemic lupus erythematosus with…	.	EPHX1	NESDA:rs4149228:TMEM63A//NESDA:rs28384449:TMEM63A//NESDA:rs28384448:TMEM63A//NESDA:rs28384447:TMEM63A//NESDA:rs79211467:TMEM63A//NESDA:rs80219240:TMEM63A//NESDA:rs28384446:TMEM63A	NESDA:PBLOOD:6.27e-08:5.55e-04//NESDA:PBLOOD:1.27e-07:1.04e-03//NESDA:PBLOOD:1.27e-07:1.04e-03//NESDA:PBLOOD:1.17e-07:9.82e-04//NESDA:PBLOOD:1.01e-07:9.02e-04//NESDA:PBLOOD:7.83e-08:6.87e-04//NESDA:PBLOOD:1.27e-07:1.04e-03
	chr1	225881965	225883031	8.82134	8.6251	8.59736	8.84895	8.53274	8.21455	6.96e-05	58743	chr1	225998533	226014543	115502	58710	chr1	225875246	225883274	5.05886	5.02213	4.59245	4.7535	4.63819	ENSG00000143751	SDE2	chr1	225982702	225999331	SDE2	10.9176	10.7477	10.4679	10.3277	10.3544	9.85731	-10.5182	0.742531	0.691273	rs1003268252,rs1003318998,rs1005278559,rs1005639286,rs1006046516,rs1006173796,rs1006735604,rs1007792380,rs1012386359,rs1016332161,rs1018041838,rs1018095772,rs1021085952,rs1024692765,rs1026250713,rs1031781390,rs1033427993,rs1036482312,rs1037643914,rs1039135950,rs1039492785,rs1042628009,rs1045699345,rs1045985423,rs1054074744,rs1054507373,rs1054856985,rs1056014879,rs112376565,rs115546449,rs116024101…	.	rs148134752_rs4149228|Response to cyclophosphamide in systemic lupus erythematosus with lupus nephritis//rs28384446_rs4149228|Response to cyclophosphamide in systemic lupus erythematosus with lupus nephritis//rs28384447_rs4149228|Response to cyclophosphamide in systemic lupus erythematosus with lupus nephritis//rs28384448_rs4149228|Response to cyclophosphamide in systemic lupus erythematosus with…	.	EPHX1	NESDA:rs4149228:TMEM63A//NESDA:rs28384449:TMEM63A//NESDA:rs28384448:TMEM63A//NESDA:rs28384447:TMEM63A//NESDA:rs79211467:TMEM63A//NESDA:rs80219240:TMEM63A//NESDA:rs28384446:TMEM63A	NESDA:PBLOOD:6.27e-08:5.55e-04//NESDA:PBLOOD:1.27e-07:1.04e-03//NESDA:PBLOOD:1.27e-07:1.04e-03//NESDA:PBLOOD:1.17e-07:9.82e-04//NESDA:PBLOOD:1.01e-07:9.02e-04//NESDA:PBLOOD:7.83e-08:6.87e-04//NESDA:PBLOOD:1.27e-07:1.04e-03
35	chr1	235866127	235868434	10.328	10.3559	10.8183	10.1083	10.4786	9.88107	0.00215228	38726	chr1	159923428	159923768	-75945006	61412	chr1	235865715	235874474	1.14067	0	0	0	0	ENSG00000158710	TAGLN2	chr1	159918107	159925732	TAGLN2	12.4228	12.2166	12.2225	12.619	12.2952	12.2683	0.000312892	-0.390238	-0.0736304	rs1000275684,rs1000459943,rs1001451976,rs1002335912,rs1003953428,rs1003963959,rs1004190610,rs1004410514,rs1005472842,rs1005618620,rs1010038631,rs1010092732,rs1011862809,rs1015532729,rs1018561441,rs1019819683,rs1024127456,rs1024240287,rs1024635947,rs1025129189,rs1025243504,rs1026633259,rs1026661987,rs1028197799,rs1028724922,rs1028835091,rs1031209940,rs1034472608,rs1034889545,rs1034987702,rs1037028…	.	rs10803116_rs4660116|Systemic lupus erythematosus//rs10803116_rs9782955|Systemic lupus erythematosus//rs4660117_rs4660116|Systemic lupus erythematosus//rs4660117_rs9782955|Systemic lupus erythematosus//rs6658406_rs4660116|Systemic lupus erythematosus//rs6658406_rs9782955|Systemic lupus erythematosus	.	LYST	NESDA:rs4660116:LYST//NESDA:rs9782955:LYST//NESDA:rs10803116:LYST//NESDA:rs6658406:LYST//NESDA:rs4660117:LYST	NESDA:PBLOOD:4.42e-08:4.42e-04//NESDA:PBLOOD:1.24e-07:1.01e-03//NESDA:PBLOOD:1.25e-07:1.01e-03//NESDA:PBLOOD:4.42e-08:4.42e-04//NESDA:PBLOOD:1.25e-07:1.01e-03
	chr1	235866127	235868434	10.328	10.3559	10.8183	10.1083	10.4786	9.88107	0.00215228	53775	chr1	209768407	209772657	-26100027	61412	chr1	235865715	235874474	0	0	0.966564	0	0	ENSG00000009790	TRAF3IP3	chr1	209756032	209782320	TRAF3IP3	10.6628	10.6391	11.0883	10.9952	10.0888	11.337	-7.70132	-0.361051	0.740162	rs1000275684,rs1000459943,rs1001451976,rs1002335912,rs1003953428,rs1003963959,rs1004190610,rs1004410514,rs1005472842,rs1005618620,rs1010038631,rs1010092732,rs1011862809,rs1015532729,rs1018561441,rs1019819683,rs1024127456,rs1024240287,rs1024635947,rs1025129189,rs1025243504,rs1026633259,rs1026661987,rs1028197799,rs1028724922,rs1028835091,rs1031209940,rs1034472608,rs1034889545,rs1034987702,rs1037028…	.	rs10803116_rs4660116|Systemic lupus erythematosus//rs10803116_rs9782955|Systemic lupus erythematosus//rs4660117_rs4660116|Systemic lupus erythematosus//rs4660117_rs9782955|Systemic lupus erythematosus//rs6658406_rs4660116|Systemic lupus erythematosus//rs6658406_rs9782955|Systemic lupus erythematosus	.	LYST	NESDA:rs4660116:LYST//NESDA:rs9782955:LYST//NESDA:rs10803116:LYST//NESDA:rs6658406:LYST//NESDA:rs4660117:LYST	NESDA:PBLOOD:4.42e-08:4.42e-04//NESDA:PBLOOD:1.24e-07:1.01e-03//NESDA:PBLOOD:1.25e-07:1.01e-03//NESDA:PBLOOD:4.42e-08:4.42e-04//NESDA:PBLOOD:1.25e-07:1.01e-03
36	chr10	6044736	6045936	7.21872	7.02316	7.10602	7.224	8.37901	8.16248	-0.545717	67083	chr10	6574444	6582031	528508	66958	chr10	6043940	6053450	2.25694	1.64467	1.83955	2.0593	1.26664	ENSG00000065675	PRKCQ	chr10	6427143	6580301	PRKCQ	11.8859	11.8481	12.1941	11.9629	11.6171	11.1375	-9.57179	-0.786049	-0.204647	rs1002146187,rs1007548476,rs1008006864,rs1012425533,rs1013266069,rs1023280277,rs1023311425,rs1023809533,rs1031725798,rs1032535859,rs1037457046,rs1038081321,rs1043309001,rs1045157555,rs1050410262,rs1050516886,rs1050890996,rs1052078639,rs1057335315,rs1107345,rs11256493,rs11256497,rs114588906,rs1157083740,rs1163536926,rs1163833817,rs1165135035,rs1168209017,rs1168700782,rs1170419302,rs1179731774,rs11…	.	rs11256497_rs12253981|Multiple sclerosis	.	IL2RA
	chr10	6044736	6045936	7.21872	7.02316	7.10602	7.224	8.37901	8.16248	-0.545717	67083	chr10	6574444	6582031	528508	66958	chr10	6043940	6053450	2.25694	1.64467	1.83955	2.0593	1.26664	ENSG00000237943	PRKCQ-AS1	chr10	6580419	6616452	PRKCQ-AS1	10.9774	10.8104	11.7742	11.7261	11.6888	9.80279	-16.1238	-0.268289	-0.204647	rs1002146187,rs1007548476,rs1008006864,rs1012425533,rs1013266069,rs1023280277,rs1023311425,rs1023809533,rs1031725798,rs1032535859,rs1037457046,rs1038081321,rs1043309001,rs1045157555,rs1050410262,rs1050516886,rs1050890996,rs1052078639,rs1057335315,rs1107345,rs11256493,rs11256497,rs114588906,rs1157083740,rs1163536926,rs1163833817,rs1165135035,rs1168209017,rs1168700782,rs1170419302,rs1179731774,rs11…	.	rs11256497_rs12253981|Multiple sclerosis	.	IL2RA
	chr10	6044736	6045936	7.21872	7.02316	7.10602	7.224	8.37901	8.16248	-0.545717	67085	chr10	6582082	6588637	536146	66958	chr10	6043940	6053450	4.15473	4.23143	4.57325	4.16887	4.04142	ENSG00000237943	PRKCQ-AS1	chr10	6580419	6616452	PRKCQ-AS1	10.9774	10.8104	11.7742	11.7261	11.6888	9.80279	-16.1238	-0.268289	-0.570442	rs1002146187,rs1007548476,rs1008006864,rs1012425533,rs1013266069,rs1023280277,rs1023311425,rs1023809533,rs1031725798,rs1032535859,rs1037457046,rs1038081321,rs1043309001,rs1045157555,rs1050410262,rs1050516886,rs1050890996,rs1052078639,rs1057335315,rs1107345,rs11256493,rs11256497,rs114588906,rs1157083740,rs1163536926,rs1163833817,rs1165135035,rs1168209017,rs1168700782,rs1170419302,rs1179731774,rs11…	.	rs11256497_rs12253981|Multiple sclerosis	.	IL2RA
	chr10	6052386	6053358	7.88794	8.14113	9.32123	8.82204	9.58023	8.95412	-0.460154	67083	chr10	6574444	6582031	521086	66958	chr10	6043940	6053450	2.25694	1.64467	1.83955	2.0593	1.26664	ENSG00000065675	PRKCQ	chr10	6427143	6580301	PRKCQ	11.8859	11.8481	12.1941	11.9629	11.6171	11.1375	-9.57179	-0.123926	-0.152833	rs1001789281,rs1002005593,rs1005818136,rs1008647827,rs1014877553,rs1017377733,rs1018675563,rs1021786500,rs1026506067,rs1032816247,rs1034743123,rs1035276686,rs1038629262,rs1038661861,rs1038975642,rs1040944978,rs1044795558,rs1045894387,rs1045974615,rs1053644054,rs1056405621,rs112865138,rs113857728,rs1156646105,rs1157618360,rs116036344,rs1160939217,rs116332464,rs1168664360,rs1170600055,rs1177465354,…	rs61839660|Allergic disease (asthma,hay fever or eczema),Chronic inflammatory diseases (ankylosing spondylitis,Crohn's disease,psoriasis,primary sclerosing cholangitis,ulcerative colitis) (pleiotropy),Crohn's disease,Lymphocyte percentage of white cells,Systemic lupus erythematosus,Type 1 diabetes	rs12722500_rs10795763|Systemic lupus erythematosus//rs61839660_rs12722495|Type 1 diabetes//rs61839660_rs61839660|Allergic disease (asthma,hay fever or eczema),Chronic inflammatory diseases (ankylosing spondylitis,Crohn's disease,psoriasis,primary sclerosing cholangitis,ulcerative colitis) (pleiotropy),Crohn's disease,Lymphocyte percentage of white cells,Systemic lupus erythematosus,Type 1 diabete…	.	DKFZP667F0711,IL2RA,PFKFB3,PRKCQ,RBM17	NESDA:rs12722495:IL2RA//NESDA:rs61839660:IL2RA//BIOS:rs61839660:IL2RA//NESDA:rs61839660:IL2RA//BIOS:rs61839660:IL2RA	NESDA:PBLOOD:9.03e-06:4.55e-02//BIOS:BLOOD:1.91E-15:0//NESDA:PBLOOD:7.43e-06:3.87e-02//BIOS:BLOOD:1.91E-15:0//NESDA:PBLOOD:7.43e-06:3.87e-02
	chr10	6052386	6053358	7.88794	8.14113	9.32123	8.82204	9.58023	8.95412	-0.460154	67083	chr10	6574444	6582031	521086	66958	chr10	6043940	6053450	2.25694	1.64467	1.83955	2.0593	1.26664	ENSG00000237943	PRKCQ-AS1	chr10	6580419	6616452	PRKCQ-AS1	10.9774	10.8104	11.7742	11.7261	11.6888	9.80279	-16.1238	0.366455	-0.152833	rs1001789281,rs1002005593,rs1005818136,rs1008647827,rs1014877553,rs1017377733,rs1018675563,rs1021786500,rs1026506067,rs1032816247,rs1034743123,rs1035276686,rs1038629262,rs1038661861,rs1038975642,rs1040944978,rs1044795558,rs1045894387,rs1045974615,rs1053644054,rs1056405621,rs112865138,rs113857728,rs1156646105,rs1157618360,rs116036344,rs1160939217,rs116332464,rs1168664360,rs1170600055,rs1177465354,…	rs61839660|Allergic disease (asthma,hay fever or eczema),Chronic inflammatory diseases (ankylosing spondylitis,Crohn's disease,psoriasis,primary sclerosing cholangitis,ulcerative colitis) (pleiotropy),Crohn's disease,Lymphocyte percentage of white cells,Systemic lupus erythematosus,Type 1 diabetes	rs12722500_rs10795763|Systemic lupus erythematosus//rs61839660_rs12722495|Type 1 diabetes//rs61839660_rs61839660|Allergic disease (asthma,hay fever or eczema),Chronic inflammatory diseases (ankylosing spondylitis,Crohn's disease,psoriasis,primary sclerosing cholangitis,ulcerative colitis) (pleiotropy),Crohn's disease,Lymphocyte percentage of white cells,Systemic lupus erythematosus,Type 1 diabete…	.	DKFZP667F0711,IL2RA,PFKFB3,PRKCQ,RBM17	NESDA:rs12722495:IL2RA//NESDA:rs61839660:IL2RA//BIOS:rs61839660:IL2RA//NESDA:rs61839660:IL2RA//BIOS:rs61839660:IL2RA	NESDA:PBLOOD:9.03e-06:4.55e-02//BIOS:BLOOD:1.91E-15:0//NESDA:PBLOOD:7.43e-06:3.87e-02//BIOS:BLOOD:1.91E-15:0//NESDA:PBLOOD:7.43e-06:3.87e-02
	chr10	6052386	6053358	7.88794	8.14113	9.32123	8.82204	9.58023	8.95412	-0.460154	67085	chr10	6582082	6588637	528724	66958	chr10	6043940	6053450	4.15473	4.23143	4.57325	4.16887	4.04142	ENSG00000237943	PRKCQ-AS1	chr10	6580419	6616452	PRKCQ-AS1	10.9774	10.8104	11.7742	11.7261	11.6888	9.80279	-16.1238	0.366455	0.286801	rs1001789281,rs1002005593,rs1005818136,rs1008647827,rs1014877553,rs1017377733,rs1018675563,rs1021786500,rs1026506067,rs1032816247,rs1034743123,rs1035276686,rs1038629262,rs1038661861,rs1038975642,rs1040944978,rs1044795558,rs1045894387,rs1045974615,rs1053644054,rs1056405621,rs112865138,rs113857728,rs1156646105,rs1157618360,rs116036344,rs1160939217,rs116332464,rs1168664360,rs1170600055,rs1177465354,…	rs61839660|Allergic disease (asthma,hay fever or eczema),Chronic inflammatory diseases (ankylosing spondylitis,Crohn's disease,psoriasis,primary sclerosing cholangitis,ulcerative colitis) (pleiotropy),Crohn's disease,Lymphocyte percentage of white cells,Systemic lupus erythematosus,Type 1 diabetes	rs12722500_rs10795763|Systemic lupus erythematosus//rs61839660_rs12722495|Type 1 diabetes//rs61839660_rs61839660|Allergic disease (asthma,hay fever or eczema),Chronic inflammatory diseases (ankylosing spondylitis,Crohn's disease,psoriasis,primary sclerosing cholangitis,ulcerative colitis) (pleiotropy),Crohn's disease,Lymphocyte percentage of white cells,Systemic lupus erythematosus,Type 1 diabete…	.	DKFZP667F0711,IL2RA,PFKFB3,PRKCQ,RBM17	NESDA:rs12722495:IL2RA//NESDA:rs61839660:IL2RA//BIOS:rs61839660:IL2RA//NESDA:rs61839660:IL2RA//BIOS:rs61839660:IL2RA	NESDA:PBLOOD:9.03e-06:4.55e-02//BIOS:BLOOD:1.91E-15:0//NESDA:PBLOOD:7.43e-06:3.87e-02//BIOS:BLOOD:1.91E-15:0//NESDA:PBLOOD:7.43e-06:3.87e-02
	chr10	6058544	6059235	6.1434	5.9466	6.62919	7.0494	7.96901	8.35006	-6.83403	66124	chr10	3155797	3159599	-2903438	66960	chr10	6057038	6064423	0	1.17944	1.39178	0	1.63645	ENSG00000107959	PITRM1	chr10	3137728	3172841	PITRM1	10.5822	10.7335	10.8468	11.1242	11.9961	12.0207	-16.1855	0.973771	0.12243	rs1019350562,rs1022429114,rs1026104603,rs1026571311,rs1034627952,rs1046461230,rs1052397752,rs1200392839,rs1201006049,rs1202736984,rs1213126395,rs1218199086,rs1223332348,rs1223549255,rs1225727867,rs1229050679,rs1241701295,rs1261085361,rs1264210549,rs1272153970,rs12722621,rs1279101304,rs1283837334,rs1285172137,rs1289235724,rs1289754091,rs1291779742,rs1292126648,rs1302064619,rs1307262951,rs131002797…	.	rs3118469_rs10905718|Systemic lupus erythematosus//rs3118469_rs3118470|Alopecia areata,Multiple sclerosis//rs3118469_rs3118471|Chronic inflammatory diseases (ankylosing spondylitis,Crohn's disease,psoriasis,primary sclerosing cholangitis,ulcerative colitis) (pleiotropy)//rs3134883_rs10905718|Systemic lupus erythematosus//rs3134883_rs3118470|Alopecia areata,Multiple sclerosis//rs3134883_rs3118471|…	.	IL15RA,IL2RA
	chr10	6058544	6059235	6.1434	5.9466	6.62919	7.0494	7.96901	8.35006	-6.83403	66945	chr10	5958886	5968874	-100349	66960	chr10	6057038	6064423	4.12041	4.24086	4.22672	4.56534	4.46532	ENSG00000134470	IL15RA	chr10	5943639	5978187	IL15RA	7.89518	8.12767	7.79113	8.74284	9.98138	10.146	-19.0269	0.943554	0.89978	rs1019350562,rs1022429114,rs1026104603,rs1026571311,rs1034627952,rs1046461230,rs1052397752,rs1200392839,rs1201006049,rs1202736984,rs1213126395,rs1218199086,rs1223332348,rs1223549255,rs1225727867,rs1229050679,rs1241701295,rs1261085361,rs1264210549,rs1272153970,rs12722621,rs1279101304,rs1283837334,rs1285172137,rs1289235724,rs1289754091,rs1291779742,rs1292126648,rs1302064619,rs1307262951,rs131002797…	.	rs3118469_rs10905718|Systemic lupus erythematosus//rs3118469_rs3118470|Alopecia areata,Multiple sclerosis//rs3118469_rs3118471|Chronic inflammatory diseases (ankylosing spondylitis,Crohn's disease,psoriasis,primary sclerosing cholangitis,ulcerative colitis) (pleiotropy)//rs3134883_rs10905718|Systemic lupus erythematosus//rs3134883_rs3118470|Alopecia areata,Multiple sclerosis//rs3134883_rs3118471|…	.	IL15RA,IL2RA
	chr10	6058544	6059235	6.1434	5.9466	6.62919	7.0494	7.96901	8.35006	-6.83403	66969	chr10	6088241	6093538	29006	66960	chr10	6057038	6064423	5.27706	5.70586	5.80335	6.13114	5.89115	ENSG00000134453	RBM17	chr10	6088987	6117457	RBM17	11.6452	11.5587	11.3235	11.5536	12.13	12.2464	-13.8377	0.836651	0.726143	rs1019350562,rs1022429114,rs1026104603,rs1026571311,rs1034627952,rs1046461230,rs1052397752,rs1200392839,rs1201006049,rs1202736984,rs1213126395,rs1218199086,rs1223332348,rs1223549255,rs1225727867,rs1229050679,rs1241701295,rs1261085361,rs1264210549,rs1272153970,rs12722621,rs1279101304,rs1283837334,rs1285172137,rs1289235724,rs1289754091,rs1291779742,rs1292126648,rs1302064619,rs1307262951,rs131002797…	.	rs3118469_rs10905718|Systemic lupus erythematosus//rs3118469_rs3118470|Alopecia areata,Multiple sclerosis//rs3118469_rs3118471|Chronic inflammatory diseases (ankylosing spondylitis,Crohn's disease,psoriasis,primary sclerosing cholangitis,ulcerative colitis) (pleiotropy)//rs3134883_rs10905718|Systemic lupus erythematosus//rs3134883_rs3118470|Alopecia areata,Multiple sclerosis//rs3134883_rs3118471|…	.	IL15RA,IL2RA
	chr10	6058544	6059235	6.1434	5.9466	6.62919	7.0494	7.96901	8.35006	-6.83403	67083	chr10	6574444	6582031	515209	66960	chr10	6057038	6064423	3.42343	2.9606	3.27552	3.19841	4.10173	ENSG00000065675	PRKCQ	chr10	6427143	6580301	PRKCQ	11.8859	11.8481	12.1941	11.9629	11.6171	11.1375	-9.57179	-0.752701	0.661791	rs1019350562,rs1022429114,rs1026104603,rs1026571311,rs1034627952,rs1046461230,rs1052397752,rs1200392839,rs1201006049,rs1202736984,rs1213126395,rs1218199086,rs1223332348,rs1223549255,rs1225727867,rs1229050679,rs1241701295,rs1261085361,rs1264210549,rs1272153970,rs12722621,rs1279101304,rs1283837334,rs1285172137,rs1289235724,rs1289754091,rs1291779742,rs1292126648,rs1302064619,rs1307262951,rs131002797…	.	rs3118469_rs10905718|Systemic lupus erythematosus//rs3118469_rs3118470|Alopecia areata,Multiple sclerosis//rs3118469_rs3118471|Chronic inflammatory diseases (ankylosing spondylitis,Crohn's disease,psoriasis,primary sclerosing cholangitis,ulcerative colitis) (pleiotropy)//rs3134883_rs10905718|Systemic lupus erythematosus//rs3134883_rs3118470|Alopecia areata,Multiple sclerosis//rs3134883_rs3118471|…	.	IL15RA,IL2RA
	chr10	6058544	6059235	6.1434	5.9466	6.62919	7.0494	7.96901	8.35006	-6.83403	67083	chr10	6574444	6582031	515209	66960	chr10	6057038	6064423	3.42343	2.9606	3.27552	3.19841	4.10173	ENSG00000237943	PRKCQ-AS1	chr10	6580419	6616452	PRKCQ-AS1	10.9774	10.8104	11.7742	11.7261	11.6888	9.80279	-16.1238	-0.264431	0.661791	rs1019350562,rs1022429114,rs1026104603,rs1026571311,rs1034627952,rs1046461230,rs1052397752,rs1200392839,rs1201006049,rs1202736984,rs1213126395,rs1218199086,rs1223332348,rs1223549255,rs1225727867,rs1229050679,rs1241701295,rs1261085361,rs1264210549,rs1272153970,rs12722621,rs1279101304,rs1283837334,rs1285172137,rs1289235724,rs1289754091,rs1291779742,rs1292126648,rs1302064619,rs1307262951,rs131002797…	.	rs3118469_rs10905718|Systemic lupus erythematosus//rs3118469_rs3118470|Alopecia areata,Multiple sclerosis//rs3118469_rs3118471|Chronic inflammatory diseases (ankylosing spondylitis,Crohn's disease,psoriasis,primary sclerosing cholangitis,ulcerative colitis) (pleiotropy)//rs3134883_rs10905718|Systemic lupus erythematosus//rs3134883_rs3118470|Alopecia areata,Multiple sclerosis//rs3134883_rs3118471|…	.	IL15RA,IL2RA
	chr10	6061871	6062830	8.18758	8.58422	8.94973	8.40677	9.46609	8.9811	0.000216328	66124	chr10	3155797	3159599	-2907033	66960	chr10	6057038	6064423	0	1.17944	1.39178	0	1.63645	ENSG00000107959	PITRM1	chr10	3137728	3172841	PITRM1	10.5822	10.7335	10.8468	11.1242	11.9961	12.0207	-16.1855	0.772792	0.0720976	rs1000048738,rs1006972347,rs1012971945,rs1013828257,rs1015498218,rs1016265267,rs1019664213,rs1020118624,rs1022356342,rs1024270678,rs1028481653,rs1031601878,rs1036836765,rs1037273996,rs1042060738,rs1044161275,rs1044197658,rs1050951151,rs1051487261,rs1054097569,rs112023362,rs1157368020,rs1158892380,rs1162706444,rs1170621521,rs1171568948,rs1172960417,rs1173452557,rs1175056342,rs1176825107,rs11812243…	.	rs56179589_rs41295121|Type 1 diabetes	.	IL2RA
	chr10	6061871	6062830	8.18758	8.58422	8.94973	8.40677	9.46609	8.9811	0.000216328	66945	chr10	5958886	5968874	-103944	66960	chr10	6057038	6064423	4.12041	4.24086	4.22672	4.56534	4.46532	ENSG00000134470	IL15RA	chr10	5943639	5978187	IL15RA	7.89518	8.12767	7.79113	8.74284	9.98138	10.146	-19.0269	0.659477	0.891345	rs1000048738,rs1006972347,rs1012971945,rs1013828257,rs1015498218,rs1016265267,rs1019664213,rs1020118624,rs1022356342,rs1024270678,rs1028481653,rs1031601878,rs1036836765,rs1037273996,rs1042060738,rs1044161275,rs1044197658,rs1050951151,rs1051487261,rs1054097569,rs112023362,rs1157368020,rs1158892380,rs1162706444,rs1170621521,rs1171568948,rs1172960417,rs1173452557,rs1175056342,rs1176825107,rs11812243…	.	rs56179589_rs41295121|Type 1 diabetes	.	IL2RA
	chr10	6061871	6062830	8.18758	8.58422	8.94973	8.40677	9.46609	8.9811	0.000216328	66969	chr10	6088241	6093538	25411	66960	chr10	6057038	6064423	5.27706	5.70586	5.80335	6.13114	5.89115	ENSG00000134453	RBM17	chr10	6088987	6117457	RBM17	11.6452	11.5587	11.3235	11.5536	12.13	12.2464	-13.8377	0.549128	0.975029	rs1000048738,rs1006972347,rs1012971945,rs1013828257,rs1015498218,rs1016265267,rs1019664213,rs1020118624,rs1022356342,rs1024270678,rs1028481653,rs1031601878,rs1036836765,rs1037273996,rs1042060738,rs1044161275,rs1044197658,rs1050951151,rs1051487261,rs1054097569,rs112023362,rs1157368020,rs1158892380,rs1162706444,rs1170621521,rs1171568948,rs1172960417,rs1173452557,rs1175056342,rs1176825107,rs11812243…	.	rs56179589_rs41295121|Type 1 diabetes	.	IL2RA
	chr10	6061871	6062830	8.18758	8.58422	8.94973	8.40677	9.46609	8.9811	0.000216328	67083	chr10	6574444	6582031	511614	66960	chr10	6057038	6064423	3.42343	2.9606	3.27552	3.19841	4.10173	ENSG00000065675	PRKCQ	chr10	6427143	6580301	PRKCQ	11.8859	11.8481	12.1941	11.9629	11.6171	11.1375	-9.57179	-0.376169	0.0679644	rs1000048738,rs1006972347,rs1012971945,rs1013828257,rs1015498218,rs1016265267,rs1019664213,rs1020118624,rs1022356342,rs1024270678,rs1028481653,rs1031601878,rs1036836765,rs1037273996,rs1042060738,rs1044161275,rs1044197658,rs1050951151,rs1051487261,rs1054097569,rs112023362,rs1157368020,rs1158892380,rs1162706444,rs1170621521,rs1171568948,rs1172960417,rs1173452557,rs1175056342,rs1176825107,rs11812243…	.	rs56179589_rs41295121|Type 1 diabetes	.	IL2RA
	chr10	6061871	6062830	8.18758	8.58422	8.94973	8.40677	9.46609	8.9811	0.000216328	67083	chr10	6574444	6582031	511614	66960	chr10	6057038	6064423	3.42343	2.9606	3.27552	3.19841	4.10173	ENSG00000237943	PRKCQ-AS1	chr10	6580419	6616452	PRKCQ-AS1	10.9774	10.8104	11.7742	11.7261	11.6888	9.80279	-16.1238	0.087808	0.0679644	rs1000048738,rs1006972347,rs1012971945,rs1013828257,rs1015498218,rs1016265267,rs1019664213,rs1020118624,rs1022356342,rs1024270678,rs1028481653,rs1031601878,rs1036836765,rs1037273996,rs1042060738,rs1044161275,rs1044197658,rs1050951151,rs1051487261,rs1054097569,rs112023362,rs1157368020,rs1158892380,rs1162706444,rs1170621521,rs1171568948,rs1172960417,rs1173452557,rs1175056342,rs1176825107,rs11812243…	.	rs56179589_rs41295121|Type 1 diabetes	.	IL2RA
37	chr10	6347464	6348859	9.46883	9.79434	10.5078	9.20191	10.101	9.1241	1.07e-05	66969	chr10	6088241	6093538	-260618	67014	chr10	6345034	6358107	1.44721	0	1.25774	1.1305	0	ENSG00000134453	RBM17	chr10	6088987	6117457	RBM17	11.6452	11.5587	11.3235	11.5536	12.13	12.2464	-13.8377	-0.382052	0.494083	rs1000425912,rs1002097987,rs1003740770,rs1007603366,rs1008097006,rs1008970749,rs1012381999,rs1017093746,rs1018651566,rs1018720480,rs1019080514,rs1020158417,rs1027328251,rs1031451836,rs1037450870,rs1037597313,rs1038463008,rs1038603284,rs1040041239,rs1041691036,rs1045185151,rs1045536055,rs1046424937,rs1050342018,rs1052063183,rs1053793514,rs111401173,rs111857610,rs111952612,rs112281876,rs11258213,rs…	rs2387397|Celiac disease,rs947474|Rheumatoid arthritis,Rheumatoid arthritis (ACPA-positive),Type 1 diabetes	rs2387397_rs947474|Rheumatoid arthritis,Rheumatoid arthritis (ACPA-positive),Type 1 diabetes//rs947474_rs4750316|Rheumatoid arthritis//rs947474_rs947474|Rheumatoid arthritis,Rheumatoid arthritis (ACPA-positive),Type 1 diabetes	rs2387397_rs947474|0.816163|eyre//rs2387397_rs947474|0.816163|okada//rs947474_rs947474|1|eyre//rs947474_rs947474|1|okada//rs947474|<0.99|okada_EUR_credible_sets_99	PRKCQ
37	chr10	6423125	6423507	5.95678	5.75361	6.32111	6.40918	6.96518	7.11975	-3.9257	66970	chr10	6093538	6096687	-329969	67037	chr10	6422753	6425187	4.08171	3.89771	4.48396	4.29251	4.21529	ENSG00000134453	RBM17	chr10	6088987	6117457	RBM17	11.6452	11.5587	11.3235	11.5536	12.13	12.2464	-13.8377	0.791514	0.543753	rs1000096997,rs1008528350,rs1024559983,rs1032864955,rs1037273168,rs10906529,rs111768591,rs11258690,rs112793195,rs115909704,rs1185113729,rs1202701937,rs1215921257,rs1240013059,rs1243299140,rs1247392485,rs1258087831,rs1264079326,rs1269520507,rs1278057202,rs1282788243,rs1320592322,rs1321108151,rs1330152832,rs1337856279,rs1340315628,rs1355883426,rs1356224917,rs1356666896,rs1371217607,rs1385708286,rs1…	.	rs10906529_rs11258747|Type 1 diabetes	.	PRKCQ	NESDA:rs11258747:PRKCQ//NESDA:rs10906529:PRKCQ	NESDA:PBLOOD:1.53e-08:1.46e-04//NESDA:PBLOOD:3.08e-08:3.16e-04
	chr10	6423125	6423507	5.95678	5.75361	6.32111	6.40918	6.96518	7.11975	-3.9257	66971	chr10	6096687	6100409	-326820	67037	chr10	6422753	6425187	3.9527	3.80119	4.1163	4.00249	3.5292	ENSG00000134453	RBM17	chr10	6088987	6117457	RBM17	11.6452	11.5587	11.3235	11.5536	12.13	12.2464	-13.8377	0.791514	-0.335134	rs1000096997,rs1008528350,rs1024559983,rs1032864955,rs1037273168,rs10906529,rs111768591,rs11258690,rs112793195,rs115909704,rs1185113729,rs1202701937,rs1215921257,rs1240013059,rs1243299140,rs1247392485,rs1258087831,rs1264079326,rs1269520507,rs1278057202,rs1282788243,rs1320592322,rs1321108151,rs1330152832,rs1337856279,rs1340315628,rs1355883426,rs1356224917,rs1356666896,rs1371217607,rs1385708286,rs1…	.	rs10906529_rs11258747|Type 1 diabetes	.	PRKCQ	NESDA:rs11258747:PRKCQ//NESDA:rs10906529:PRKCQ	NESDA:PBLOOD:1.53e-08:1.46e-04//NESDA:PBLOOD:3.08e-08:3.16e-04
	chr10	6423125	6423507	5.95678	5.75361	6.32111	6.40918	6.96518	7.11975	-3.9257	66972	chr10	6100409	6110910	-323098	67037	chr10	6422753	6425187	3.04389	3.41879	3.12627	3.35688	3.34184	ENSG00000134453	RBM17	chr10	6088987	6117457	RBM17	11.6452	11.5587	11.3235	11.5536	12.13	12.2464	-13.8377	0.791514	0.299741	rs1000096997,rs1008528350,rs1024559983,rs1032864955,rs1037273168,rs10906529,rs111768591,rs11258690,rs112793195,rs115909704,rs1185113729,rs1202701937,rs1215921257,rs1240013059,rs1243299140,rs1247392485,rs1258087831,rs1264079326,rs1269520507,rs1278057202,rs1282788243,rs1320592322,rs1321108151,rs1330152832,rs1337856279,rs1340315628,rs1355883426,rs1356224917,rs1356666896,rs1371217607,rs1385708286,rs1…	.	rs10906529_rs11258747|Type 1 diabetes	.	PRKCQ	NESDA:rs11258747:PRKCQ//NESDA:rs10906529:PRKCQ	NESDA:PBLOOD:1.53e-08:1.46e-04//NESDA:PBLOOD:3.08e-08:3.16e-04
	chr10	6423660	6423901	5.41997	5.86703	5.48243	6.06025	5.88827	5.95065	9.01e-06	66970	chr10	6093538	6096687	-330363	67037	chr10	6422753	6425187	4.08171	3.89771	4.48396	4.29251	4.21529	ENSG00000134453	RBM17	chr10	6088987	6117457	RBM17	11.6452	11.5587	11.3235	11.5536	12.13	12.2464	-13.8377	0.458797	-0.259873	rs1004040179,rs1015457362,rs1027706060,rs1052745321,rs1054539881,rs114557661,rs1166380189,rs116713209,rs1224870605,rs1233877631,rs1242270277,rs1250398349,rs1274807824,rs1283422212,rs1284686788,rs1294988350,rs1310166228,rs1317173255,rs1318323135,rs1326964743,rs1332286408,rs1345972285,rs1404823616,rs140709205,rs1415309220,rs1422055396,rs145174173,rs1458364252,rs185412724,rs192722278,rs527941208,rs5…	.	rs7920162_rs11258747|Type 1 diabetes	.	PRKCQ	NESDA:rs11258747:PRKCQ//NESDA:rs7920162:PRKCQ	NESDA:PBLOOD:1.53e-08:1.46e-04//NESDA:PBLOOD:3.08e-08:3.16e-04
	chr10	6423660	6423901	5.41997	5.86703	5.48243	6.06025	5.88827	5.95065	9.01e-06	66971	chr10	6096687	6100409	-327214	67037	chr10	6422753	6425187	3.9527	3.80119	4.1163	4.00249	3.5292	ENSG00000134453	RBM17	chr10	6088987	6117457	RBM17	11.6452	11.5587	11.3235	11.5536	12.13	12.2464	-13.8377	0.458797	-0.661817	rs1004040179,rs1015457362,rs1027706060,rs1052745321,rs1054539881,rs114557661,rs1166380189,rs116713209,rs1224870605,rs1233877631,rs1242270277,rs1250398349,rs1274807824,rs1283422212,rs1284686788,rs1294988350,rs1310166228,rs1317173255,rs1318323135,rs1326964743,rs1332286408,rs1345972285,rs1404823616,rs140709205,rs1415309220,rs1422055396,rs145174173,rs1458364252,rs185412724,rs192722278,rs527941208,rs5…	.	rs7920162_rs11258747|Type 1 diabetes	.	PRKCQ	NESDA:rs11258747:PRKCQ//NESDA:rs7920162:PRKCQ	NESDA:PBLOOD:1.53e-08:1.46e-04//NESDA:PBLOOD:3.08e-08:3.16e-04
	chr10	6423660	6423901	5.41997	5.86703	5.48243	6.06025	5.88827	5.95065	9.01e-06	66972	chr10	6100409	6110910	-323492	67037	chr10	6422753	6425187	3.04389	3.41879	3.12627	3.35688	3.34184	ENSG00000134453	RBM17	chr10	6088987	6117457	RBM17	11.6452	11.5587	11.3235	11.5536	12.13	12.2464	-13.8377	0.458797	0.954581	rs1004040179,rs1015457362,rs1027706060,rs1052745321,rs1054539881,rs114557661,rs1166380189,rs116713209,rs1224870605,rs1233877631,rs1242270277,rs1250398349,rs1274807824,rs1283422212,rs1284686788,rs1294988350,rs1310166228,rs1317173255,rs1318323135,rs1326964743,rs1332286408,rs1345972285,rs1404823616,rs140709205,rs1415309220,rs1422055396,rs145174173,rs1458364252,rs185412724,rs192722278,rs527941208,rs5…	.	rs7920162_rs11258747|Type 1 diabetes	.	PRKCQ	NESDA:rs11258747:PRKCQ//NESDA:rs7920162:PRKCQ	NESDA:PBLOOD:1.53e-08:1.46e-04//NESDA:PBLOOD:3.08e-08:3.16e-04
38	chr10	8059950	8060490	7.79349	7.41691	7.82391	7.03608	7.45006	7.2804	1.37e-05	65578	chr10	1045271	1049051	-7015219	67517	chr10	8039718	8061242	0	0	0.966564	0	1.26664	ENSG00000047056	WDR37	chr10	1049538	1132297	WDR37	10.5322	10.7605	11.1987	11.299	11.019	9.86142	-8.35141	0.0164645	-0.138571	rs1004353901,rs1004370604,rs1009824011,rs1013517096,rs1019349808,rs1020259687,rs1028265891,rs1032544796,rs1036656961,rs1041766650,rs1048599111,rs1054009248,rs11567905,rs1156884246,rs11595682,rs1159782310,rs1161394456,rs1172570125,rs1173938048,rs1176868131,rs1188354814,rs1206317928,rs1211362029,rs1217185501,rs1218774317,rs1224777430,rs1226189258,rs1233696894,rs1234260066,rs1234848114,rs1238835483,…	rs3781093|Hodgkin's lymphoma,Nodular sclerosis Hodgkin lymphoma,rs3802604|Rheumatoid arthritis (ACPA-positive)	rs3802604_rs3781094|Rheumatoid arthritis (ACPA-positive)//rs3802604_rs3802604|Rheumatoid arthritis (ACPA-positive)//rs3802604_rs3824660|Rheumatoid arthritis	rs3802604_rs3824660|0.919105|okada	GATA3
	chr10	8059950	8060490	7.79349	7.41691	7.82391	7.03608	7.45006	7.2804	1.37e-05	65578	chr10	1045271	1049051	-7015219	67517	chr10	8039718	8061242	0	0	0.966564	0	1.26664	ENSG00000067064	IDI1	chr10	1039908	1049170	IDI1	11.1168	11.229	10.9667	10.6574	10.1545	10.1792	-23.4734	0.466107	-0.138571	rs1004353901,rs1004370604,rs1009824011,rs1013517096,rs1019349808,rs1020259687,rs1028265891,rs1032544796,rs1036656961,rs1041766650,rs1048599111,rs1054009248,rs11567905,rs1156884246,rs11595682,rs1159782310,rs1161394456,rs1172570125,rs1173938048,rs1176868131,rs1188354814,rs1206317928,rs1211362029,rs1217185501,rs1218774317,rs1224777430,rs1226189258,rs1233696894,rs1234260066,rs1234848114,rs1238835483,…	rs3781093|Hodgkin's lymphoma,Nodular sclerosis Hodgkin lymphoma,rs3802604|Rheumatoid arthritis (ACPA-positive)	rs3802604_rs3781094|Rheumatoid arthritis (ACPA-positive)//rs3802604_rs3802604|Rheumatoid arthritis (ACPA-positive)//rs3802604_rs3824660|Rheumatoid arthritis	rs3802604_rs3824660|0.919105|okada	GATA3
	chr10	8059950	8060490	7.79349	7.41691	7.82391	7.03608	7.45006	7.2804	1.37e-05	65579	chr10	1049051	1050134	-7011439	67517	chr10	8039718	8061242	1.86564	0	1.43812	0.77084	0	ENSG00000047056	WDR37	chr10	1049538	1132297	WDR37	10.5322	10.7605	11.1987	11.299	11.019	9.86142	-8.35141	0.0164645	0.932753	rs1004353901,rs1004370604,rs1009824011,rs1013517096,rs1019349808,rs1020259687,rs1028265891,rs1032544796,rs1036656961,rs1041766650,rs1048599111,rs1054009248,rs11567905,rs1156884246,rs11595682,rs1159782310,rs1161394456,rs1172570125,rs1173938048,rs1176868131,rs1188354814,rs1206317928,rs1211362029,rs1217185501,rs1218774317,rs1224777430,rs1226189258,rs1233696894,rs1234260066,rs1234848114,rs1238835483,…	rs3781093|Hodgkin's lymphoma,Nodular sclerosis Hodgkin lymphoma,rs3802604|Rheumatoid arthritis (ACPA-positive)	rs3802604_rs3781094|Rheumatoid arthritis (ACPA-positive)//rs3802604_rs3802604|Rheumatoid arthritis (ACPA-positive)//rs3802604_rs3824660|Rheumatoid arthritis	rs3802604_rs3824660|0.919105|okada	GATA3
	chr10	8059950	8060490	7.79349	7.41691	7.82391	7.03608	7.45006	7.2804	1.37e-05	65579	chr10	1049051	1050134	-7011439	67517	chr10	8039718	8061242	1.86564	0	1.43812	0.77084	0	ENSG00000067064	IDI1	chr10	1039908	1049170	IDI1	11.1168	11.229	10.9667	10.6574	10.1545	10.1792	-23.4734	0.466107	0.932753	rs1004353901,rs1004370604,rs1009824011,rs1013517096,rs1019349808,rs1020259687,rs1028265891,rs1032544796,rs1036656961,rs1041766650,rs1048599111,rs1054009248,rs11567905,rs1156884246,rs11595682,rs1159782310,rs1161394456,rs1172570125,rs1173938048,rs1176868131,rs1188354814,rs1206317928,rs1211362029,rs1217185501,rs1218774317,rs1224777430,rs1226189258,rs1233696894,rs1234260066,rs1234848114,rs1238835483,…	rs3781093|Hodgkin's lymphoma,Nodular sclerosis Hodgkin lymphoma,rs3802604|Rheumatoid arthritis (ACPA-positive)	rs3802604_rs3781094|Rheumatoid arthritis (ACPA-positive)//rs3802604_rs3802604|Rheumatoid arthritis (ACPA-positive)//rs3802604_rs3824660|Rheumatoid arthritis	rs3802604_rs3824660|0.919105|okada	GATA3
	chr10	8059950	8060490	7.79349	7.41691	7.82391	7.03608	7.45006	7.2804	1.37e-05	66969	chr10	6088241	6093538	-1972249	67517	chr10	8039718	8061242	1.86564	1.31172	0.872983	0.767185	0	ENSG00000134453	RBM17	chr10	6088987	6117457	RBM17	11.6452	11.5587	11.3235	11.5536	12.13	12.2464	-13.8377	-0.348583	0.639143	rs1004353901,rs1004370604,rs1009824011,rs1013517096,rs1019349808,rs1020259687,rs1028265891,rs1032544796,rs1036656961,rs1041766650,rs1048599111,rs1054009248,rs11567905,rs1156884246,rs11595682,rs1159782310,rs1161394456,rs1172570125,rs1173938048,rs1176868131,rs1188354814,rs1206317928,rs1211362029,rs1217185501,rs1218774317,rs1224777430,rs1226189258,rs1233696894,rs1234260066,rs1234848114,rs1238835483,…	rs3781093|Hodgkin's lymphoma,Nodular sclerosis Hodgkin lymphoma,rs3802604|Rheumatoid arthritis (ACPA-positive)	rs3802604_rs3781094|Rheumatoid arthritis (ACPA-positive)//rs3802604_rs3802604|Rheumatoid arthritis (ACPA-positive)//rs3802604_rs3824660|Rheumatoid arthritis	rs3802604_rs3824660|0.919105|okada	GATA3
39	chr10	35011613	35012526	6.98229	7.09477	7.72643	7.08863	7.49066	6.71621	6.23e-05	75400	chr10	35191723	35201554	179197	75354	chr10	35010674	35016143	2.31219	2.20079	1.83955	2.60153	3.23818	ENSG00000095794	CREM	chr10	35126791	35212958	CREM	11.0302	11.0726	12.8054	13.491	13.5108	11.8672	-26.3769	0.531334	-0.710913	rs1003110026,rs1005164597,rs1006361201,rs1006435306,rs1013349482,rs1014395342,rs1015138374,rs1018707768,rs1020449499,rs1036359182,rs1036477515,rs1040047558,rs1043665192,rs1044441596,rs1049326000,rs1049671081,rs1050601644,rs1053026711,rs1054950004,rs111259829,rs113642404,rs115148655,rs1167034021,rs1172631791,rs1173098081,rs1176833339,rs1180712031,rs1183342397,rs1191106979,rs1198755148,rs1198994951…	.	rs2001893_rs11010067|Crohn's disease,Inflammatory bowel disease,Ulcerative colitis//rs2001893_rs17582416|Crohn's disease//rs2001893_rs34779708|Chronic inflammatory diseases (ankylosing spondylitis,Crohn's disease,psoriasis,primary sclerosing cholangitis,ulcerative colitis) (pleiotropy),Crohn's disease,Inflammatory bowel disease	.	CCNY,CREM,CUL2,NR,intergenic	NESDA:rs34779708:CUL2//GTEX_MULTIPLE:rs17582416:RP11//GTEX_SINGLE:rs17582416:RP11//GTEX_MULTIPLE:rs17582416:CREM//NESDA:rs17582416:CUL2//GTEX_SINGLE:rs17582416:CREM//NESDA:rs11010067:CUL2//GTEX_MULTIPLE:rs11010067:RP11//GTEX_SINGLE:rs11010067:CREM//GTEX_MULTIPLE:rs11010067:CREM//GTEX_SINGLE:rs11010067:RP11//NESDA:rs2001893:CUL2	NESDA:PBLOOD:9.34e-155:<1.34e-05//NESDA:PBLOOD:2.78e-154:<1.34e-05//GTEX_MULTIPLE:Cells_EBV//GTEX_MULTIPLE:Thyroid//GTEX_SINGLE:Cells_EBV//GTEX_MULTIPLE:Whole_Blood//GTEX_SINGLE:297A16.2//GTEX_SINGLE:Whole_Blood//GTEX_MULTIPLE:297A16.2//GTEX_MULTIPLE:Heart_Left_Ventricle//GTEX_MULTIPLE:Cells_Transformed_fibroblasts//GTEX_MULTIPLE:Esophagus_Muscularis//GTEX_MULTIPLE:Cells_EBV//NESDA:PBLOOD:8.79e-1…
	chr10	35011613	35012526	6.98229	7.09477	7.72643	7.08863	7.49066	6.71621	6.23e-05	98506	chr10	114488210	114497145	79475684	75354	chr10	35010674	35016143	0	0	0	0	2.17473	ENSG00000099204	ABLIM1	chr10	114431113	114685003	ABLIM1	13.6099	13.7115	13.8909	13.5323	13.1082	11.7761	-26.3496	0.601754	-0.671645	rs1003110026,rs1005164597,rs1006361201,rs1006435306,rs1013349482,rs1014395342,rs1015138374,rs1018707768,rs1020449499,rs1036359182,rs1036477515,rs1040047558,rs1043665192,rs1044441596,rs1049326000,rs1049671081,rs1050601644,rs1053026711,rs1054950004,rs111259829,rs113642404,rs115148655,rs1167034021,rs1172631791,rs1173098081,rs1176833339,rs1180712031,rs1183342397,rs1191106979,rs1198755148,rs1198994951…	.	rs2001893_rs11010067|Crohn's disease,Inflammatory bowel disease,Ulcerative colitis//rs2001893_rs17582416|Crohn's disease//rs2001893_rs34779708|Chronic inflammatory diseases (ankylosing spondylitis,Crohn's disease,psoriasis,primary sclerosing cholangitis,ulcerative colitis) (pleiotropy),Crohn's disease,Inflammatory bowel disease	.	CCNY,CREM,CUL2,NR,intergenic	NESDA:rs34779708:CUL2//GTEX_MULTIPLE:rs17582416:RP11//GTEX_SINGLE:rs17582416:RP11//GTEX_MULTIPLE:rs17582416:CREM//NESDA:rs17582416:CUL2//GTEX_SINGLE:rs17582416:CREM//NESDA:rs11010067:CUL2//GTEX_MULTIPLE:rs11010067:RP11//GTEX_SINGLE:rs11010067:CREM//GTEX_MULTIPLE:rs11010067:CREM//GTEX_SINGLE:rs11010067:RP11//NESDA:rs2001893:CUL2	NESDA:PBLOOD:9.34e-155:<1.34e-05//NESDA:PBLOOD:2.78e-154:<1.34e-05//GTEX_MULTIPLE:Cells_EBV//GTEX_MULTIPLE:Thyroid//GTEX_SINGLE:Cells_EBV//GTEX_MULTIPLE:Whole_Blood//GTEX_SINGLE:297A16.2//GTEX_SINGLE:Whole_Blood//GTEX_MULTIPLE:297A16.2//GTEX_MULTIPLE:Heart_Left_Ventricle//GTEX_MULTIPLE:Cells_Transformed_fibroblasts//GTEX_MULTIPLE:Esophagus_Muscularis//GTEX_MULTIPLE:Cells_EBV//NESDA:PBLOOD:8.79e-1…
40	chr10	35120343	35120778	6.42119	6.67937	6.94201	6.68993	6.95555	6.22341	-0.143686	75393	chr10	35177215	35181230	56437	75378	chr10	35118564	35123839	5.98228	6.13597	5.98802	5.79138	6.16999	ENSG00000095794	CREM	chr10	35126791	35212958	CREM	11.0302	11.0726	12.8054	13.491	13.5108	11.8672	-26.3769	0.613721	-0.67891	rs1002173820,rs1003665198,rs1004367991,rs1013139651,rs1015694648,rs1021555168,rs1021942605,rs1031336367,rs1034166719,rs1036996487,rs1037279293,rs1046468669,rs1048661357,rs1048977953,rs112749151,rs11592567,rs1159434226,rs1169553455,rs1169661322,rs1174786024,rs1183330187,rs1186169917,rs1205549189,rs1208139066,rs1215708629,rs1217506214,rs1218986433,rs1248165383,rs1248741962,rs1269083904,rs1274261910…	.	rs11592567_rs11010067|Crohn's disease,Inflammatory bowel disease,Ulcerative colitis//rs11592567_rs17582416|Crohn's disease//rs11592567_rs34779708|Chronic inflammatory diseases (ankylosing spondylitis,Crohn's disease,psoriasis,primary sclerosing cholangitis,ulcerative colitis) (pleiotropy),Crohn's disease,Inflammatory bowel disease	.	CCNY,CREM,CUL2,NR,intergenic	NESDA:rs34779708:CUL2//GTEX_MULTIPLE:rs17582416:RP11//GTEX_SINGLE:rs17582416:RP11//GTEX_MULTIPLE:rs17582416:CREM//NESDA:rs17582416:CUL2//GTEX_SINGLE:rs17582416:CREM//NESDA:rs11010067:CUL2//GTEX_MULTIPLE:rs11010067:RP11//GTEX_SINGLE:rs11010067:CREM//GTEX_MULTIPLE:rs11010067:CREM//GTEX_SINGLE:rs11010067:RP11//NESDA:rs11592567:CUL2	NESDA:PBLOOD:9.34e-155:<1.34e-05//NESDA:PBLOOD:2.78e-154:<1.34e-05//GTEX_MULTIPLE:Cells_EBV//GTEX_MULTIPLE:Thyroid//GTEX_SINGLE:Cells_EBV//GTEX_MULTIPLE:Whole_Blood//GTEX_SINGLE:297A16.2//GTEX_SINGLE:Whole_Blood//GTEX_MULTIPLE:297A16.2//GTEX_MULTIPLE:Heart_Left_Ventricle//GTEX_MULTIPLE:Cells_Transformed_fibroblasts//GTEX_MULTIPLE:Esophagus_Muscularis//GTEX_MULTIPLE:Cells_EBV//NESDA:PBLOOD:8.79e-1…
	chr10	35120343	35120778	6.42119	6.67937	6.94201	6.68993	6.95555	6.22341	-0.143686	75400	chr10	35191723	35201554	70945	75378	chr10	35118564	35123839	5.13557	5.27838	4.88899	4.87345	4.99693	ENSG00000095794	CREM	chr10	35126791	35212958	CREM	11.0302	11.0726	12.8054	13.491	13.5108	11.8672	-26.3769	0.613721	-0.414378	rs1002173820,rs1003665198,rs1004367991,rs1013139651,rs1015694648,rs1021555168,rs1021942605,rs1031336367,rs1034166719,rs1036996487,rs1037279293,rs1046468669,rs1048661357,rs1048977953,rs112749151,rs11592567,rs1159434226,rs1169553455,rs1169661322,rs1174786024,rs1183330187,rs1186169917,rs1205549189,rs1208139066,rs1215708629,rs1217506214,rs1218986433,rs1248165383,rs1248741962,rs1269083904,rs1274261910…	.	rs11592567_rs11010067|Crohn's disease,Inflammatory bowel disease,Ulcerative colitis//rs11592567_rs17582416|Crohn's disease//rs11592567_rs34779708|Chronic inflammatory diseases (ankylosing spondylitis,Crohn's disease,psoriasis,primary sclerosing cholangitis,ulcerative colitis) (pleiotropy),Crohn's disease,Inflammatory bowel disease	.	CCNY,CREM,CUL2,NR,intergenic	NESDA:rs34779708:CUL2//GTEX_MULTIPLE:rs17582416:RP11//GTEX_SINGLE:rs17582416:RP11//GTEX_MULTIPLE:rs17582416:CREM//NESDA:rs17582416:CUL2//GTEX_SINGLE:rs17582416:CREM//NESDA:rs11010067:CUL2//GTEX_MULTIPLE:rs11010067:RP11//GTEX_SINGLE:rs11010067:CREM//GTEX_MULTIPLE:rs11010067:CREM//GTEX_SINGLE:rs11010067:RP11//NESDA:rs11592567:CUL2	NESDA:PBLOOD:9.34e-155:<1.34e-05//NESDA:PBLOOD:2.78e-154:<1.34e-05//GTEX_MULTIPLE:Cells_EBV//GTEX_MULTIPLE:Thyroid//GTEX_SINGLE:Cells_EBV//GTEX_MULTIPLE:Whole_Blood//GTEX_SINGLE:297A16.2//GTEX_SINGLE:Whole_Blood//GTEX_MULTIPLE:297A16.2//GTEX_MULTIPLE:Heart_Left_Ventricle//GTEX_MULTIPLE:Cells_Transformed_fibroblasts//GTEX_MULTIPLE:Esophagus_Muscularis//GTEX_MULTIPLE:Cells_EBV//NESDA:PBLOOD:8.79e-1…
	chr10	35120343	35120778	6.42119	6.67937	6.94201	6.68993	6.95555	6.22341	-0.143686	77614	chr10	43386197	43406361	8265419	75378	chr10	35118564	35123839	0	1.31172	0.966564	0	0	ENSG00000169813	HNRNPF	chr10	43385617	43409166	HNRNPF	11.4433	11.3984	11.5043	11.9709	12.6779	13.0881	-24.7527	-0.284476	0.408105	rs1002173820,rs1003665198,rs1004367991,rs1013139651,rs1015694648,rs1021555168,rs1021942605,rs1031336367,rs1034166719,rs1036996487,rs1037279293,rs1046468669,rs1048661357,rs1048977953,rs112749151,rs11592567,rs1159434226,rs1169553455,rs1169661322,rs1174786024,rs1183330187,rs1186169917,rs1205549189,rs1208139066,rs1215708629,rs1217506214,rs1218986433,rs1248165383,rs1248741962,rs1269083904,rs1274261910…	.	rs11592567_rs11010067|Crohn's disease,Inflammatory bowel disease,Ulcerative colitis//rs11592567_rs17582416|Crohn's disease//rs11592567_rs34779708|Chronic inflammatory diseases (ankylosing spondylitis,Crohn's disease,psoriasis,primary sclerosing cholangitis,ulcerative colitis) (pleiotropy),Crohn's disease,Inflammatory bowel disease	.	CCNY,CREM,CUL2,NR,intergenic	NESDA:rs34779708:CUL2//GTEX_MULTIPLE:rs17582416:RP11//GTEX_SINGLE:rs17582416:RP11//GTEX_MULTIPLE:rs17582416:CREM//NESDA:rs17582416:CUL2//GTEX_SINGLE:rs17582416:CREM//NESDA:rs11010067:CUL2//GTEX_MULTIPLE:rs11010067:RP11//GTEX_SINGLE:rs11010067:CREM//GTEX_MULTIPLE:rs11010067:CREM//GTEX_SINGLE:rs11010067:RP11//NESDA:rs11592567:CUL2	NESDA:PBLOOD:9.34e-155:<1.34e-05//NESDA:PBLOOD:2.78e-154:<1.34e-05//GTEX_MULTIPLE:Cells_EBV//GTEX_MULTIPLE:Thyroid//GTEX_SINGLE:Cells_EBV//GTEX_MULTIPLE:Whole_Blood//GTEX_SINGLE:297A16.2//GTEX_SINGLE:Whole_Blood//GTEX_MULTIPLE:297A16.2//GTEX_MULTIPLE:Heart_Left_Ventricle//GTEX_MULTIPLE:Cells_Transformed_fibroblasts//GTEX_MULTIPLE:Esophagus_Muscularis//GTEX_MULTIPLE:Cells_EBV//NESDA:PBLOOD:8.79e-1…
	chr10	35126451	35128116	10.2063	10.2224	10.328	9.77707	10.1108	9.70416	1.09e-05	65578	chr10	1045271	1049051	-34082845	75380	chr10	35126332	35135306	0	0	1.08872	0	0	ENSG00000047056	WDR37	chr10	1049538	1132297	WDR37	10.5322	10.7605	11.1987	11.299	11.019	9.86142	-8.35141	0.38947	0.493887	rs1000069706,rs1001293053,rs1002298595,rs1002784586,rs1003132136,rs1003228168,rs1004298431,rs1005551328,rs1005713131,rs1005827822,rs1006102842,rs1007098236,rs1010109336,rs1011732509,rs1012167415,rs1012199660,rs1012500881,rs1014846185,rs1015249983,rs1015419672,rs1015992701,rs1017045647,rs1017608409,rs1018461240,rs1020446286,rs1020981062,rs1023678206,rs1024249058,rs1024548845,rs1027221971,rs1028493…	.	rs12765038_rs11010067|Crohn's disease,Inflammatory bowel disease,Ulcerative colitis//rs12765038_rs17582416|Crohn's disease//rs12765038_rs34779708|Chronic inflammatory diseases (ankylosing spondylitis,Crohn's disease,psoriasis,primary sclerosing cholangitis,ulcerative colitis) (pleiotropy),Crohn's disease,Inflammatory bowel disease//rs16935880_rs11010067|Crohn's disease,Inflammatory bowel disease,…	.	CCNY,CREM,CUL2,NR,intergenic	NESDA:rs34779708:CUL2//GTEX_MULTIPLE:rs17582416:RP11//GTEX_SINGLE:rs17582416:RP11//GTEX_MULTIPLE:rs17582416:CREM//NESDA:rs17582416:CUL2//GTEX_SINGLE:rs17582416:CREM//NESDA:rs11010067:CUL2//GTEX_MULTIPLE:rs11010067:RP11//GTEX_SINGLE:rs11010067:CREM//GTEX_MULTIPLE:rs11010067:CREM//GTEX_SINGLE:rs11010067:RP11//NESDA:rs12765038:CUL2//NESDA:rs16935880:CUL2//NESDA:rs4934730:CUL2	NESDA:PBLOOD:9.34e-155:<1.34e-05//NESDA:PBLOOD:2.78e-154:<1.34e-05//GTEX_MULTIPLE:Cells_EBV//GTEX_MULTIPLE:Thyroid//GTEX_SINGLE:Cells_EBV//GTEX_MULTIPLE:Whole_Blood//GTEX_SINGLE:297A16.2//GTEX_SINGLE:Whole_Blood//GTEX_MULTIPLE:297A16.2//GTEX_MULTIPLE:Heart_Left_Ventricle//GTEX_MULTIPLE:Cells_Transformed_fibroblasts//GTEX_MULTIPLE:Esophagus_Muscularis//GTEX_MULTIPLE:Cells_EBV//NESDA:PBLOOD:8.79e-1…
	chr10	35126451	35128116	10.2063	10.2224	10.328	9.77707	10.1108	9.70416	1.09e-05	65578	chr10	1045271	1049051	-34082845	75380	chr10	35126332	35135306	0	0	1.08872	0	0	ENSG00000067064	IDI1	chr10	1039908	1049170	IDI1	11.1168	11.229	10.9667	10.6574	10.1545	10.1792	-23.4734	0.647428	0.493887	rs1000069706,rs1001293053,rs1002298595,rs1002784586,rs1003132136,rs1003228168,rs1004298431,rs1005551328,rs1005713131,rs1005827822,rs1006102842,rs1007098236,rs1010109336,rs1011732509,rs1012167415,rs1012199660,rs1012500881,rs1014846185,rs1015249983,rs1015419672,rs1015992701,rs1017045647,rs1017608409,rs1018461240,rs1020446286,rs1020981062,rs1023678206,rs1024249058,rs1024548845,rs1027221971,rs1028493…	.	rs12765038_rs11010067|Crohn's disease,Inflammatory bowel disease,Ulcerative colitis//rs12765038_rs17582416|Crohn's disease//rs12765038_rs34779708|Chronic inflammatory diseases (ankylosing spondylitis,Crohn's disease,psoriasis,primary sclerosing cholangitis,ulcerative colitis) (pleiotropy),Crohn's disease,Inflammatory bowel disease//rs16935880_rs11010067|Crohn's disease,Inflammatory bowel disease,…	.	CCNY,CREM,CUL2,NR,intergenic	NESDA:rs34779708:CUL2//GTEX_MULTIPLE:rs17582416:RP11//GTEX_SINGLE:rs17582416:RP11//GTEX_MULTIPLE:rs17582416:CREM//NESDA:rs17582416:CUL2//GTEX_SINGLE:rs17582416:CREM//NESDA:rs11010067:CUL2//GTEX_MULTIPLE:rs11010067:RP11//GTEX_SINGLE:rs11010067:CREM//GTEX_MULTIPLE:rs11010067:CREM//GTEX_SINGLE:rs11010067:RP11//NESDA:rs12765038:CUL2//NESDA:rs16935880:CUL2//NESDA:rs4934730:CUL2	NESDA:PBLOOD:9.34e-155:<1.34e-05//NESDA:PBLOOD:2.78e-154:<1.34e-05//GTEX_MULTIPLE:Cells_EBV//GTEX_MULTIPLE:Thyroid//GTEX_SINGLE:Cells_EBV//GTEX_MULTIPLE:Whole_Blood//GTEX_SINGLE:297A16.2//GTEX_SINGLE:Whole_Blood//GTEX_MULTIPLE:297A16.2//GTEX_MULTIPLE:Heart_Left_Ventricle//GTEX_MULTIPLE:Cells_Transformed_fibroblasts//GTEX_MULTIPLE:Esophagus_Muscularis//GTEX_MULTIPLE:Cells_EBV//NESDA:PBLOOD:8.79e-1…
	chr10	35126451	35128116	10.2063	10.2224	10.328	9.77707	10.1108	9.70416	1.09e-05	70522	chr10	18658473	18665197	-16469643	75380	chr10	35126332	35135306	1.34259	2.36289	1.36534	2.26542	0	ENSG00000165997	ARL5B	chr10	18659405	18681639	ARL5B	9.63759	9.77504	11.197	11.3613	10.837	9.34475	-16.3224	0.112214	0.719932	rs1000069706,rs1001293053,rs1002298595,rs1002784586,rs1003132136,rs1003228168,rs1004298431,rs1005551328,rs1005713131,rs1005827822,rs1006102842,rs1007098236,rs1010109336,rs1011732509,rs1012167415,rs1012199660,rs1012500881,rs1014846185,rs1015249983,rs1015419672,rs1015992701,rs1017045647,rs1017608409,rs1018461240,rs1020446286,rs1020981062,rs1023678206,rs1024249058,rs1024548845,rs1027221971,rs1028493…	.	rs12765038_rs11010067|Crohn's disease,Inflammatory bowel disease,Ulcerative colitis//rs12765038_rs17582416|Crohn's disease//rs12765038_rs34779708|Chronic inflammatory diseases (ankylosing spondylitis,Crohn's disease,psoriasis,primary sclerosing cholangitis,ulcerative colitis) (pleiotropy),Crohn's disease,Inflammatory bowel disease//rs16935880_rs11010067|Crohn's disease,Inflammatory bowel disease,…	.	CCNY,CREM,CUL2,NR,intergenic	NESDA:rs34779708:CUL2//GTEX_MULTIPLE:rs17582416:RP11//GTEX_SINGLE:rs17582416:RP11//GTEX_MULTIPLE:rs17582416:CREM//NESDA:rs17582416:CUL2//GTEX_SINGLE:rs17582416:CREM//NESDA:rs11010067:CUL2//GTEX_MULTIPLE:rs11010067:RP11//GTEX_SINGLE:rs11010067:CREM//GTEX_MULTIPLE:rs11010067:CREM//GTEX_SINGLE:rs11010067:RP11//NESDA:rs12765038:CUL2//NESDA:rs16935880:CUL2//NESDA:rs4934730:CUL2	NESDA:PBLOOD:9.34e-155:<1.34e-05//NESDA:PBLOOD:2.78e-154:<1.34e-05//GTEX_MULTIPLE:Cells_EBV//GTEX_MULTIPLE:Thyroid//GTEX_SINGLE:Cells_EBV//GTEX_MULTIPLE:Whole_Blood//GTEX_SINGLE:297A16.2//GTEX_SINGLE:Whole_Blood//GTEX_MULTIPLE:297A16.2//GTEX_MULTIPLE:Heart_Left_Ventricle//GTEX_MULTIPLE:Cells_Transformed_fibroblasts//GTEX_MULTIPLE:Esophagus_Muscularis//GTEX_MULTIPLE:Cells_EBV//NESDA:PBLOOD:8.79e-1…
	chr10	35126451	35128116	10.2063	10.2224	10.328	9.77707	10.1108	9.70416	1.09e-05	70522	chr10	18658473	18665197	-16469643	75380	chr10	35126332	35135306	1.34259	2.36289	1.36534	2.26542	0	ENSG00000241058	NSUN6	chr10	18545561	18659285	NSUN6	9.14082	9.21863	10.1318	10.5769	10.6107	9.88169	-12.6763	-0.375002	0.719932	rs1000069706,rs1001293053,rs1002298595,rs1002784586,rs1003132136,rs1003228168,rs1004298431,rs1005551328,rs1005713131,rs1005827822,rs1006102842,rs1007098236,rs1010109336,rs1011732509,rs1012167415,rs1012199660,rs1012500881,rs1014846185,rs1015249983,rs1015419672,rs1015992701,rs1017045647,rs1017608409,rs1018461240,rs1020446286,rs1020981062,rs1023678206,rs1024249058,rs1024548845,rs1027221971,rs1028493…	.	rs12765038_rs11010067|Crohn's disease,Inflammatory bowel disease,Ulcerative colitis//rs12765038_rs17582416|Crohn's disease//rs12765038_rs34779708|Chronic inflammatory diseases (ankylosing spondylitis,Crohn's disease,psoriasis,primary sclerosing cholangitis,ulcerative colitis) (pleiotropy),Crohn's disease,Inflammatory bowel disease//rs16935880_rs11010067|Crohn's disease,Inflammatory bowel disease,…	.	CCNY,CREM,CUL2,NR,intergenic	NESDA:rs34779708:CUL2//GTEX_MULTIPLE:rs17582416:RP11//GTEX_SINGLE:rs17582416:RP11//GTEX_MULTIPLE:rs17582416:CREM//NESDA:rs17582416:CUL2//GTEX_SINGLE:rs17582416:CREM//NESDA:rs11010067:CUL2//GTEX_MULTIPLE:rs11010067:RP11//GTEX_SINGLE:rs11010067:CREM//GTEX_MULTIPLE:rs11010067:CREM//GTEX_SINGLE:rs11010067:RP11//NESDA:rs12765038:CUL2//NESDA:rs16935880:CUL2//NESDA:rs4934730:CUL2	NESDA:PBLOOD:9.34e-155:<1.34e-05//NESDA:PBLOOD:2.78e-154:<1.34e-05//GTEX_MULTIPLE:Cells_EBV//GTEX_MULTIPLE:Thyroid//GTEX_SINGLE:Cells_EBV//GTEX_MULTIPLE:Whole_Blood//GTEX_SINGLE:297A16.2//GTEX_SINGLE:Whole_Blood//GTEX_MULTIPLE:297A16.2//GTEX_MULTIPLE:Heart_Left_Ventricle//GTEX_MULTIPLE:Cells_Transformed_fibroblasts//GTEX_MULTIPLE:Esophagus_Muscularis//GTEX_MULTIPLE:Cells_EBV//NESDA:PBLOOD:8.79e-1…
	chr10	35126451	35128116	10.2063	10.2224	10.328	9.77707	10.1108	9.70416	1.09e-05	75384	chr10	35146390	35157309	18274	75380	chr10	35126332	35135306	5.89215	6.32109	6.40215	6.33635	6.36716	ENSG00000095794	CREM	chr10	35126791	35212958	CREM	11.0302	11.0726	12.8054	13.491	13.5108	11.8672	-26.3769	-0.254893	-0.202116	rs1000069706,rs1001293053,rs1002298595,rs1002784586,rs1003132136,rs1003228168,rs1004298431,rs1005551328,rs1005713131,rs1005827822,rs1006102842,rs1007098236,rs1010109336,rs1011732509,rs1012167415,rs1012199660,rs1012500881,rs1014846185,rs1015249983,rs1015419672,rs1015992701,rs1017045647,rs1017608409,rs1018461240,rs1020446286,rs1020981062,rs1023678206,rs1024249058,rs1024548845,rs1027221971,rs1028493…	.	rs12765038_rs11010067|Crohn's disease,Inflammatory bowel disease,Ulcerative colitis//rs12765038_rs17582416|Crohn's disease//rs12765038_rs34779708|Chronic inflammatory diseases (ankylosing spondylitis,Crohn's disease,psoriasis,primary sclerosing cholangitis,ulcerative colitis) (pleiotropy),Crohn's disease,Inflammatory bowel disease//rs16935880_rs11010067|Crohn's disease,Inflammatory bowel disease,…	.	CCNY,CREM,CUL2,NR,intergenic	NESDA:rs34779708:CUL2//GTEX_MULTIPLE:rs17582416:RP11//GTEX_SINGLE:rs17582416:RP11//GTEX_MULTIPLE:rs17582416:CREM//NESDA:rs17582416:CUL2//GTEX_SINGLE:rs17582416:CREM//NESDA:rs11010067:CUL2//GTEX_MULTIPLE:rs11010067:RP11//GTEX_SINGLE:rs11010067:CREM//GTEX_MULTIPLE:rs11010067:CREM//GTEX_SINGLE:rs11010067:RP11//NESDA:rs12765038:CUL2//NESDA:rs16935880:CUL2//NESDA:rs4934730:CUL2	NESDA:PBLOOD:9.34e-155:<1.34e-05//NESDA:PBLOOD:2.78e-154:<1.34e-05//GTEX_MULTIPLE:Cells_EBV//GTEX_MULTIPLE:Thyroid//GTEX_SINGLE:Cells_EBV//GTEX_MULTIPLE:Whole_Blood//GTEX_SINGLE:297A16.2//GTEX_SINGLE:Whole_Blood//GTEX_MULTIPLE:297A16.2//GTEX_MULTIPLE:Heart_Left_Ventricle//GTEX_MULTIPLE:Cells_Transformed_fibroblasts//GTEX_MULTIPLE:Esophagus_Muscularis//GTEX_MULTIPLE:Cells_EBV//NESDA:PBLOOD:8.79e-1…
	chr10	35126451	35128116	10.2063	10.2224	10.328	9.77707	10.1108	9.70416	1.09e-05	75388	chr10	35165203	35169962	37087	75380	chr10	35126332	35135306	3.77067	4.8376	4.71239	4.25885	4.55434	ENSG00000095794	CREM	chr10	35126791	35212958	CREM	11.0302	11.0726	12.8054	13.491	13.5108	11.8672	-26.3769	-0.254893	-0.0161375	rs1000069706,rs1001293053,rs1002298595,rs1002784586,rs1003132136,rs1003228168,rs1004298431,rs1005551328,rs1005713131,rs1005827822,rs1006102842,rs1007098236,rs1010109336,rs1011732509,rs1012167415,rs1012199660,rs1012500881,rs1014846185,rs1015249983,rs1015419672,rs1015992701,rs1017045647,rs1017608409,rs1018461240,rs1020446286,rs1020981062,rs1023678206,rs1024249058,rs1024548845,rs1027221971,rs1028493…	.	rs12765038_rs11010067|Crohn's disease,Inflammatory bowel disease,Ulcerative colitis//rs12765038_rs17582416|Crohn's disease//rs12765038_rs34779708|Chronic inflammatory diseases (ankylosing spondylitis,Crohn's disease,psoriasis,primary sclerosing cholangitis,ulcerative colitis) (pleiotropy),Crohn's disease,Inflammatory bowel disease//rs16935880_rs11010067|Crohn's disease,Inflammatory bowel disease,…	.	CCNY,CREM,CUL2,NR,intergenic	NESDA:rs34779708:CUL2//GTEX_MULTIPLE:rs17582416:RP11//GTEX_SINGLE:rs17582416:RP11//GTEX_MULTIPLE:rs17582416:CREM//NESDA:rs17582416:CUL2//GTEX_SINGLE:rs17582416:CREM//NESDA:rs11010067:CUL2//GTEX_MULTIPLE:rs11010067:RP11//GTEX_SINGLE:rs11010067:CREM//GTEX_MULTIPLE:rs11010067:CREM//GTEX_SINGLE:rs11010067:RP11//NESDA:rs12765038:CUL2//NESDA:rs16935880:CUL2//NESDA:rs4934730:CUL2	NESDA:PBLOOD:9.34e-155:<1.34e-05//NESDA:PBLOOD:2.78e-154:<1.34e-05//GTEX_MULTIPLE:Cells_EBV//GTEX_MULTIPLE:Thyroid//GTEX_SINGLE:Cells_EBV//GTEX_MULTIPLE:Whole_Blood//GTEX_SINGLE:297A16.2//GTEX_SINGLE:Whole_Blood//GTEX_MULTIPLE:297A16.2//GTEX_MULTIPLE:Heart_Left_Ventricle//GTEX_MULTIPLE:Cells_Transformed_fibroblasts//GTEX_MULTIPLE:Esophagus_Muscularis//GTEX_MULTIPLE:Cells_EBV//NESDA:PBLOOD:8.79e-1…
	chr10	35126451	35128116	10.2063	10.2224	10.328	9.77707	10.1108	9.70416	1.09e-05	75392	chr10	35172935	35177215	44819	75380	chr10	35126332	35135306	6.09206	6.56838	6.56292	6.27184	6.29149	ENSG00000095794	CREM	chr10	35126791	35212958	CREM	11.0302	11.0726	12.8054	13.491	13.5108	11.8672	-26.3769	-0.254893	0.350373	rs1000069706,rs1001293053,rs1002298595,rs1002784586,rs1003132136,rs1003228168,rs1004298431,rs1005551328,rs1005713131,rs1005827822,rs1006102842,rs1007098236,rs1010109336,rs1011732509,rs1012167415,rs1012199660,rs1012500881,rs1014846185,rs1015249983,rs1015419672,rs1015992701,rs1017045647,rs1017608409,rs1018461240,rs1020446286,rs1020981062,rs1023678206,rs1024249058,rs1024548845,rs1027221971,rs1028493…	.	rs12765038_rs11010067|Crohn's disease,Inflammatory bowel disease,Ulcerative colitis//rs12765038_rs17582416|Crohn's disease//rs12765038_rs34779708|Chronic inflammatory diseases (ankylosing spondylitis,Crohn's disease,psoriasis,primary sclerosing cholangitis,ulcerative colitis) (pleiotropy),Crohn's disease,Inflammatory bowel disease//rs16935880_rs11010067|Crohn's disease,Inflammatory bowel disease,…	.	CCNY,CREM,CUL2,NR,intergenic	NESDA:rs34779708:CUL2//GTEX_MULTIPLE:rs17582416:RP11//GTEX_SINGLE:rs17582416:RP11//GTEX_MULTIPLE:rs17582416:CREM//NESDA:rs17582416:CUL2//GTEX_SINGLE:rs17582416:CREM//NESDA:rs11010067:CUL2//GTEX_MULTIPLE:rs11010067:RP11//GTEX_SINGLE:rs11010067:CREM//GTEX_MULTIPLE:rs11010067:CREM//GTEX_SINGLE:rs11010067:RP11//NESDA:rs12765038:CUL2//NESDA:rs16935880:CUL2//NESDA:rs4934730:CUL2	NESDA:PBLOOD:9.34e-155:<1.34e-05//NESDA:PBLOOD:2.78e-154:<1.34e-05//GTEX_MULTIPLE:Cells_EBV//GTEX_MULTIPLE:Thyroid//GTEX_SINGLE:Cells_EBV//GTEX_MULTIPLE:Whole_Blood//GTEX_SINGLE:297A16.2//GTEX_SINGLE:Whole_Blood//GTEX_MULTIPLE:297A16.2//GTEX_MULTIPLE:Heart_Left_Ventricle//GTEX_MULTIPLE:Cells_Transformed_fibroblasts//GTEX_MULTIPLE:Esophagus_Muscularis//GTEX_MULTIPLE:Cells_EBV//NESDA:PBLOOD:8.79e-1…
	chr10	35126451	35128116	10.2063	10.2224	10.328	9.77707	10.1108	9.70416	1.09e-05	75393	chr10	35177215	35181230	49099	75380	chr10	35126332	35135306	7.14206	7.36902	7.61753	7.26401	6.96264	ENSG00000095794	CREM	chr10	35126791	35212958	CREM	11.0302	11.0726	12.8054	13.491	13.5108	11.8672	-26.3769	-0.254893	0.838338	rs1000069706,rs1001293053,rs1002298595,rs1002784586,rs1003132136,rs1003228168,rs1004298431,rs1005551328,rs1005713131,rs1005827822,rs1006102842,rs1007098236,rs1010109336,rs1011732509,rs1012167415,rs1012199660,rs1012500881,rs1014846185,rs1015249983,rs1015419672,rs1015992701,rs1017045647,rs1017608409,rs1018461240,rs1020446286,rs1020981062,rs1023678206,rs1024249058,rs1024548845,rs1027221971,rs1028493…	.	rs12765038_rs11010067|Crohn's disease,Inflammatory bowel disease,Ulcerative colitis//rs12765038_rs17582416|Crohn's disease//rs12765038_rs34779708|Chronic inflammatory diseases (ankylosing spondylitis,Crohn's disease,psoriasis,primary sclerosing cholangitis,ulcerative colitis) (pleiotropy),Crohn's disease,Inflammatory bowel disease//rs16935880_rs11010067|Crohn's disease,Inflammatory bowel disease,…	.	CCNY,CREM,CUL2,NR,intergenic	NESDA:rs34779708:CUL2//GTEX_MULTIPLE:rs17582416:RP11//GTEX_SINGLE:rs17582416:RP11//GTEX_MULTIPLE:rs17582416:CREM//NESDA:rs17582416:CUL2//GTEX_SINGLE:rs17582416:CREM//NESDA:rs11010067:CUL2//GTEX_MULTIPLE:rs11010067:RP11//GTEX_SINGLE:rs11010067:CREM//GTEX_MULTIPLE:rs11010067:CREM//GTEX_SINGLE:rs11010067:RP11//NESDA:rs12765038:CUL2//NESDA:rs16935880:CUL2//NESDA:rs4934730:CUL2	NESDA:PBLOOD:9.34e-155:<1.34e-05//NESDA:PBLOOD:2.78e-154:<1.34e-05//GTEX_MULTIPLE:Cells_EBV//GTEX_MULTIPLE:Thyroid//GTEX_SINGLE:Cells_EBV//GTEX_MULTIPLE:Whole_Blood//GTEX_SINGLE:297A16.2//GTEX_SINGLE:Whole_Blood//GTEX_MULTIPLE:297A16.2//GTEX_MULTIPLE:Heart_Left_Ventricle//GTEX_MULTIPLE:Cells_Transformed_fibroblasts//GTEX_MULTIPLE:Esophagus_Muscularis//GTEX_MULTIPLE:Cells_EBV//NESDA:PBLOOD:8.79e-1…
	chr10	35126451	35128116	10.2063	10.2224	10.328	9.77707	10.1108	9.70416	1.09e-05	75400	chr10	35191723	35201554	63607	75380	chr10	35126332	35135306	6.65031	6.67958	6.86533	6.56147	6.48507	ENSG00000095794	CREM	chr10	35126791	35212958	CREM	11.0302	11.0726	12.8054	13.491	13.5108	11.8672	-26.3769	-0.254893	0.844654	rs1000069706,rs1001293053,rs1002298595,rs1002784586,rs1003132136,rs1003228168,rs1004298431,rs1005551328,rs1005713131,rs1005827822,rs1006102842,rs1007098236,rs1010109336,rs1011732509,rs1012167415,rs1012199660,rs1012500881,rs1014846185,rs1015249983,rs1015419672,rs1015992701,rs1017045647,rs1017608409,rs1018461240,rs1020446286,rs1020981062,rs1023678206,rs1024249058,rs1024548845,rs1027221971,rs1028493…	.	rs12765038_rs11010067|Crohn's disease,Inflammatory bowel disease,Ulcerative colitis//rs12765038_rs17582416|Crohn's disease//rs12765038_rs34779708|Chronic inflammatory diseases (ankylosing spondylitis,Crohn's disease,psoriasis,primary sclerosing cholangitis,ulcerative colitis) (pleiotropy),Crohn's disease,Inflammatory bowel disease//rs16935880_rs11010067|Crohn's disease,Inflammatory bowel disease,…	.	CCNY,CREM,CUL2,NR,intergenic	NESDA:rs34779708:CUL2//GTEX_MULTIPLE:rs17582416:RP11//GTEX_SINGLE:rs17582416:RP11//GTEX_MULTIPLE:rs17582416:CREM//NESDA:rs17582416:CUL2//GTEX_SINGLE:rs17582416:CREM//NESDA:rs11010067:CUL2//GTEX_MULTIPLE:rs11010067:RP11//GTEX_SINGLE:rs11010067:CREM//GTEX_MULTIPLE:rs11010067:CREM//GTEX_SINGLE:rs11010067:RP11//NESDA:rs12765038:CUL2//NESDA:rs16935880:CUL2//NESDA:rs4934730:CUL2	NESDA:PBLOOD:9.34e-155:<1.34e-05//NESDA:PBLOOD:2.78e-154:<1.34e-05//GTEX_MULTIPLE:Cells_EBV//GTEX_MULTIPLE:Thyroid//GTEX_SINGLE:Cells_EBV//GTEX_MULTIPLE:Whole_Blood//GTEX_SINGLE:297A16.2//GTEX_SINGLE:Whole_Blood//GTEX_MULTIPLE:297A16.2//GTEX_MULTIPLE:Heart_Left_Ventricle//GTEX_MULTIPLE:Cells_Transformed_fibroblasts//GTEX_MULTIPLE:Esophagus_Muscularis//GTEX_MULTIPLE:Cells_EBV//NESDA:PBLOOD:8.79e-1…
	chr10	35126451	35128116	10.2063	10.2224	10.328	9.77707	10.1108	9.70416	1.09e-05	77614	chr10	43386197	43406361	8258081	75380	chr10	35126332	35135306	2.48162	1.31172	1.19316	1.03271	1.63645	ENSG00000169813	HNRNPF	chr10	43385617	43409166	HNRNPF	11.4433	11.3984	11.5043	11.9709	12.6779	13.0881	-24.7527	-0.715284	-0.0896659	rs1000069706,rs1001293053,rs1002298595,rs1002784586,rs1003132136,rs1003228168,rs1004298431,rs1005551328,rs1005713131,rs1005827822,rs1006102842,rs1007098236,rs1010109336,rs1011732509,rs1012167415,rs1012199660,rs1012500881,rs1014846185,rs1015249983,rs1015419672,rs1015992701,rs1017045647,rs1017608409,rs1018461240,rs1020446286,rs1020981062,rs1023678206,rs1024249058,rs1024548845,rs1027221971,rs1028493…	.	rs12765038_rs11010067|Crohn's disease,Inflammatory bowel disease,Ulcerative colitis//rs12765038_rs17582416|Crohn's disease//rs12765038_rs34779708|Chronic inflammatory diseases (ankylosing spondylitis,Crohn's disease,psoriasis,primary sclerosing cholangitis,ulcerative colitis) (pleiotropy),Crohn's disease,Inflammatory bowel disease//rs16935880_rs11010067|Crohn's disease,Inflammatory bowel disease,…	.	CCNY,CREM,CUL2,NR,intergenic	NESDA:rs34779708:CUL2//GTEX_MULTIPLE:rs17582416:RP11//GTEX_SINGLE:rs17582416:RP11//GTEX_MULTIPLE:rs17582416:CREM//NESDA:rs17582416:CUL2//GTEX_SINGLE:rs17582416:CREM//NESDA:rs11010067:CUL2//GTEX_MULTIPLE:rs11010067:RP11//GTEX_SINGLE:rs11010067:CREM//GTEX_MULTIPLE:rs11010067:CREM//GTEX_SINGLE:rs11010067:RP11//NESDA:rs12765038:CUL2//NESDA:rs16935880:CUL2//NESDA:rs4934730:CUL2	NESDA:PBLOOD:9.34e-155:<1.34e-05//NESDA:PBLOOD:2.78e-154:<1.34e-05//GTEX_MULTIPLE:Cells_EBV//GTEX_MULTIPLE:Thyroid//GTEX_SINGLE:Cells_EBV//GTEX_MULTIPLE:Whole_Blood//GTEX_SINGLE:297A16.2//GTEX_SINGLE:Whole_Blood//GTEX_MULTIPLE:297A16.2//GTEX_MULTIPLE:Heart_Left_Ventricle//GTEX_MULTIPLE:Cells_Transformed_fibroblasts//GTEX_MULTIPLE:Esophagus_Muscularis//GTEX_MULTIPLE:Cells_EBV//NESDA:PBLOOD:8.79e-1…
	chr10	35126451	35128116	10.2063	10.2224	10.328	9.77707	10.1108	9.70416	1.09e-05	77615	chr10	43406361	43412515	8278245	75380	chr10	35126332	35135306	0	1.01733	0	2.39564	1.63645	ENSG00000169813	HNRNPF	chr10	43385617	43409166	HNRNPF	11.4433	11.3984	11.5043	11.9709	12.6779	13.0881	-24.7527	-0.715284	-0.564554	rs1000069706,rs1001293053,rs1002298595,rs1002784586,rs1003132136,rs1003228168,rs1004298431,rs1005551328,rs1005713131,rs1005827822,rs1006102842,rs1007098236,rs1010109336,rs1011732509,rs1012167415,rs1012199660,rs1012500881,rs1014846185,rs1015249983,rs1015419672,rs1015992701,rs1017045647,rs1017608409,rs1018461240,rs1020446286,rs1020981062,rs1023678206,rs1024249058,rs1024548845,rs1027221971,rs1028493…	.	rs12765038_rs11010067|Crohn's disease,Inflammatory bowel disease,Ulcerative colitis//rs12765038_rs17582416|Crohn's disease//rs12765038_rs34779708|Chronic inflammatory diseases (ankylosing spondylitis,Crohn's disease,psoriasis,primary sclerosing cholangitis,ulcerative colitis) (pleiotropy),Crohn's disease,Inflammatory bowel disease//rs16935880_rs11010067|Crohn's disease,Inflammatory bowel disease,…	.	CCNY,CREM,CUL2,NR,intergenic	NESDA:rs34779708:CUL2//GTEX_MULTIPLE:rs17582416:RP11//GTEX_SINGLE:rs17582416:RP11//GTEX_MULTIPLE:rs17582416:CREM//NESDA:rs17582416:CUL2//GTEX_SINGLE:rs17582416:CREM//NESDA:rs11010067:CUL2//GTEX_MULTIPLE:rs11010067:RP11//GTEX_SINGLE:rs11010067:CREM//GTEX_MULTIPLE:rs11010067:CREM//GTEX_SINGLE:rs11010067:RP11//NESDA:rs12765038:CUL2//NESDA:rs16935880:CUL2//NESDA:rs4934730:CUL2	NESDA:PBLOOD:9.34e-155:<1.34e-05//NESDA:PBLOOD:2.78e-154:<1.34e-05//GTEX_MULTIPLE:Cells_EBV//GTEX_MULTIPLE:Thyroid//GTEX_SINGLE:Cells_EBV//GTEX_MULTIPLE:Whole_Blood//GTEX_SINGLE:297A16.2//GTEX_SINGLE:Whole_Blood//GTEX_MULTIPLE:297A16.2//GTEX_MULTIPLE:Heart_Left_Ventricle//GTEX_MULTIPLE:Cells_Transformed_fibroblasts//GTEX_MULTIPLE:Esophagus_Muscularis//GTEX_MULTIPLE:Cells_EBV//NESDA:PBLOOD:8.79e-1…
	chr10	35126451	35128116	10.2063	10.2224	10.328	9.77707	10.1108	9.70416	1.09e-05	88421	chr10	80458915	80462617	45330799	75380	chr10	35126332	35135306	0	0	1.08872	0.971478	1.93055	ENSG00000108219	TSPAN14	chr10	80454166	80533123	TSPAN14	13.0982	13.0798	12.7734	12.6449	11.9151	10.54	-33.1079	0.698654	-0.711597	rs1000069706,rs1001293053,rs1002298595,rs1002784586,rs1003132136,rs1003228168,rs1004298431,rs1005551328,rs1005713131,rs1005827822,rs1006102842,rs1007098236,rs1010109336,rs1011732509,rs1012167415,rs1012199660,rs1012500881,rs1014846185,rs1015249983,rs1015419672,rs1015992701,rs1017045647,rs1017608409,rs1018461240,rs1020446286,rs1020981062,rs1023678206,rs1024249058,rs1024548845,rs1027221971,rs1028493…	.	rs12765038_rs11010067|Crohn's disease,Inflammatory bowel disease,Ulcerative colitis//rs12765038_rs17582416|Crohn's disease//rs12765038_rs34779708|Chronic inflammatory diseases (ankylosing spondylitis,Crohn's disease,psoriasis,primary sclerosing cholangitis,ulcerative colitis) (pleiotropy),Crohn's disease,Inflammatory bowel disease//rs16935880_rs11010067|Crohn's disease,Inflammatory bowel disease,…	.	CCNY,CREM,CUL2,NR,intergenic	NESDA:rs34779708:CUL2//GTEX_MULTIPLE:rs17582416:RP11//GTEX_SINGLE:rs17582416:RP11//GTEX_MULTIPLE:rs17582416:CREM//NESDA:rs17582416:CUL2//GTEX_SINGLE:rs17582416:CREM//NESDA:rs11010067:CUL2//GTEX_MULTIPLE:rs11010067:RP11//GTEX_SINGLE:rs11010067:CREM//GTEX_MULTIPLE:rs11010067:CREM//GTEX_SINGLE:rs11010067:RP11//NESDA:rs12765038:CUL2//NESDA:rs16935880:CUL2//NESDA:rs4934730:CUL2	NESDA:PBLOOD:9.34e-155:<1.34e-05//NESDA:PBLOOD:2.78e-154:<1.34e-05//GTEX_MULTIPLE:Cells_EBV//GTEX_MULTIPLE:Thyroid//GTEX_SINGLE:Cells_EBV//GTEX_MULTIPLE:Whole_Blood//GTEX_SINGLE:297A16.2//GTEX_SINGLE:Whole_Blood//GTEX_MULTIPLE:297A16.2//GTEX_MULTIPLE:Heart_Left_Ventricle//GTEX_MULTIPLE:Cells_Transformed_fibroblasts//GTEX_MULTIPLE:Esophagus_Muscularis//GTEX_MULTIPLE:Cells_EBV//NESDA:PBLOOD:8.79e-1…
	chr10	35126451	35128116	10.2063	10.2224	10.328	9.77707	10.1108	9.70416	1.09e-05	98514	chr10	114524666	114527106	79396550	75380	chr10	35126332	35135306	1.17152	0	1.08872	0.913593	0	ENSG00000099204	ABLIM1	chr10	114431113	114685003	ABLIM1	13.6099	13.7115	13.8909	13.5323	13.1082	11.7761	-26.3496	0.739265	0.593759	rs1000069706,rs1001293053,rs1002298595,rs1002784586,rs1003132136,rs1003228168,rs1004298431,rs1005551328,rs1005713131,rs1005827822,rs1006102842,rs1007098236,rs1010109336,rs1011732509,rs1012167415,rs1012199660,rs1012500881,rs1014846185,rs1015249983,rs1015419672,rs1015992701,rs1017045647,rs1017608409,rs1018461240,rs1020446286,rs1020981062,rs1023678206,rs1024249058,rs1024548845,rs1027221971,rs1028493…	.	rs12765038_rs11010067|Crohn's disease,Inflammatory bowel disease,Ulcerative colitis//rs12765038_rs17582416|Crohn's disease//rs12765038_rs34779708|Chronic inflammatory diseases (ankylosing spondylitis,Crohn's disease,psoriasis,primary sclerosing cholangitis,ulcerative colitis) (pleiotropy),Crohn's disease,Inflammatory bowel disease//rs16935880_rs11010067|Crohn's disease,Inflammatory bowel disease,…	.	CCNY,CREM,CUL2,NR,intergenic	NESDA:rs34779708:CUL2//GTEX_MULTIPLE:rs17582416:RP11//GTEX_SINGLE:rs17582416:RP11//GTEX_MULTIPLE:rs17582416:CREM//NESDA:rs17582416:CUL2//GTEX_SINGLE:rs17582416:CREM//NESDA:rs11010067:CUL2//GTEX_MULTIPLE:rs11010067:RP11//GTEX_SINGLE:rs11010067:CREM//GTEX_MULTIPLE:rs11010067:CREM//GTEX_SINGLE:rs11010067:RP11//NESDA:rs12765038:CUL2//NESDA:rs16935880:CUL2//NESDA:rs4934730:CUL2	NESDA:PBLOOD:9.34e-155:<1.34e-05//NESDA:PBLOOD:2.78e-154:<1.34e-05//GTEX_MULTIPLE:Cells_EBV//GTEX_MULTIPLE:Thyroid//GTEX_SINGLE:Cells_EBV//GTEX_MULTIPLE:Whole_Blood//GTEX_SINGLE:297A16.2//GTEX_SINGLE:Whole_Blood//GTEX_MULTIPLE:297A16.2//GTEX_MULTIPLE:Heart_Left_Ventricle//GTEX_MULTIPLE:Cells_Transformed_fibroblasts//GTEX_MULTIPLE:Esophagus_Muscularis//GTEX_MULTIPLE:Cells_EBV//NESDA:PBLOOD:8.79e-1…
	chr10	35131982	35132350	6.79998	6.81276	6.738	6.46987	7.0309	6.95263	6.59e-06	65578	chr10	1045271	1049051	-34087079	75380	chr10	35126332	35135306	0	0	1.08872	0	0	ENSG00000047056	WDR37	chr10	1049538	1132297	WDR37	10.5322	10.7605	11.1987	11.299	11.019	9.86142	-8.35141	-0.546993	-0.596807	rs1000022950,rs1004048838,rs1005291256,rs1005803479,rs1010071757,rs1014541643,rs1020913062,rs1028881837,rs1029593029,rs1033755617,rs1036692212,rs1041114338,rs1041825109,rs1054806253,rs11010103,rs1164566031,rs1170488222,rs1172180748,rs1191564037,rs1192561892,rs1204673560,rs1208683511,rs1208742718,rs1218042038,rs1219093292,rs1221313358,rs1231417937,rs1254165060,rs1270760962,rs1276846884,rs12774169,…	.	rs11010103_rs11010067|Crohn's disease,Inflammatory bowel disease,Ulcerative colitis//rs11010103_rs17582416|Crohn's disease//rs11010103_rs34779708|Chronic inflammatory diseases (ankylosing spondylitis,Crohn's disease,psoriasis,primary sclerosing cholangitis,ulcerative colitis) (pleiotropy),Crohn's disease,Inflammatory bowel disease	.	CCNY,CREM,CUL2,NR,intergenic	NESDA:rs34779708:CUL2//GTEX_MULTIPLE:rs17582416:RP11//GTEX_SINGLE:rs17582416:RP11//GTEX_MULTIPLE:rs17582416:CREM//NESDA:rs17582416:CUL2//GTEX_SINGLE:rs17582416:CREM//NESDA:rs11010067:CUL2//GTEX_MULTIPLE:rs11010067:RP11//GTEX_SINGLE:rs11010067:CREM//GTEX_MULTIPLE:rs11010067:CREM//GTEX_SINGLE:rs11010067:RP11//NESDA:rs11010103:CUL2	NESDA:PBLOOD:9.34e-155:<1.34e-05//NESDA:PBLOOD:2.78e-154:<1.34e-05//GTEX_MULTIPLE:Cells_EBV//GTEX_MULTIPLE:Thyroid//GTEX_SINGLE:Cells_EBV//GTEX_MULTIPLE:Whole_Blood//GTEX_SINGLE:297A16.2//GTEX_SINGLE:Whole_Blood//GTEX_MULTIPLE:297A16.2//GTEX_MULTIPLE:Heart_Left_Ventricle//GTEX_MULTIPLE:Cells_Transformed_fibroblasts//GTEX_MULTIPLE:Esophagus_Muscularis//GTEX_MULTIPLE:Cells_EBV//NESDA:PBLOOD:8.79e-1…
	chr10	35131982	35132350	6.79998	6.81276	6.738	6.46987	7.0309	6.95263	6.59e-06	65578	chr10	1045271	1049051	-34087079	75380	chr10	35126332	35135306	0	0	1.08872	0	0	ENSG00000067064	IDI1	chr10	1039908	1049170	IDI1	11.1168	11.229	10.9667	10.6574	10.1545	10.1792	-23.4734	-0.441946	-0.596807	rs1000022950,rs1004048838,rs1005291256,rs1005803479,rs1010071757,rs1014541643,rs1020913062,rs1028881837,rs1029593029,rs1033755617,rs1036692212,rs1041114338,rs1041825109,rs1054806253,rs11010103,rs1164566031,rs1170488222,rs1172180748,rs1191564037,rs1192561892,rs1204673560,rs1208683511,rs1208742718,rs1218042038,rs1219093292,rs1221313358,rs1231417937,rs1254165060,rs1270760962,rs1276846884,rs12774169,…	.	rs11010103_rs11010067|Crohn's disease,Inflammatory bowel disease,Ulcerative colitis//rs11010103_rs17582416|Crohn's disease//rs11010103_rs34779708|Chronic inflammatory diseases (ankylosing spondylitis,Crohn's disease,psoriasis,primary sclerosing cholangitis,ulcerative colitis) (pleiotropy),Crohn's disease,Inflammatory bowel disease	.	CCNY,CREM,CUL2,NR,intergenic	NESDA:rs34779708:CUL2//GTEX_MULTIPLE:rs17582416:RP11//GTEX_SINGLE:rs17582416:RP11//GTEX_MULTIPLE:rs17582416:CREM//NESDA:rs17582416:CUL2//GTEX_SINGLE:rs17582416:CREM//NESDA:rs11010067:CUL2//GTEX_MULTIPLE:rs11010067:RP11//GTEX_SINGLE:rs11010067:CREM//GTEX_MULTIPLE:rs11010067:CREM//GTEX_SINGLE:rs11010067:RP11//NESDA:rs11010103:CUL2	NESDA:PBLOOD:9.34e-155:<1.34e-05//NESDA:PBLOOD:2.78e-154:<1.34e-05//GTEX_MULTIPLE:Cells_EBV//GTEX_MULTIPLE:Thyroid//GTEX_SINGLE:Cells_EBV//GTEX_MULTIPLE:Whole_Blood//GTEX_SINGLE:297A16.2//GTEX_SINGLE:Whole_Blood//GTEX_MULTIPLE:297A16.2//GTEX_MULTIPLE:Heart_Left_Ventricle//GTEX_MULTIPLE:Cells_Transformed_fibroblasts//GTEX_MULTIPLE:Esophagus_Muscularis//GTEX_MULTIPLE:Cells_EBV//NESDA:PBLOOD:8.79e-1…
	chr10	35131982	35132350	6.79998	6.81276	6.738	6.46987	7.0309	6.95263	6.59e-06	70522	chr10	18658473	18665197	-16473877	75380	chr10	35126332	35135306	1.34259	2.36289	1.36534	2.26542	0	ENSG00000165997	ARL5B	chr10	18659405	18681639	ARL5B	9.63759	9.77504	11.197	11.3613	10.837	9.34475	-16.3224	-0.51044	-0.0477036	rs1000022950,rs1004048838,rs1005291256,rs1005803479,rs1010071757,rs1014541643,rs1020913062,rs1028881837,rs1029593029,rs1033755617,rs1036692212,rs1041114338,rs1041825109,rs1054806253,rs11010103,rs1164566031,rs1170488222,rs1172180748,rs1191564037,rs1192561892,rs1204673560,rs1208683511,rs1208742718,rs1218042038,rs1219093292,rs1221313358,rs1231417937,rs1254165060,rs1270760962,rs1276846884,rs12774169,…	.	rs11010103_rs11010067|Crohn's disease,Inflammatory bowel disease,Ulcerative colitis//rs11010103_rs17582416|Crohn's disease//rs11010103_rs34779708|Chronic inflammatory diseases (ankylosing spondylitis,Crohn's disease,psoriasis,primary sclerosing cholangitis,ulcerative colitis) (pleiotropy),Crohn's disease,Inflammatory bowel disease	.	CCNY,CREM,CUL2,NR,intergenic	NESDA:rs34779708:CUL2//GTEX_MULTIPLE:rs17582416:RP11//GTEX_SINGLE:rs17582416:RP11//GTEX_MULTIPLE:rs17582416:CREM//NESDA:rs17582416:CUL2//GTEX_SINGLE:rs17582416:CREM//NESDA:rs11010067:CUL2//GTEX_MULTIPLE:rs11010067:RP11//GTEX_SINGLE:rs11010067:CREM//GTEX_MULTIPLE:rs11010067:CREM//GTEX_SINGLE:rs11010067:RP11//NESDA:rs11010103:CUL2	NESDA:PBLOOD:9.34e-155:<1.34e-05//NESDA:PBLOOD:2.78e-154:<1.34e-05//GTEX_MULTIPLE:Cells_EBV//GTEX_MULTIPLE:Thyroid//GTEX_SINGLE:Cells_EBV//GTEX_MULTIPLE:Whole_Blood//GTEX_SINGLE:297A16.2//GTEX_SINGLE:Whole_Blood//GTEX_MULTIPLE:297A16.2//GTEX_MULTIPLE:Heart_Left_Ventricle//GTEX_MULTIPLE:Cells_Transformed_fibroblasts//GTEX_MULTIPLE:Esophagus_Muscularis//GTEX_MULTIPLE:Cells_EBV//NESDA:PBLOOD:8.79e-1…
	chr10	35131982	35132350	6.79998	6.81276	6.738	6.46987	7.0309	6.95263	6.59e-06	70522	chr10	18658473	18665197	-16473877	75380	chr10	35126332	35135306	1.34259	2.36289	1.36534	2.26542	0	ENSG00000241058	NSUN6	chr10	18545561	18659285	NSUN6	9.14082	9.21863	10.1318	10.5769	10.6107	9.88169	-12.6763	-0.136749	-0.0477036	rs1000022950,rs1004048838,rs1005291256,rs1005803479,rs1010071757,rs1014541643,rs1020913062,rs1028881837,rs1029593029,rs1033755617,rs1036692212,rs1041114338,rs1041825109,rs1054806253,rs11010103,rs1164566031,rs1170488222,rs1172180748,rs1191564037,rs1192561892,rs1204673560,rs1208683511,rs1208742718,rs1218042038,rs1219093292,rs1221313358,rs1231417937,rs1254165060,rs1270760962,rs1276846884,rs12774169,…	.	rs11010103_rs11010067|Crohn's disease,Inflammatory bowel disease,Ulcerative colitis//rs11010103_rs17582416|Crohn's disease//rs11010103_rs34779708|Chronic inflammatory diseases (ankylosing spondylitis,Crohn's disease,psoriasis,primary sclerosing cholangitis,ulcerative colitis) (pleiotropy),Crohn's disease,Inflammatory bowel disease	.	CCNY,CREM,CUL2,NR,intergenic	NESDA:rs34779708:CUL2//GTEX_MULTIPLE:rs17582416:RP11//GTEX_SINGLE:rs17582416:RP11//GTEX_MULTIPLE:rs17582416:CREM//NESDA:rs17582416:CUL2//GTEX_SINGLE:rs17582416:CREM//NESDA:rs11010067:CUL2//GTEX_MULTIPLE:rs11010067:RP11//GTEX_SINGLE:rs11010067:CREM//GTEX_MULTIPLE:rs11010067:CREM//GTEX_SINGLE:rs11010067:RP11//NESDA:rs11010103:CUL2	NESDA:PBLOOD:9.34e-155:<1.34e-05//NESDA:PBLOOD:2.78e-154:<1.34e-05//GTEX_MULTIPLE:Cells_EBV//GTEX_MULTIPLE:Thyroid//GTEX_SINGLE:Cells_EBV//GTEX_MULTIPLE:Whole_Blood//GTEX_SINGLE:297A16.2//GTEX_SINGLE:Whole_Blood//GTEX_MULTIPLE:297A16.2//GTEX_MULTIPLE:Heart_Left_Ventricle//GTEX_MULTIPLE:Cells_Transformed_fibroblasts//GTEX_MULTIPLE:Esophagus_Muscularis//GTEX_MULTIPLE:Cells_EBV//NESDA:PBLOOD:8.79e-1…
	chr10	35131982	35132350	6.79998	6.81276	6.738	6.46987	7.0309	6.95263	6.59e-06	75384	chr10	35146390	35157309	14040	75380	chr10	35126332	35135306	5.89215	6.32109	6.40215	6.33635	6.36716	ENSG00000095794	CREM	chr10	35126791	35212958	CREM	11.0302	11.0726	12.8054	13.491	13.5108	11.8672	-26.3769	-0.204987	0.243523	rs1000022950,rs1004048838,rs1005291256,rs1005803479,rs1010071757,rs1014541643,rs1020913062,rs1028881837,rs1029593029,rs1033755617,rs1036692212,rs1041114338,rs1041825109,rs1054806253,rs11010103,rs1164566031,rs1170488222,rs1172180748,rs1191564037,rs1192561892,rs1204673560,rs1208683511,rs1208742718,rs1218042038,rs1219093292,rs1221313358,rs1231417937,rs1254165060,rs1270760962,rs1276846884,rs12774169,…	.	rs11010103_rs11010067|Crohn's disease,Inflammatory bowel disease,Ulcerative colitis//rs11010103_rs17582416|Crohn's disease//rs11010103_rs34779708|Chronic inflammatory diseases (ankylosing spondylitis,Crohn's disease,psoriasis,primary sclerosing cholangitis,ulcerative colitis) (pleiotropy),Crohn's disease,Inflammatory bowel disease	.	CCNY,CREM,CUL2,NR,intergenic	NESDA:rs34779708:CUL2//GTEX_MULTIPLE:rs17582416:RP11//GTEX_SINGLE:rs17582416:RP11//GTEX_MULTIPLE:rs17582416:CREM//NESDA:rs17582416:CUL2//GTEX_SINGLE:rs17582416:CREM//NESDA:rs11010067:CUL2//GTEX_MULTIPLE:rs11010067:RP11//GTEX_SINGLE:rs11010067:CREM//GTEX_MULTIPLE:rs11010067:CREM//GTEX_SINGLE:rs11010067:RP11//NESDA:rs11010103:CUL2	NESDA:PBLOOD:9.34e-155:<1.34e-05//NESDA:PBLOOD:2.78e-154:<1.34e-05//GTEX_MULTIPLE:Cells_EBV//GTEX_MULTIPLE:Thyroid//GTEX_SINGLE:Cells_EBV//GTEX_MULTIPLE:Whole_Blood//GTEX_SINGLE:297A16.2//GTEX_SINGLE:Whole_Blood//GTEX_MULTIPLE:297A16.2//GTEX_MULTIPLE:Heart_Left_Ventricle//GTEX_MULTIPLE:Cells_Transformed_fibroblasts//GTEX_MULTIPLE:Esophagus_Muscularis//GTEX_MULTIPLE:Cells_EBV//NESDA:PBLOOD:8.79e-1…
	chr10	35131982	35132350	6.79998	6.81276	6.738	6.46987	7.0309	6.95263	6.59e-06	75388	chr10	35165203	35169962	32853	75380	chr10	35126332	35135306	3.77067	4.8376	4.71239	4.25885	4.55434	ENSG00000095794	CREM	chr10	35126791	35212958	CREM	11.0302	11.0726	12.8054	13.491	13.5108	11.8672	-26.3769	-0.204987	-0.154457	rs1000022950,rs1004048838,rs1005291256,rs1005803479,rs1010071757,rs1014541643,rs1020913062,rs1028881837,rs1029593029,rs1033755617,rs1036692212,rs1041114338,rs1041825109,rs1054806253,rs11010103,rs1164566031,rs1170488222,rs1172180748,rs1191564037,rs1192561892,rs1204673560,rs1208683511,rs1208742718,rs1218042038,rs1219093292,rs1221313358,rs1231417937,rs1254165060,rs1270760962,rs1276846884,rs12774169,…	.	rs11010103_rs11010067|Crohn's disease,Inflammatory bowel disease,Ulcerative colitis//rs11010103_rs17582416|Crohn's disease//rs11010103_rs34779708|Chronic inflammatory diseases (ankylosing spondylitis,Crohn's disease,psoriasis,primary sclerosing cholangitis,ulcerative colitis) (pleiotropy),Crohn's disease,Inflammatory bowel disease	.	CCNY,CREM,CUL2,NR,intergenic	NESDA:rs34779708:CUL2//GTEX_MULTIPLE:rs17582416:RP11//GTEX_SINGLE:rs17582416:RP11//GTEX_MULTIPLE:rs17582416:CREM//NESDA:rs17582416:CUL2//GTEX_SINGLE:rs17582416:CREM//NESDA:rs11010067:CUL2//GTEX_MULTIPLE:rs11010067:RP11//GTEX_SINGLE:rs11010067:CREM//GTEX_MULTIPLE:rs11010067:CREM//GTEX_SINGLE:rs11010067:RP11//NESDA:rs11010103:CUL2	NESDA:PBLOOD:9.34e-155:<1.34e-05//NESDA:PBLOOD:2.78e-154:<1.34e-05//GTEX_MULTIPLE:Cells_EBV//GTEX_MULTIPLE:Thyroid//GTEX_SINGLE:Cells_EBV//GTEX_MULTIPLE:Whole_Blood//GTEX_SINGLE:297A16.2//GTEX_SINGLE:Whole_Blood//GTEX_MULTIPLE:297A16.2//GTEX_MULTIPLE:Heart_Left_Ventricle//GTEX_MULTIPLE:Cells_Transformed_fibroblasts//GTEX_MULTIPLE:Esophagus_Muscularis//GTEX_MULTIPLE:Cells_EBV//NESDA:PBLOOD:8.79e-1…
	chr10	35131982	35132350	6.79998	6.81276	6.738	6.46987	7.0309	6.95263	6.59e-06	75392	chr10	35172935	35177215	40585	75380	chr10	35126332	35135306	6.09206	6.56838	6.56292	6.27184	6.29149	ENSG00000095794	CREM	chr10	35126791	35212958	CREM	11.0302	11.0726	12.8054	13.491	13.5108	11.8672	-26.3769	-0.204987	-0.401675	rs1000022950,rs1004048838,rs1005291256,rs1005803479,rs1010071757,rs1014541643,rs1020913062,rs1028881837,rs1029593029,rs1033755617,rs1036692212,rs1041114338,rs1041825109,rs1054806253,rs11010103,rs1164566031,rs1170488222,rs1172180748,rs1191564037,rs1192561892,rs1204673560,rs1208683511,rs1208742718,rs1218042038,rs1219093292,rs1221313358,rs1231417937,rs1254165060,rs1270760962,rs1276846884,rs12774169,…	.	rs11010103_rs11010067|Crohn's disease,Inflammatory bowel disease,Ulcerative colitis//rs11010103_rs17582416|Crohn's disease//rs11010103_rs34779708|Chronic inflammatory diseases (ankylosing spondylitis,Crohn's disease,psoriasis,primary sclerosing cholangitis,ulcerative colitis) (pleiotropy),Crohn's disease,Inflammatory bowel disease	.	CCNY,CREM,CUL2,NR,intergenic	NESDA:rs34779708:CUL2//GTEX_MULTIPLE:rs17582416:RP11//GTEX_SINGLE:rs17582416:RP11//GTEX_MULTIPLE:rs17582416:CREM//NESDA:rs17582416:CUL2//GTEX_SINGLE:rs17582416:CREM//NESDA:rs11010067:CUL2//GTEX_MULTIPLE:rs11010067:RP11//GTEX_SINGLE:rs11010067:CREM//GTEX_MULTIPLE:rs11010067:CREM//GTEX_SINGLE:rs11010067:RP11//NESDA:rs11010103:CUL2	NESDA:PBLOOD:9.34e-155:<1.34e-05//NESDA:PBLOOD:2.78e-154:<1.34e-05//GTEX_MULTIPLE:Cells_EBV//GTEX_MULTIPLE:Thyroid//GTEX_SINGLE:Cells_EBV//GTEX_MULTIPLE:Whole_Blood//GTEX_SINGLE:297A16.2//GTEX_SINGLE:Whole_Blood//GTEX_MULTIPLE:297A16.2//GTEX_MULTIPLE:Heart_Left_Ventricle//GTEX_MULTIPLE:Cells_Transformed_fibroblasts//GTEX_MULTIPLE:Esophagus_Muscularis//GTEX_MULTIPLE:Cells_EBV//NESDA:PBLOOD:8.79e-1…
	chr10	35131982	35132350	6.79998	6.81276	6.738	6.46987	7.0309	6.95263	6.59e-06	75393	chr10	35177215	35181230	44865	75380	chr10	35126332	35135306	7.14206	7.36902	7.61753	7.26401	6.96264	ENSG00000095794	CREM	chr10	35126791	35212958	CREM	11.0302	11.0726	12.8054	13.491	13.5108	11.8672	-26.3769	-0.204987	-0.58112	rs1000022950,rs1004048838,rs1005291256,rs1005803479,rs1010071757,rs1014541643,rs1020913062,rs1028881837,rs1029593029,rs1033755617,rs1036692212,rs1041114338,rs1041825109,rs1054806253,rs11010103,rs1164566031,rs1170488222,rs1172180748,rs1191564037,rs1192561892,rs1204673560,rs1208683511,rs1208742718,rs1218042038,rs1219093292,rs1221313358,rs1231417937,rs1254165060,rs1270760962,rs1276846884,rs12774169,…	.	rs11010103_rs11010067|Crohn's disease,Inflammatory bowel disease,Ulcerative colitis//rs11010103_rs17582416|Crohn's disease//rs11010103_rs34779708|Chronic inflammatory diseases (ankylosing spondylitis,Crohn's disease,psoriasis,primary sclerosing cholangitis,ulcerative colitis) (pleiotropy),Crohn's disease,Inflammatory bowel disease	.	CCNY,CREM,CUL2,NR,intergenic	NESDA:rs34779708:CUL2//GTEX_MULTIPLE:rs17582416:RP11//GTEX_SINGLE:rs17582416:RP11//GTEX_MULTIPLE:rs17582416:CREM//NESDA:rs17582416:CUL2//GTEX_SINGLE:rs17582416:CREM//NESDA:rs11010067:CUL2//GTEX_MULTIPLE:rs11010067:RP11//GTEX_SINGLE:rs11010067:CREM//GTEX_MULTIPLE:rs11010067:CREM//GTEX_SINGLE:rs11010067:RP11//NESDA:rs11010103:CUL2	NESDA:PBLOOD:9.34e-155:<1.34e-05//NESDA:PBLOOD:2.78e-154:<1.34e-05//GTEX_MULTIPLE:Cells_EBV//GTEX_MULTIPLE:Thyroid//GTEX_SINGLE:Cells_EBV//GTEX_MULTIPLE:Whole_Blood//GTEX_SINGLE:297A16.2//GTEX_SINGLE:Whole_Blood//GTEX_MULTIPLE:297A16.2//GTEX_MULTIPLE:Heart_Left_Ventricle//GTEX_MULTIPLE:Cells_Transformed_fibroblasts//GTEX_MULTIPLE:Esophagus_Muscularis//GTEX_MULTIPLE:Cells_EBV//NESDA:PBLOOD:8.79e-1…
	chr10	35131982	35132350	6.79998	6.81276	6.738	6.46987	7.0309	6.95263	6.59e-06	75400	chr10	35191723	35201554	59373	75380	chr10	35126332	35135306	6.65031	6.67958	6.86533	6.56147	6.48507	ENSG00000095794	CREM	chr10	35126791	35212958	CREM	11.0302	11.0726	12.8054	13.491	13.5108	11.8672	-26.3769	-0.204987	-0.838248	rs1000022950,rs1004048838,rs1005291256,rs1005803479,rs1010071757,rs1014541643,rs1020913062,rs1028881837,rs1029593029,rs1033755617,rs1036692212,rs1041114338,rs1041825109,rs1054806253,rs11010103,rs1164566031,rs1170488222,rs1172180748,rs1191564037,rs1192561892,rs1204673560,rs1208683511,rs1208742718,rs1218042038,rs1219093292,rs1221313358,rs1231417937,rs1254165060,rs1270760962,rs1276846884,rs12774169,…	.	rs11010103_rs11010067|Crohn's disease,Inflammatory bowel disease,Ulcerative colitis//rs11010103_rs17582416|Crohn's disease//rs11010103_rs34779708|Chronic inflammatory diseases (ankylosing spondylitis,Crohn's disease,psoriasis,primary sclerosing cholangitis,ulcerative colitis) (pleiotropy),Crohn's disease,Inflammatory bowel disease	.	CCNY,CREM,CUL2,NR,intergenic	NESDA:rs34779708:CUL2//GTEX_MULTIPLE:rs17582416:RP11//GTEX_SINGLE:rs17582416:RP11//GTEX_MULTIPLE:rs17582416:CREM//NESDA:rs17582416:CUL2//GTEX_SINGLE:rs17582416:CREM//NESDA:rs11010067:CUL2//GTEX_MULTIPLE:rs11010067:RP11//GTEX_SINGLE:rs11010067:CREM//GTEX_MULTIPLE:rs11010067:CREM//GTEX_SINGLE:rs11010067:RP11//NESDA:rs11010103:CUL2	NESDA:PBLOOD:9.34e-155:<1.34e-05//NESDA:PBLOOD:2.78e-154:<1.34e-05//GTEX_MULTIPLE:Cells_EBV//GTEX_MULTIPLE:Thyroid//GTEX_SINGLE:Cells_EBV//GTEX_MULTIPLE:Whole_Blood//GTEX_SINGLE:297A16.2//GTEX_SINGLE:Whole_Blood//GTEX_MULTIPLE:297A16.2//GTEX_MULTIPLE:Heart_Left_Ventricle//GTEX_MULTIPLE:Cells_Transformed_fibroblasts//GTEX_MULTIPLE:Esophagus_Muscularis//GTEX_MULTIPLE:Cells_EBV//NESDA:PBLOOD:8.79e-1…
	chr10	35131982	35132350	6.79998	6.81276	6.738	6.46987	7.0309	6.95263	6.59e-06	77614	chr10	43386197	43406361	8253847	75380	chr10	35126332	35135306	2.48162	1.31172	1.19316	1.03271	1.63645	ENSG00000169813	HNRNPF	chr10	43385617	43409166	HNRNPF	11.4433	11.3984	11.5043	11.9709	12.6779	13.0881	-24.7527	0.50979	-0.291026	rs1000022950,rs1004048838,rs1005291256,rs1005803479,rs1010071757,rs1014541643,rs1020913062,rs1028881837,rs1029593029,rs1033755617,rs1036692212,rs1041114338,rs1041825109,rs1054806253,rs11010103,rs1164566031,rs1170488222,rs1172180748,rs1191564037,rs1192561892,rs1204673560,rs1208683511,rs1208742718,rs1218042038,rs1219093292,rs1221313358,rs1231417937,rs1254165060,rs1270760962,rs1276846884,rs12774169,…	.	rs11010103_rs11010067|Crohn's disease,Inflammatory bowel disease,Ulcerative colitis//rs11010103_rs17582416|Crohn's disease//rs11010103_rs34779708|Chronic inflammatory diseases (ankylosing spondylitis,Crohn's disease,psoriasis,primary sclerosing cholangitis,ulcerative colitis) (pleiotropy),Crohn's disease,Inflammatory bowel disease	.	CCNY,CREM,CUL2,NR,intergenic	NESDA:rs34779708:CUL2//GTEX_MULTIPLE:rs17582416:RP11//GTEX_SINGLE:rs17582416:RP11//GTEX_MULTIPLE:rs17582416:CREM//NESDA:rs17582416:CUL2//GTEX_SINGLE:rs17582416:CREM//NESDA:rs11010067:CUL2//GTEX_MULTIPLE:rs11010067:RP11//GTEX_SINGLE:rs11010067:CREM//GTEX_MULTIPLE:rs11010067:CREM//GTEX_SINGLE:rs11010067:RP11//NESDA:rs11010103:CUL2	NESDA:PBLOOD:9.34e-155:<1.34e-05//NESDA:PBLOOD:2.78e-154:<1.34e-05//GTEX_MULTIPLE:Cells_EBV//GTEX_MULTIPLE:Thyroid//GTEX_SINGLE:Cells_EBV//GTEX_MULTIPLE:Whole_Blood//GTEX_SINGLE:297A16.2//GTEX_SINGLE:Whole_Blood//GTEX_MULTIPLE:297A16.2//GTEX_MULTIPLE:Heart_Left_Ventricle//GTEX_MULTIPLE:Cells_Transformed_fibroblasts//GTEX_MULTIPLE:Esophagus_Muscularis//GTEX_MULTIPLE:Cells_EBV//NESDA:PBLOOD:8.79e-1…
	chr10	35131982	35132350	6.79998	6.81276	6.738	6.46987	7.0309	6.95263	6.59e-06	77615	chr10	43406361	43412515	8274011	75380	chr10	35126332	35135306	0	1.01733	0	2.39564	1.63645	ENSG00000169813	HNRNPF	chr10	43385617	43409166	HNRNPF	11.4433	11.3984	11.5043	11.9709	12.6779	13.0881	-24.7527	0.50979	0.94979	rs1000022950,rs1004048838,rs1005291256,rs1005803479,rs1010071757,rs1014541643,rs1020913062,rs1028881837,rs1029593029,rs1033755617,rs1036692212,rs1041114338,rs1041825109,rs1054806253,rs11010103,rs1164566031,rs1170488222,rs1172180748,rs1191564037,rs1192561892,rs1204673560,rs1208683511,rs1208742718,rs1218042038,rs1219093292,rs1221313358,rs1231417937,rs1254165060,rs1270760962,rs1276846884,rs12774169,…	.	rs11010103_rs11010067|Crohn's disease,Inflammatory bowel disease,Ulcerative colitis//rs11010103_rs17582416|Crohn's disease//rs11010103_rs34779708|Chronic inflammatory diseases (ankylosing spondylitis,Crohn's disease,psoriasis,primary sclerosing cholangitis,ulcerative colitis) (pleiotropy),Crohn's disease,Inflammatory bowel disease	.	CCNY,CREM,CUL2,NR,intergenic	NESDA:rs34779708:CUL2//GTEX_MULTIPLE:rs17582416:RP11//GTEX_SINGLE:rs17582416:RP11//GTEX_MULTIPLE:rs17582416:CREM//NESDA:rs17582416:CUL2//GTEX_SINGLE:rs17582416:CREM//NESDA:rs11010067:CUL2//GTEX_MULTIPLE:rs11010067:RP11//GTEX_SINGLE:rs11010067:CREM//GTEX_MULTIPLE:rs11010067:CREM//GTEX_SINGLE:rs11010067:RP11//NESDA:rs11010103:CUL2	NESDA:PBLOOD:9.34e-155:<1.34e-05//NESDA:PBLOOD:2.78e-154:<1.34e-05//GTEX_MULTIPLE:Cells_EBV//GTEX_MULTIPLE:Thyroid//GTEX_SINGLE:Cells_EBV//GTEX_MULTIPLE:Whole_Blood//GTEX_SINGLE:297A16.2//GTEX_SINGLE:Whole_Blood//GTEX_MULTIPLE:297A16.2//GTEX_MULTIPLE:Heart_Left_Ventricle//GTEX_MULTIPLE:Cells_Transformed_fibroblasts//GTEX_MULTIPLE:Esophagus_Muscularis//GTEX_MULTIPLE:Cells_EBV//NESDA:PBLOOD:8.79e-1…
	chr10	35131982	35132350	6.79998	6.81276	6.738	6.46987	7.0309	6.95263	6.59e-06	88421	chr10	80458915	80462617	45326565	75380	chr10	35126332	35135306	0	0	1.08872	0.971478	1.93055	ENSG00000108219	TSPAN14	chr10	80454166	80533123	TSPAN14	13.0982	13.0798	12.7734	12.6449	11.9151	10.54	-33.1079	-0.513391	0.468125	rs1000022950,rs1004048838,rs1005291256,rs1005803479,rs1010071757,rs1014541643,rs1020913062,rs1028881837,rs1029593029,rs1033755617,rs1036692212,rs1041114338,rs1041825109,rs1054806253,rs11010103,rs1164566031,rs1170488222,rs1172180748,rs1191564037,rs1192561892,rs1204673560,rs1208683511,rs1208742718,rs1218042038,rs1219093292,rs1221313358,rs1231417937,rs1254165060,rs1270760962,rs1276846884,rs12774169,…	.	rs11010103_rs11010067|Crohn's disease,Inflammatory bowel disease,Ulcerative colitis//rs11010103_rs17582416|Crohn's disease//rs11010103_rs34779708|Chronic inflammatory diseases (ankylosing spondylitis,Crohn's disease,psoriasis,primary sclerosing cholangitis,ulcerative colitis) (pleiotropy),Crohn's disease,Inflammatory bowel disease	.	CCNY,CREM,CUL2,NR,intergenic	NESDA:rs34779708:CUL2//GTEX_MULTIPLE:rs17582416:RP11//GTEX_SINGLE:rs17582416:RP11//GTEX_MULTIPLE:rs17582416:CREM//NESDA:rs17582416:CUL2//GTEX_SINGLE:rs17582416:CREM//NESDA:rs11010067:CUL2//GTEX_MULTIPLE:rs11010067:RP11//GTEX_SINGLE:rs11010067:CREM//GTEX_MULTIPLE:rs11010067:CREM//GTEX_SINGLE:rs11010067:RP11//NESDA:rs11010103:CUL2	NESDA:PBLOOD:9.34e-155:<1.34e-05//NESDA:PBLOOD:2.78e-154:<1.34e-05//GTEX_MULTIPLE:Cells_EBV//GTEX_MULTIPLE:Thyroid//GTEX_SINGLE:Cells_EBV//GTEX_MULTIPLE:Whole_Blood//GTEX_SINGLE:297A16.2//GTEX_SINGLE:Whole_Blood//GTEX_MULTIPLE:297A16.2//GTEX_MULTIPLE:Heart_Left_Ventricle//GTEX_MULTIPLE:Cells_Transformed_fibroblasts//GTEX_MULTIPLE:Esophagus_Muscularis//GTEX_MULTIPLE:Cells_EBV//NESDA:PBLOOD:8.79e-1…
	chr10	35131982	35132350	6.79998	6.81276	6.738	6.46987	7.0309	6.95263	6.59e-06	98514	chr10	114524666	114527106	79392316	75380	chr10	35126332	35135306	1.17152	0	1.08872	0.913593	0	ENSG00000099204	ABLIM1	chr10	114431113	114685003	ABLIM1	13.6099	13.7115	13.8909	13.5323	13.1082	11.7761	-26.3496	-0.508342	-0.242688	rs1000022950,rs1004048838,rs1005291256,rs1005803479,rs1010071757,rs1014541643,rs1020913062,rs1028881837,rs1029593029,rs1033755617,rs1036692212,rs1041114338,rs1041825109,rs1054806253,rs11010103,rs1164566031,rs1170488222,rs1172180748,rs1191564037,rs1192561892,rs1204673560,rs1208683511,rs1208742718,rs1218042038,rs1219093292,rs1221313358,rs1231417937,rs1254165060,rs1270760962,rs1276846884,rs12774169,…	.	rs11010103_rs11010067|Crohn's disease,Inflammatory bowel disease,Ulcerative colitis//rs11010103_rs17582416|Crohn's disease//rs11010103_rs34779708|Chronic inflammatory diseases (ankylosing spondylitis,Crohn's disease,psoriasis,primary sclerosing cholangitis,ulcerative colitis) (pleiotropy),Crohn's disease,Inflammatory bowel disease	.	CCNY,CREM,CUL2,NR,intergenic	NESDA:rs34779708:CUL2//GTEX_MULTIPLE:rs17582416:RP11//GTEX_SINGLE:rs17582416:RP11//GTEX_MULTIPLE:rs17582416:CREM//NESDA:rs17582416:CUL2//GTEX_SINGLE:rs17582416:CREM//NESDA:rs11010067:CUL2//GTEX_MULTIPLE:rs11010067:RP11//GTEX_SINGLE:rs11010067:CREM//GTEX_MULTIPLE:rs11010067:CREM//GTEX_SINGLE:rs11010067:RP11//NESDA:rs11010103:CUL2	NESDA:PBLOOD:9.34e-155:<1.34e-05//NESDA:PBLOOD:2.78e-154:<1.34e-05//GTEX_MULTIPLE:Cells_EBV//GTEX_MULTIPLE:Thyroid//GTEX_SINGLE:Cells_EBV//GTEX_MULTIPLE:Whole_Blood//GTEX_SINGLE:297A16.2//GTEX_SINGLE:Whole_Blood//GTEX_MULTIPLE:297A16.2//GTEX_MULTIPLE:Heart_Left_Ventricle//GTEX_MULTIPLE:Cells_Transformed_fibroblasts//GTEX_MULTIPLE:Esophagus_Muscularis//GTEX_MULTIPLE:Cells_EBV//NESDA:PBLOOD:8.79e-1…
	chr10	35136109	35136617	5.88007	6.42533	6.2427	5.83268	6.46509	6.00424	5.27e-06	75393	chr10	35177215	35181230	40598	75381	chr10	35135306	35143629	7.14037	7.59845	7.61345	7.48872	7.00274	ENSG00000095794	CREM	chr10	35126791	35212958	CREM	11.0302	11.0726	12.8054	13.491	13.5108	11.8672	-26.3769	0.0756783	0.831081	rs1000479275,rs1000596313,rs1009353568,rs1009835273,rs1021590983,rs1024770801,rs1030695589,rs1036760084,rs1040660599,rs1044419801,rs1046061222,rs1053984055,rs111253246,rs115529335,rs1157958343,rs11592886,rs1161786368,rs1169201154,rs1176504014,rs1182596209,rs1183734878,rs1187862226,rs1191208116,rs1193697859,rs1198500568,rs1204230485,rs1221781201,rs1228814478,rs12355627,rs1236319792,rs1236589679,rs…	.	rs111253246_rs11010067|Crohn's disease,Inflammatory bowel disease,Ulcerative colitis//rs111253246_rs17582416|Crohn's disease//rs111253246_rs34779708|Chronic inflammatory diseases (ankylosing spondylitis,Crohn's disease,psoriasis,primary sclerosing cholangitis,ulcerative colitis) (pleiotropy),Crohn's disease,Inflammatory bowel disease	.	CCNY,CREM,CUL2,NR,intergenic	NESDA:rs34779708:CUL2//GTEX_MULTIPLE:rs17582416:RP11//GTEX_SINGLE:rs17582416:RP11//GTEX_MULTIPLE:rs17582416:CREM//NESDA:rs17582416:CUL2//GTEX_SINGLE:rs17582416:CREM//NESDA:rs11010067:CUL2//GTEX_MULTIPLE:rs11010067:RP11//GTEX_SINGLE:rs11010067:CREM//GTEX_MULTIPLE:rs11010067:CREM//GTEX_SINGLE:rs11010067:RP11	NESDA:PBLOOD:9.34e-155:<1.34e-05//NESDA:PBLOOD:2.78e-154:<1.34e-05//GTEX_MULTIPLE:Cells_EBV//GTEX_MULTIPLE:Thyroid//GTEX_SINGLE:Cells_EBV//GTEX_MULTIPLE:Whole_Blood//GTEX_SINGLE:297A16.2//GTEX_SINGLE:Whole_Blood//GTEX_MULTIPLE:297A16.2//GTEX_MULTIPLE:Heart_Left_Ventricle//GTEX_MULTIPLE:Cells_Transformed_fibroblasts//GTEX_MULTIPLE:Esophagus_Muscularis//GTEX_MULTIPLE:Cells_EBV//NESDA:PBLOOD:8.79e-1…
	chr10	35136109	35136617	5.88007	6.42533	6.2427	5.83268	6.46509	6.00424	5.27e-06	75400	chr10	35191723	35201554	55106	75381	chr10	35135306	35143629	5.99473	6.09449	6.08962	5.82459	5.78479	ENSG00000095794	CREM	chr10	35126791	35212958	CREM	11.0302	11.0726	12.8054	13.491	13.5108	11.8672	-26.3769	0.0756783	0.154763	rs1000479275,rs1000596313,rs1009353568,rs1009835273,rs1021590983,rs1024770801,rs1030695589,rs1036760084,rs1040660599,rs1044419801,rs1046061222,rs1053984055,rs111253246,rs115529335,rs1157958343,rs11592886,rs1161786368,rs1169201154,rs1176504014,rs1182596209,rs1183734878,rs1187862226,rs1191208116,rs1193697859,rs1198500568,rs1204230485,rs1221781201,rs1228814478,rs12355627,rs1236319792,rs1236589679,rs…	.	rs111253246_rs11010067|Crohn's disease,Inflammatory bowel disease,Ulcerative colitis//rs111253246_rs17582416|Crohn's disease//rs111253246_rs34779708|Chronic inflammatory diseases (ankylosing spondylitis,Crohn's disease,psoriasis,primary sclerosing cholangitis,ulcerative colitis) (pleiotropy),Crohn's disease,Inflammatory bowel disease	.	CCNY,CREM,CUL2,NR,intergenic	NESDA:rs34779708:CUL2//GTEX_MULTIPLE:rs17582416:RP11//GTEX_SINGLE:rs17582416:RP11//GTEX_MULTIPLE:rs17582416:CREM//NESDA:rs17582416:CUL2//GTEX_SINGLE:rs17582416:CREM//NESDA:rs11010067:CUL2//GTEX_MULTIPLE:rs11010067:RP11//GTEX_SINGLE:rs11010067:CREM//GTEX_MULTIPLE:rs11010067:CREM//GTEX_SINGLE:rs11010067:RP11	NESDA:PBLOOD:9.34e-155:<1.34e-05//NESDA:PBLOOD:2.78e-154:<1.34e-05//GTEX_MULTIPLE:Cells_EBV//GTEX_MULTIPLE:Thyroid//GTEX_SINGLE:Cells_EBV//GTEX_MULTIPLE:Whole_Blood//GTEX_SINGLE:297A16.2//GTEX_SINGLE:Whole_Blood//GTEX_MULTIPLE:297A16.2//GTEX_MULTIPLE:Heart_Left_Ventricle//GTEX_MULTIPLE:Cells_Transformed_fibroblasts//GTEX_MULTIPLE:Esophagus_Muscularis//GTEX_MULTIPLE:Cells_EBV//NESDA:PBLOOD:8.79e-1…
	chr10	35136109	35136617	5.88007	6.42533	6.2427	5.83268	6.46509	6.00424	5.27e-06	77615	chr10	43406361	43412515	8269744	75381	chr10	35135306	35143629	0	0	0	0	2.17473	ENSG00000169813	HNRNPF	chr10	43385617	43409166	HNRNPF	11.4433	11.3984	11.5043	11.9709	12.6779	13.0881	-24.7527	0.00363604	-0.433981	rs1000479275,rs1000596313,rs1009353568,rs1009835273,rs1021590983,rs1024770801,rs1030695589,rs1036760084,rs1040660599,rs1044419801,rs1046061222,rs1053984055,rs111253246,rs115529335,rs1157958343,rs11592886,rs1161786368,rs1169201154,rs1176504014,rs1182596209,rs1183734878,rs1187862226,rs1191208116,rs1193697859,rs1198500568,rs1204230485,rs1221781201,rs1228814478,rs12355627,rs1236319792,rs1236589679,rs…	.	rs111253246_rs11010067|Crohn's disease,Inflammatory bowel disease,Ulcerative colitis//rs111253246_rs17582416|Crohn's disease//rs111253246_rs34779708|Chronic inflammatory diseases (ankylosing spondylitis,Crohn's disease,psoriasis,primary sclerosing cholangitis,ulcerative colitis) (pleiotropy),Crohn's disease,Inflammatory bowel disease	.	CCNY,CREM,CUL2,NR,intergenic	NESDA:rs34779708:CUL2//GTEX_MULTIPLE:rs17582416:RP11//GTEX_SINGLE:rs17582416:RP11//GTEX_MULTIPLE:rs17582416:CREM//NESDA:rs17582416:CUL2//GTEX_SINGLE:rs17582416:CREM//NESDA:rs11010067:CUL2//GTEX_MULTIPLE:rs11010067:RP11//GTEX_SINGLE:rs11010067:CREM//GTEX_MULTIPLE:rs11010067:CREM//GTEX_SINGLE:rs11010067:RP11	NESDA:PBLOOD:9.34e-155:<1.34e-05//NESDA:PBLOOD:2.78e-154:<1.34e-05//GTEX_MULTIPLE:Cells_EBV//GTEX_MULTIPLE:Thyroid//GTEX_SINGLE:Cells_EBV//GTEX_MULTIPLE:Whole_Blood//GTEX_SINGLE:297A16.2//GTEX_SINGLE:Whole_Blood//GTEX_MULTIPLE:297A16.2//GTEX_MULTIPLE:Heart_Left_Ventricle//GTEX_MULTIPLE:Cells_Transformed_fibroblasts//GTEX_MULTIPLE:Esophagus_Muscularis//GTEX_MULTIPLE:Cells_EBV//NESDA:PBLOOD:8.79e-1…
	chr10	35136109	35136617	5.88007	6.42533	6.2427	5.83268	6.46509	6.00424	5.27e-06	94105	chr10	99430708	99435943	64294091	75381	chr10	35135306	35143629	0	0	0	0	2.17473	ENSG00000120053	GOT1	chr10	99396870	99430624	GOT1	7.92507	8.3779	8.6725	9.10608	10.1636	9.56537	-11.2148	0.300867	-0.433981	rs1000479275,rs1000596313,rs1009353568,rs1009835273,rs1021590983,rs1024770801,rs1030695589,rs1036760084,rs1040660599,rs1044419801,rs1046061222,rs1053984055,rs111253246,rs115529335,rs1157958343,rs11592886,rs1161786368,rs1169201154,rs1176504014,rs1182596209,rs1183734878,rs1187862226,rs1191208116,rs1193697859,rs1198500568,rs1204230485,rs1221781201,rs1228814478,rs12355627,rs1236319792,rs1236589679,rs…	.	rs111253246_rs11010067|Crohn's disease,Inflammatory bowel disease,Ulcerative colitis//rs111253246_rs17582416|Crohn's disease//rs111253246_rs34779708|Chronic inflammatory diseases (ankylosing spondylitis,Crohn's disease,psoriasis,primary sclerosing cholangitis,ulcerative colitis) (pleiotropy),Crohn's disease,Inflammatory bowel disease	.	CCNY,CREM,CUL2,NR,intergenic	NESDA:rs34779708:CUL2//GTEX_MULTIPLE:rs17582416:RP11//GTEX_SINGLE:rs17582416:RP11//GTEX_MULTIPLE:rs17582416:CREM//NESDA:rs17582416:CUL2//GTEX_SINGLE:rs17582416:CREM//NESDA:rs11010067:CUL2//GTEX_MULTIPLE:rs11010067:RP11//GTEX_SINGLE:rs11010067:CREM//GTEX_MULTIPLE:rs11010067:CREM//GTEX_SINGLE:rs11010067:RP11	NESDA:PBLOOD:9.34e-155:<1.34e-05//NESDA:PBLOOD:2.78e-154:<1.34e-05//GTEX_MULTIPLE:Cells_EBV//GTEX_MULTIPLE:Thyroid//GTEX_SINGLE:Cells_EBV//GTEX_MULTIPLE:Whole_Blood//GTEX_SINGLE:297A16.2//GTEX_SINGLE:Whole_Blood//GTEX_MULTIPLE:297A16.2//GTEX_MULTIPLE:Heart_Left_Ventricle//GTEX_MULTIPLE:Cells_Transformed_fibroblasts//GTEX_MULTIPLE:Esophagus_Muscularis//GTEX_MULTIPLE:Cells_EBV//NESDA:PBLOOD:8.79e-1…
	chr10	35136109	35136617	5.88007	6.42533	6.2427	5.83268	6.46509	6.00424	5.27e-06	94105	chr10	99430708	99435943	64294091	75381	chr10	35135306	35143629	0	0	0	0	2.17473	ENSG00000224934	RP11-441O15.3	chr10	99431191	99438117	AL391684.1	4.16297	4.29277	5.32379	5.18099	5.38488	5.87224	-8.91706	-0.000279807	-0.433981	rs1000479275,rs1000596313,rs1009353568,rs1009835273,rs1021590983,rs1024770801,rs1030695589,rs1036760084,rs1040660599,rs1044419801,rs1046061222,rs1053984055,rs111253246,rs115529335,rs1157958343,rs11592886,rs1161786368,rs1169201154,rs1176504014,rs1182596209,rs1183734878,rs1187862226,rs1191208116,rs1193697859,rs1198500568,rs1204230485,rs1221781201,rs1228814478,rs12355627,rs1236319792,rs1236589679,rs…	.	rs111253246_rs11010067|Crohn's disease,Inflammatory bowel disease,Ulcerative colitis//rs111253246_rs17582416|Crohn's disease//rs111253246_rs34779708|Chronic inflammatory diseases (ankylosing spondylitis,Crohn's disease,psoriasis,primary sclerosing cholangitis,ulcerative colitis) (pleiotropy),Crohn's disease,Inflammatory bowel disease	.	CCNY,CREM,CUL2,NR,intergenic	NESDA:rs34779708:CUL2//GTEX_MULTIPLE:rs17582416:RP11//GTEX_SINGLE:rs17582416:RP11//GTEX_MULTIPLE:rs17582416:CREM//NESDA:rs17582416:CUL2//GTEX_SINGLE:rs17582416:CREM//NESDA:rs11010067:CUL2//GTEX_MULTIPLE:rs11010067:RP11//GTEX_SINGLE:rs11010067:CREM//GTEX_MULTIPLE:rs11010067:CREM//GTEX_SINGLE:rs11010067:RP11	NESDA:PBLOOD:9.34e-155:<1.34e-05//NESDA:PBLOOD:2.78e-154:<1.34e-05//GTEX_MULTIPLE:Cells_EBV//GTEX_MULTIPLE:Thyroid//GTEX_SINGLE:Cells_EBV//GTEX_MULTIPLE:Whole_Blood//GTEX_SINGLE:297A16.2//GTEX_SINGLE:Whole_Blood//GTEX_MULTIPLE:297A16.2//GTEX_MULTIPLE:Heart_Left_Ventricle//GTEX_MULTIPLE:Cells_Transformed_fibroblasts//GTEX_MULTIPLE:Esophagus_Muscularis//GTEX_MULTIPLE:Cells_EBV//NESDA:PBLOOD:8.79e-1…
	chr10	35136109	35136617	5.88007	6.42533	6.2427	5.83268	6.46509	6.00424	5.27e-06	98515	chr10	114527106	114527369	79390489	75381	chr10	35135306	35143629	0	0	0	0	2.56584	ENSG00000099204	ABLIM1	chr10	114431113	114685003	ABLIM1	13.6099	13.7115	13.8909	13.5323	13.1082	11.7761	-26.3496	0.15997	-0.433981	rs1000479275,rs1000596313,rs1009353568,rs1009835273,rs1021590983,rs1024770801,rs1030695589,rs1036760084,rs1040660599,rs1044419801,rs1046061222,rs1053984055,rs111253246,rs115529335,rs1157958343,rs11592886,rs1161786368,rs1169201154,rs1176504014,rs1182596209,rs1183734878,rs1187862226,rs1191208116,rs1193697859,rs1198500568,rs1204230485,rs1221781201,rs1228814478,rs12355627,rs1236319792,rs1236589679,rs…	.	rs111253246_rs11010067|Crohn's disease,Inflammatory bowel disease,Ulcerative colitis//rs111253246_rs17582416|Crohn's disease//rs111253246_rs34779708|Chronic inflammatory diseases (ankylosing spondylitis,Crohn's disease,psoriasis,primary sclerosing cholangitis,ulcerative colitis) (pleiotropy),Crohn's disease,Inflammatory bowel disease	.	CCNY,CREM,CUL2,NR,intergenic	NESDA:rs34779708:CUL2//GTEX_MULTIPLE:rs17582416:RP11//GTEX_SINGLE:rs17582416:RP11//GTEX_MULTIPLE:rs17582416:CREM//NESDA:rs17582416:CUL2//GTEX_SINGLE:rs17582416:CREM//NESDA:rs11010067:CUL2//GTEX_MULTIPLE:rs11010067:RP11//GTEX_SINGLE:rs11010067:CREM//GTEX_MULTIPLE:rs11010067:CREM//GTEX_SINGLE:rs11010067:RP11	NESDA:PBLOOD:9.34e-155:<1.34e-05//NESDA:PBLOOD:2.78e-154:<1.34e-05//GTEX_MULTIPLE:Cells_EBV//GTEX_MULTIPLE:Thyroid//GTEX_SINGLE:Cells_EBV//GTEX_MULTIPLE:Whole_Blood//GTEX_SINGLE:297A16.2//GTEX_SINGLE:Whole_Blood//GTEX_MULTIPLE:297A16.2//GTEX_MULTIPLE:Heart_Left_Ventricle//GTEX_MULTIPLE:Cells_Transformed_fibroblasts//GTEX_MULTIPLE:Esophagus_Muscularis//GTEX_MULTIPLE:Cells_EBV//NESDA:PBLOOD:8.79e-1…
	chr10	35136109	35136617	5.88007	6.42533	6.2427	5.83268	6.46509	6.00424	5.27e-06	98516	chr10	114527369	114541292	79390752	75381	chr10	35135306	35143629	0	0	0	0.913593	0	ENSG00000099204	ABLIM1	chr10	114431113	114685003	ABLIM1	13.6099	13.7115	13.8909	13.5323	13.1082	11.7761	-26.3496	0.15997	0.569797	rs1000479275,rs1000596313,rs1009353568,rs1009835273,rs1021590983,rs1024770801,rs1030695589,rs1036760084,rs1040660599,rs1044419801,rs1046061222,rs1053984055,rs111253246,rs115529335,rs1157958343,rs11592886,rs1161786368,rs1169201154,rs1176504014,rs1182596209,rs1183734878,rs1187862226,rs1191208116,rs1193697859,rs1198500568,rs1204230485,rs1221781201,rs1228814478,rs12355627,rs1236319792,rs1236589679,rs…	.	rs111253246_rs11010067|Crohn's disease,Inflammatory bowel disease,Ulcerative colitis//rs111253246_rs17582416|Crohn's disease//rs111253246_rs34779708|Chronic inflammatory diseases (ankylosing spondylitis,Crohn's disease,psoriasis,primary sclerosing cholangitis,ulcerative colitis) (pleiotropy),Crohn's disease,Inflammatory bowel disease	.	CCNY,CREM,CUL2,NR,intergenic	NESDA:rs34779708:CUL2//GTEX_MULTIPLE:rs17582416:RP11//GTEX_SINGLE:rs17582416:RP11//GTEX_MULTIPLE:rs17582416:CREM//NESDA:rs17582416:CUL2//GTEX_SINGLE:rs17582416:CREM//NESDA:rs11010067:CUL2//GTEX_MULTIPLE:rs11010067:RP11//GTEX_SINGLE:rs11010067:CREM//GTEX_MULTIPLE:rs11010067:CREM//GTEX_SINGLE:rs11010067:RP11	NESDA:PBLOOD:9.34e-155:<1.34e-05//NESDA:PBLOOD:2.78e-154:<1.34e-05//GTEX_MULTIPLE:Cells_EBV//GTEX_MULTIPLE:Thyroid//GTEX_SINGLE:Cells_EBV//GTEX_MULTIPLE:Whole_Blood//GTEX_SINGLE:297A16.2//GTEX_SINGLE:Whole_Blood//GTEX_MULTIPLE:297A16.2//GTEX_MULTIPLE:Heart_Left_Ventricle//GTEX_MULTIPLE:Cells_Transformed_fibroblasts//GTEX_MULTIPLE:Esophagus_Muscularis//GTEX_MULTIPLE:Cells_EBV//NESDA:PBLOOD:8.79e-1…
	chr10	35149145	35149907	7.75104	7.79204	8.46259	7.59484	8.21905	9.31907	0.000129647	75393	chr10	35177215	35181230	27308	75384	chr10	35146390	35157309	6.76478	7.19625	7.39546	7.28974	6.97881	ENSG00000095794	CREM	chr10	35126791	35212958	CREM	11.0302	11.0726	12.8054	13.491	13.5108	11.8672	-26.3769	0.0058392	0.0668348	rs1000764154,rs1001556117,rs1001672191,rs1003678810,rs1003881039,rs1004336260,rs1006467844,rs1010358033,rs1015598997,rs1016138134,rs1024815088,rs1026629781,rs1029979017,rs1033920290,rs1034458452,rs1041553110,rs1048099426,rs1050223036,rs1052776681,rs1054487505,rs1161825658,rs1164859099,rs1166113743,rs1166684553,rs1168083158,rs1179365664,rs1188513625,rs1190466944,rs1197966797,rs1202667566,rs1202977…	.	rs12761675_rs11010067|Crohn's disease,Inflammatory bowel disease,Ulcerative colitis//rs12761675_rs17582416|Crohn's disease//rs12761675_rs34779708|Chronic inflammatory diseases (ankylosing spondylitis,Crohn's disease,psoriasis,primary sclerosing cholangitis,ulcerative colitis) (pleiotropy),Crohn's disease,Inflammatory bowel disease	.	CCNY,CREM,CUL2,NR,intergenic	NESDA:rs34779708:CUL2//GTEX_MULTIPLE:rs17582416:RP11//GTEX_SINGLE:rs17582416:RP11//GTEX_MULTIPLE:rs17582416:CREM//NESDA:rs17582416:CUL2//GTEX_SINGLE:rs17582416:CREM//NESDA:rs11010067:CUL2//GTEX_MULTIPLE:rs11010067:RP11//GTEX_SINGLE:rs11010067:CREM//GTEX_MULTIPLE:rs11010067:CREM//GTEX_SINGLE:rs11010067:RP11//NESDA:rs12761675:CUL2	NESDA:PBLOOD:9.34e-155:<1.34e-05//NESDA:PBLOOD:2.78e-154:<1.34e-05//GTEX_MULTIPLE:Cells_EBV//GTEX_MULTIPLE:Thyroid//GTEX_SINGLE:Cells_EBV//GTEX_MULTIPLE:Whole_Blood//GTEX_SINGLE:297A16.2//GTEX_SINGLE:Whole_Blood//GTEX_MULTIPLE:297A16.2//GTEX_MULTIPLE:Heart_Left_Ventricle//GTEX_MULTIPLE:Cells_Transformed_fibroblasts//GTEX_MULTIPLE:Esophagus_Muscularis//GTEX_MULTIPLE:Cells_EBV//NESDA:PBLOOD:8.79e-1…
41	chr10	35195005	35196506	10.4863	10.6971	11.236	9.88316	10.9866	9.70416	8.16e-06	101751	chr10	125823329	125826610	90626823	75400	chr10	35191723	35201554	0	0	0	0.913593	0	ENSG00000107949	BCCIP	chr10	125823546	125853695	BCCIP	10.09	10.1631	9.81282	10.3229	11.077	11.7266	-30.0773	-0.526462	0.347443	rs1003518490,rs1004750263,rs1006742434,rs1011035278,rs1012485264,rs1017700867,rs1019264562,rs1019364614,rs1020462246,rs1023784045,rs1023854873,rs1025803144,rs1029448133,rs1033663482,rs1035645356,rs1037990725,rs1039496075,rs1039536766,rs1040702596,rs1042013254,rs1043793993,rs1043849388,rs1047627694,rs1048167349,rs1051050031,rs1051428923,rs1057108,rs111815126,rs112035657,rs1158534190,rs1161026337,r…	.	rs1057108_rs11010067|Crohn's disease,Inflammatory bowel disease,Ulcerative colitis//rs1057108_rs17582416|Crohn's disease//rs1057108_rs34779708|Chronic inflammatory diseases (ankylosing spondylitis,Crohn's disease,psoriasis,primary sclerosing cholangitis,ulcerative colitis) (pleiotropy),Crohn's disease,Inflammatory bowel disease	.	CCNY,CREM,CUL2,NR,intergenic	NESDA:rs34779708:CUL2//GTEX_MULTIPLE:rs17582416:RP11//GTEX_SINGLE:rs17582416:RP11//GTEX_MULTIPLE:rs17582416:CREM//NESDA:rs17582416:CUL2//GTEX_SINGLE:rs17582416:CREM//NESDA:rs11010067:CUL2//GTEX_MULTIPLE:rs11010067:RP11//GTEX_SINGLE:rs11010067:CREM//GTEX_MULTIPLE:rs11010067:CREM//GTEX_SINGLE:rs11010067:RP11//NESDA:rs1057108:CUL2	NESDA:PBLOOD:9.34e-155:<1.34e-05//NESDA:PBLOOD:2.78e-154:<1.34e-05//GTEX_MULTIPLE:Cells_EBV//GTEX_MULTIPLE:Thyroid//GTEX_SINGLE:Cells_EBV//GTEX_MULTIPLE:Whole_Blood//GTEX_SINGLE:297A16.2//GTEX_SINGLE:Whole_Blood//GTEX_MULTIPLE:297A16.2//GTEX_MULTIPLE:Heart_Left_Ventricle//GTEX_MULTIPLE:Cells_Transformed_fibroblasts//GTEX_MULTIPLE:Esophagus_Muscularis//GTEX_MULTIPLE:Cells_EBV//NESDA:PBLOOD:8.79e-1…
	chr10	35195005	35196506	10.4863	10.6971	11.236	9.88316	10.9866	9.70416	8.16e-06	75379	chr10	35123839	35126332	-72667	75400	chr10	35191723	35201554	5.40983	5.10243	4.72462	4.91588	5.17592	ENSG00000095794	CREM	chr10	35126791	35212958	CREM	11.0302	11.0726	12.8054	13.491	13.5108	11.8672	-26.3769	0.100826	-0.670307	rs1003518490,rs1004750263,rs1006742434,rs1011035278,rs1012485264,rs1017700867,rs1019264562,rs1019364614,rs1020462246,rs1023784045,rs1023854873,rs1025803144,rs1029448133,rs1033663482,rs1035645356,rs1037990725,rs1039496075,rs1039536766,rs1040702596,rs1042013254,rs1043793993,rs1043849388,rs1047627694,rs1048167349,rs1051050031,rs1051428923,rs1057108,rs111815126,rs112035657,rs1158534190,rs1161026337,r…	.	rs1057108_rs11010067|Crohn's disease,Inflammatory bowel disease,Ulcerative colitis//rs1057108_rs17582416|Crohn's disease//rs1057108_rs34779708|Chronic inflammatory diseases (ankylosing spondylitis,Crohn's disease,psoriasis,primary sclerosing cholangitis,ulcerative colitis) (pleiotropy),Crohn's disease,Inflammatory bowel disease	.	CCNY,CREM,CUL2,NR,intergenic	NESDA:rs34779708:CUL2//GTEX_MULTIPLE:rs17582416:RP11//GTEX_SINGLE:rs17582416:RP11//GTEX_MULTIPLE:rs17582416:CREM//NESDA:rs17582416:CUL2//GTEX_SINGLE:rs17582416:CREM//NESDA:rs11010067:CUL2//GTEX_MULTIPLE:rs11010067:RP11//GTEX_SINGLE:rs11010067:CREM//GTEX_MULTIPLE:rs11010067:CREM//GTEX_SINGLE:rs11010067:RP11//NESDA:rs1057108:CUL2	NESDA:PBLOOD:9.34e-155:<1.34e-05//NESDA:PBLOOD:2.78e-154:<1.34e-05//GTEX_MULTIPLE:Cells_EBV//GTEX_MULTIPLE:Thyroid//GTEX_SINGLE:Cells_EBV//GTEX_MULTIPLE:Whole_Blood//GTEX_SINGLE:297A16.2//GTEX_SINGLE:Whole_Blood//GTEX_MULTIPLE:297A16.2//GTEX_MULTIPLE:Heart_Left_Ventricle//GTEX_MULTIPLE:Cells_Transformed_fibroblasts//GTEX_MULTIPLE:Esophagus_Muscularis//GTEX_MULTIPLE:Cells_EBV//NESDA:PBLOOD:8.79e-1…
	chr10	35195005	35196506	10.4863	10.6971	11.236	9.88316	10.9866	9.70416	8.16e-06	75380	chr10	35126332	35135306	-70174	75400	chr10	35191723	35201554	6.65031	6.67958	6.86533	6.56147	6.48507	ENSG00000095794	CREM	chr10	35126791	35212958	CREM	11.0302	11.0726	12.8054	13.491	13.5108	11.8672	-26.3769	0.100826	0.753297	rs1003518490,rs1004750263,rs1006742434,rs1011035278,rs1012485264,rs1017700867,rs1019264562,rs1019364614,rs1020462246,rs1023784045,rs1023854873,rs1025803144,rs1029448133,rs1033663482,rs1035645356,rs1037990725,rs1039496075,rs1039536766,rs1040702596,rs1042013254,rs1043793993,rs1043849388,rs1047627694,rs1048167349,rs1051050031,rs1051428923,rs1057108,rs111815126,rs112035657,rs1158534190,rs1161026337,r…	.	rs1057108_rs11010067|Crohn's disease,Inflammatory bowel disease,Ulcerative colitis//rs1057108_rs17582416|Crohn's disease//rs1057108_rs34779708|Chronic inflammatory diseases (ankylosing spondylitis,Crohn's disease,psoriasis,primary sclerosing cholangitis,ulcerative colitis) (pleiotropy),Crohn's disease,Inflammatory bowel disease	.	CCNY,CREM,CUL2,NR,intergenic	NESDA:rs34779708:CUL2//GTEX_MULTIPLE:rs17582416:RP11//GTEX_SINGLE:rs17582416:RP11//GTEX_MULTIPLE:rs17582416:CREM//NESDA:rs17582416:CUL2//GTEX_SINGLE:rs17582416:CREM//NESDA:rs11010067:CUL2//GTEX_MULTIPLE:rs11010067:RP11//GTEX_SINGLE:rs11010067:CREM//GTEX_MULTIPLE:rs11010067:CREM//GTEX_SINGLE:rs11010067:RP11//NESDA:rs1057108:CUL2	NESDA:PBLOOD:9.34e-155:<1.34e-05//NESDA:PBLOOD:2.78e-154:<1.34e-05//GTEX_MULTIPLE:Cells_EBV//GTEX_MULTIPLE:Thyroid//GTEX_SINGLE:Cells_EBV//GTEX_MULTIPLE:Whole_Blood//GTEX_SINGLE:297A16.2//GTEX_SINGLE:Whole_Blood//GTEX_MULTIPLE:297A16.2//GTEX_MULTIPLE:Heart_Left_Ventricle//GTEX_MULTIPLE:Cells_Transformed_fibroblasts//GTEX_MULTIPLE:Esophagus_Muscularis//GTEX_MULTIPLE:Cells_EBV//NESDA:PBLOOD:8.79e-1…
	chr10	35195005	35196506	10.4863	10.6971	11.236	9.88316	10.9866	9.70416	8.16e-06	75381	chr10	35135306	35143629	-61200	75400	chr10	35191723	35201554	5.99473	6.09449	6.08962	5.82459	5.78479	ENSG00000095794	CREM	chr10	35126791	35212958	CREM	11.0302	11.0726	12.8054	13.491	13.5108	11.8672	-26.3769	0.100826	0.57389	rs1003518490,rs1004750263,rs1006742434,rs1011035278,rs1012485264,rs1017700867,rs1019264562,rs1019364614,rs1020462246,rs1023784045,rs1023854873,rs1025803144,rs1029448133,rs1033663482,rs1035645356,rs1037990725,rs1039496075,rs1039536766,rs1040702596,rs1042013254,rs1043793993,rs1043849388,rs1047627694,rs1048167349,rs1051050031,rs1051428923,rs1057108,rs111815126,rs112035657,rs1158534190,rs1161026337,r…	.	rs1057108_rs11010067|Crohn's disease,Inflammatory bowel disease,Ulcerative colitis//rs1057108_rs17582416|Crohn's disease//rs1057108_rs34779708|Chronic inflammatory diseases (ankylosing spondylitis,Crohn's disease,psoriasis,primary sclerosing cholangitis,ulcerative colitis) (pleiotropy),Crohn's disease,Inflammatory bowel disease	.	CCNY,CREM,CUL2,NR,intergenic	NESDA:rs34779708:CUL2//GTEX_MULTIPLE:rs17582416:RP11//GTEX_SINGLE:rs17582416:RP11//GTEX_MULTIPLE:rs17582416:CREM//NESDA:rs17582416:CUL2//GTEX_SINGLE:rs17582416:CREM//NESDA:rs11010067:CUL2//GTEX_MULTIPLE:rs11010067:RP11//GTEX_SINGLE:rs11010067:CREM//GTEX_MULTIPLE:rs11010067:CREM//GTEX_SINGLE:rs11010067:RP11//NESDA:rs1057108:CUL2	NESDA:PBLOOD:9.34e-155:<1.34e-05//NESDA:PBLOOD:2.78e-154:<1.34e-05//GTEX_MULTIPLE:Cells_EBV//GTEX_MULTIPLE:Thyroid//GTEX_SINGLE:Cells_EBV//GTEX_MULTIPLE:Whole_Blood//GTEX_SINGLE:297A16.2//GTEX_SINGLE:Whole_Blood//GTEX_MULTIPLE:297A16.2//GTEX_MULTIPLE:Heart_Left_Ventricle//GTEX_MULTIPLE:Cells_Transformed_fibroblasts//GTEX_MULTIPLE:Esophagus_Muscularis//GTEX_MULTIPLE:Cells_EBV//NESDA:PBLOOD:8.79e-1…
	chr10	35195005	35196506	10.4863	10.6971	11.236	9.88316	10.9866	9.70416	8.16e-06	75384	chr10	35146390	35157309	-50116	75400	chr10	35191723	35201554	4.92599	5.2722	5.21777	5.05154	5.30979	ENSG00000095794	CREM	chr10	35126791	35212958	CREM	11.0302	11.0726	12.8054	13.491	13.5108	11.8672	-26.3769	0.100826	-0.266923	rs1003518490,rs1004750263,rs1006742434,rs1011035278,rs1012485264,rs1017700867,rs1019264562,rs1019364614,rs1020462246,rs1023784045,rs1023854873,rs1025803144,rs1029448133,rs1033663482,rs1035645356,rs1037990725,rs1039496075,rs1039536766,rs1040702596,rs1042013254,rs1043793993,rs1043849388,rs1047627694,rs1048167349,rs1051050031,rs1051428923,rs1057108,rs111815126,rs112035657,rs1158534190,rs1161026337,r…	.	rs1057108_rs11010067|Crohn's disease,Inflammatory bowel disease,Ulcerative colitis//rs1057108_rs17582416|Crohn's disease//rs1057108_rs34779708|Chronic inflammatory diseases (ankylosing spondylitis,Crohn's disease,psoriasis,primary sclerosing cholangitis,ulcerative colitis) (pleiotropy),Crohn's disease,Inflammatory bowel disease	.	CCNY,CREM,CUL2,NR,intergenic	NESDA:rs34779708:CUL2//GTEX_MULTIPLE:rs17582416:RP11//GTEX_SINGLE:rs17582416:RP11//GTEX_MULTIPLE:rs17582416:CREM//NESDA:rs17582416:CUL2//GTEX_SINGLE:rs17582416:CREM//NESDA:rs11010067:CUL2//GTEX_MULTIPLE:rs11010067:RP11//GTEX_SINGLE:rs11010067:CREM//GTEX_MULTIPLE:rs11010067:CREM//GTEX_SINGLE:rs11010067:RP11//NESDA:rs1057108:CUL2	NESDA:PBLOOD:9.34e-155:<1.34e-05//NESDA:PBLOOD:2.78e-154:<1.34e-05//GTEX_MULTIPLE:Cells_EBV//GTEX_MULTIPLE:Thyroid//GTEX_SINGLE:Cells_EBV//GTEX_MULTIPLE:Whole_Blood//GTEX_SINGLE:297A16.2//GTEX_SINGLE:Whole_Blood//GTEX_MULTIPLE:297A16.2//GTEX_MULTIPLE:Heart_Left_Ventricle//GTEX_MULTIPLE:Cells_Transformed_fibroblasts//GTEX_MULTIPLE:Esophagus_Muscularis//GTEX_MULTIPLE:Cells_EBV//NESDA:PBLOOD:8.79e-1…
	chr10	35195005	35196506	10.4863	10.6971	11.236	9.88316	10.9866	9.70416	8.16e-06	98514	chr10	114524666	114527106	79328160	75400	chr10	35191723	35201554	0	0	0.819412	0.913593	1.63645	ENSG00000099204	ABLIM1	chr10	114431113	114685003	ABLIM1	13.6099	13.7115	13.8909	13.5323	13.1082	11.7761	-26.3496	0.632334	-0.410315	rs1003518490,rs1004750263,rs1006742434,rs1011035278,rs1012485264,rs1017700867,rs1019264562,rs1019364614,rs1020462246,rs1023784045,rs1023854873,rs1025803144,rs1029448133,rs1033663482,rs1035645356,rs1037990725,rs1039496075,rs1039536766,rs1040702596,rs1042013254,rs1043793993,rs1043849388,rs1047627694,rs1048167349,rs1051050031,rs1051428923,rs1057108,rs111815126,rs112035657,rs1158534190,rs1161026337,r…	.	rs1057108_rs11010067|Crohn's disease,Inflammatory bowel disease,Ulcerative colitis//rs1057108_rs17582416|Crohn's disease//rs1057108_rs34779708|Chronic inflammatory diseases (ankylosing spondylitis,Crohn's disease,psoriasis,primary sclerosing cholangitis,ulcerative colitis) (pleiotropy),Crohn's disease,Inflammatory bowel disease	.	CCNY,CREM,CUL2,NR,intergenic	NESDA:rs34779708:CUL2//GTEX_MULTIPLE:rs17582416:RP11//GTEX_SINGLE:rs17582416:RP11//GTEX_MULTIPLE:rs17582416:CREM//NESDA:rs17582416:CUL2//GTEX_SINGLE:rs17582416:CREM//NESDA:rs11010067:CUL2//GTEX_MULTIPLE:rs11010067:RP11//GTEX_SINGLE:rs11010067:CREM//GTEX_MULTIPLE:rs11010067:CREM//GTEX_SINGLE:rs11010067:RP11//NESDA:rs1057108:CUL2	NESDA:PBLOOD:9.34e-155:<1.34e-05//NESDA:PBLOOD:2.78e-154:<1.34e-05//GTEX_MULTIPLE:Cells_EBV//GTEX_MULTIPLE:Thyroid//GTEX_SINGLE:Cells_EBV//GTEX_MULTIPLE:Whole_Blood//GTEX_SINGLE:297A16.2//GTEX_SINGLE:Whole_Blood//GTEX_MULTIPLE:297A16.2//GTEX_MULTIPLE:Heart_Left_Ventricle//GTEX_MULTIPLE:Cells_Transformed_fibroblasts//GTEX_MULTIPLE:Esophagus_Muscularis//GTEX_MULTIPLE:Cells_EBV//NESDA:PBLOOD:8.79e-1…
42	chr10	42637801	42639090	9.48403	9.34845	9.94312	9.43794	9.92326	9.36331	0.000106974	65582	chr10	1055506	1056362	-41583584	77438	chr10	42632092	42639305	0	0	0	0.913593	0	ENSG00000047056	WDR37	chr10	1049538	1132297	WDR37	10.5322	10.7605	11.1987	11.299	11.019	9.86142	-8.35141	0.530477	0.583914	rs1003589427,rs1005598039,rs1006148339,rs1007573330,rs1007848513,rs1010970798,rs1012092784,rs1016409030,rs1020293768,rs1021886701,rs1022271088,rs1022646513,rs1023697133,rs1024149545,rs1025119519,rs1025664153,rs1025801306,rs1026139035,rs1030708900,rs1030761357,rs1035054180,rs1035392658,rs1037021679,rs1039342217,rs1040043881,rs1043819468,rs1044148305,rs1045233886,rs1045670960,rs1046259094,rs1047641…	.	rs209385_rs481331|Systemic juvenile idiopathic arthritis//rs209386_rs481331|Systemic juvenile idiopathic arthritis//rs3740329_rs481331|Systemic juvenile idiopathic arthritis	.	ZNF33B,ZNF37BP	NESDA:rs481331:ZNF33B//NESDA:rs3740329:ZNF33B	NESDA:PBLOOD:7.60e-10:1.16e-05//NESDA:PBLOOD:2.56e-12:<1.34e-05//NESDA:PBLOOD:1.39e-06:9.04e-03//NESDA:PBLOOD:5.52e-12:<1.34e-05
	chr10	42637801	42639090	9.48403	9.34845	9.94312	9.43794	9.92326	9.36331	0.000106974	77614	chr10	43386197	43406361	747107	77438	chr10	42632092	42639305	1.86564	2.67315	1.50732	0.913593	1.93055	ENSG00000169813	HNRNPF	chr10	43385617	43409166	HNRNPF	11.4433	11.3984	11.5043	11.9709	12.6779	13.0881	-24.7527	0.0136946	-0.841387	rs1003589427,rs1005598039,rs1006148339,rs1007573330,rs1007848513,rs1010970798,rs1012092784,rs1016409030,rs1020293768,rs1021886701,rs1022271088,rs1022646513,rs1023697133,rs1024149545,rs1025119519,rs1025664153,rs1025801306,rs1026139035,rs1030708900,rs1030761357,rs1035054180,rs1035392658,rs1037021679,rs1039342217,rs1040043881,rs1043819468,rs1044148305,rs1045233886,rs1045670960,rs1046259094,rs1047641…	.	rs209385_rs481331|Systemic juvenile idiopathic arthritis//rs209386_rs481331|Systemic juvenile idiopathic arthritis//rs3740329_rs481331|Systemic juvenile idiopathic arthritis	.	ZNF33B,ZNF37BP	NESDA:rs481331:ZNF33B//NESDA:rs3740329:ZNF33B	NESDA:PBLOOD:7.60e-10:1.16e-05//NESDA:PBLOOD:2.56e-12:<1.34e-05//NESDA:PBLOOD:1.39e-06:9.04e-03//NESDA:PBLOOD:5.52e-12:<1.34e-05
	chr10	42637801	42639090	9.48403	9.34845	9.94312	9.43794	9.92326	9.36331	0.000106974	77647	chr10	43573992	43578708	934902	77438	chr10	42632092	42639305	0	0	0	2.73775	2.87322	ENSG00000196793	ZNF239	chr10	43556344	43574618	ZNF239	3.5813	3.71635	3.81301	6.64529	8.42172	8.31713	-33.5476	0.0652456	0.0738756	rs1003589427,rs1005598039,rs1006148339,rs1007573330,rs1007848513,rs1010970798,rs1012092784,rs1016409030,rs1020293768,rs1021886701,rs1022271088,rs1022646513,rs1023697133,rs1024149545,rs1025119519,rs1025664153,rs1025801306,rs1026139035,rs1030708900,rs1030761357,rs1035054180,rs1035392658,rs1037021679,rs1039342217,rs1040043881,rs1043819468,rs1044148305,rs1045233886,rs1045670960,rs1046259094,rs1047641…	.	rs209385_rs481331|Systemic juvenile idiopathic arthritis//rs209386_rs481331|Systemic juvenile idiopathic arthritis//rs3740329_rs481331|Systemic juvenile idiopathic arthritis	.	ZNF33B,ZNF37BP	NESDA:rs481331:ZNF33B//NESDA:rs3740329:ZNF33B	NESDA:PBLOOD:7.60e-10:1.16e-05//NESDA:PBLOOD:2.56e-12:<1.34e-05//NESDA:PBLOOD:1.39e-06:9.04e-03//NESDA:PBLOOD:5.52e-12:<1.34e-05
43	chr10	58241099	58241256	5.00413	4.99498	4.90222	5.48605	5.622	4.86214	-0.881291	80031	chr10	51695582	51700607	-6545674	82103	chr10	58239383	58242574	0	0	1.08872	1.74232	2.17473	ENSG00000177613	CSTF2T	chr10	51695487	51699591	CSTF2T	8.87115	8.52616	8.67467	9.07188	9.65034	9.23127	-4.13094	0.663324	0.236508	rs1030578759,rs1032068554,rs1165684041,rs1170588297,rs1187549823,rs1215904540,rs1240678274,rs1272764649,rs1295545303,rs1296398282,rs1309261200,rs1324721379,rs1328147419,rs1341694740,rs1344325069,rs1364239926,rs1369523545,rs1374161063,rs1386012923,rs1424955994,rs1427444564,rs1442801836,rs1485837247,rs184868231,rs192970147,rs2590324,rs537101363,rs559015772,rs573990500,rs780971503,rs921126173,rs9411…	.	rs2590324_rs1199103|Crohn's disease//rs2590324_rs2153283|Inflammatory bowel disease//rs2590324_rs2790216|Inflammatory bowel disease	.	CISD1,IPMK,NR	estonia:rs2153283:CISD1//NESDA:rs2153283:IPMK//NESDA:rs1199103:IPMK//estonia:rs1199103:CISD1//GTEX_MULTIPLE:rs2790216:CISD1//GTEX_SINGLE:rs2790216:CISD1//estonia:rs2790216:CISD1//GTEX_SINGLE:rs2790216:IPMK//GTEX_MULTIPLE:rs2790216:IPMK//NESDA:rs2790216:IPMK//estonia:rs2590324:CISD1//NESDA:rs2590324:IPMK	estonia:CD8:4.94E-17:0//NESDA:PBLOOD:7.26e-31:<1.34e-05//estonia:CD8:1.12E-07:0.002897618//estonia:CD4:8.12E-10:0//estonia:CD4:3.65E-15:0//estonia:CD8:2.47E-17:0//estonia:CD8:2.23E-07:0.005444646//NESDA:PBLOOD:7.26e-31:<1.34e-05//estonia:CD4:5.04E-10:0//estonia:CD4:1.92E-15:0//GTEX_SINGLE:Adipose_Subcutaneous//GTEX_MULTIPLE:Esophagus_Gastroesophageal_Junction//GTEX_MULTIPLE:Whole_Blood//GTEX_MULT…
	chr10	58241099	58241256	5.00413	4.99498	4.90222	5.48605	5.622	4.86214	-0.881291	82109	chr10	58266911	58274811	25655	82103	chr10	58239383	58242574	6.27611	6.45869	6.54415	6.58945	6.36716	ENSG00000122873	CISD1	chr10	58269058	58289586	CISD1	6.2161	6.23553	6.59235	7.66075	8.63691	9.70771	-28.3892	0.242746	0.56206	rs1030578759,rs1032068554,rs1165684041,rs1170588297,rs1187549823,rs1215904540,rs1240678274,rs1272764649,rs1295545303,rs1296398282,rs1309261200,rs1324721379,rs1328147419,rs1341694740,rs1344325069,rs1364239926,rs1369523545,rs1374161063,rs1386012923,rs1424955994,rs1427444564,rs1442801836,rs1485837247,rs184868231,rs192970147,rs2590324,rs537101363,rs559015772,rs573990500,rs780971503,rs921126173,rs9411…	.	rs2590324_rs1199103|Crohn's disease//rs2590324_rs2153283|Inflammatory bowel disease//rs2590324_rs2790216|Inflammatory bowel disease	.	CISD1,IPMK,NR	estonia:rs2153283:CISD1//NESDA:rs2153283:IPMK//NESDA:rs1199103:IPMK//estonia:rs1199103:CISD1//GTEX_MULTIPLE:rs2790216:CISD1//GTEX_SINGLE:rs2790216:CISD1//estonia:rs2790216:CISD1//GTEX_SINGLE:rs2790216:IPMK//GTEX_MULTIPLE:rs2790216:IPMK//NESDA:rs2790216:IPMK//estonia:rs2590324:CISD1//NESDA:rs2590324:IPMK	estonia:CD8:4.94E-17:0//NESDA:PBLOOD:7.26e-31:<1.34e-05//estonia:CD8:1.12E-07:0.002897618//estonia:CD4:8.12E-10:0//estonia:CD4:3.65E-15:0//estonia:CD8:2.47E-17:0//estonia:CD8:2.23E-07:0.005444646//NESDA:PBLOOD:7.26e-31:<1.34e-05//estonia:CD4:5.04E-10:0//estonia:CD4:1.92E-15:0//GTEX_SINGLE:Adipose_Subcutaneous//GTEX_MULTIPLE:Esophagus_Gastroesophageal_Junction//GTEX_MULTIPLE:Whole_Blood//GTEX_MULT…
	chr10	58241099	58241256	5.00413	4.99498	4.90222	5.48605	5.622	4.86214	-0.881291	82146	chr10	58382838	58391324	141582	82103	chr10	58239383	58242574	3.55953	2.87532	3.39756	3.30225	3.84368	ENSG00000108064	TFAM	chr10	58385022	58399221	TFAM	10.2077	10.0421	9.78593	10.0184	10.8566	11.3183	-14.5013	0.0605419	-0.264018	rs1030578759,rs1032068554,rs1165684041,rs1170588297,rs1187549823,rs1215904540,rs1240678274,rs1272764649,rs1295545303,rs1296398282,rs1309261200,rs1324721379,rs1328147419,rs1341694740,rs1344325069,rs1364239926,rs1369523545,rs1374161063,rs1386012923,rs1424955994,rs1427444564,rs1442801836,rs1485837247,rs184868231,rs192970147,rs2590324,rs537101363,rs559015772,rs573990500,rs780971503,rs921126173,rs9411…	.	rs2590324_rs1199103|Crohn's disease//rs2590324_rs2153283|Inflammatory bowel disease//rs2590324_rs2790216|Inflammatory bowel disease	.	CISD1,IPMK,NR	estonia:rs2153283:CISD1//NESDA:rs2153283:IPMK//NESDA:rs1199103:IPMK//estonia:rs1199103:CISD1//GTEX_MULTIPLE:rs2790216:CISD1//GTEX_SINGLE:rs2790216:CISD1//estonia:rs2790216:CISD1//GTEX_SINGLE:rs2790216:IPMK//GTEX_MULTIPLE:rs2790216:IPMK//NESDA:rs2790216:IPMK//estonia:rs2590324:CISD1//NESDA:rs2590324:IPMK	estonia:CD8:4.94E-17:0//NESDA:PBLOOD:7.26e-31:<1.34e-05//estonia:CD8:1.12E-07:0.002897618//estonia:CD4:8.12E-10:0//estonia:CD4:3.65E-15:0//estonia:CD8:2.47E-17:0//estonia:CD8:2.23E-07:0.005444646//NESDA:PBLOOD:7.26e-31:<1.34e-05//estonia:CD4:5.04E-10:0//estonia:CD4:1.92E-15:0//GTEX_SINGLE:Adipose_Subcutaneous//GTEX_MULTIPLE:Esophagus_Gastroesophageal_Junction//GTEX_MULTIPLE:Whole_Blood//GTEX_MULT…
44	chr10	58267689	58269585	10.2791	10.1736	10.4274	9.61857	10.3866	9.81701	0.000161252	100955	chr10	122950347	122956207	64680762	82109	chr10	58266911	58274811	1.17152	0	2.88829	1.13492	2.17473	ENSG00000119965	C10orf88	chr10	122930903	122954403	C10orf88	6.57384	6.51787	6.55983	6.79491	7.40609	8.77491	-15.2115	-0.382706	0.00464232	rs1000128393,rs1000744099,rs1001074962,rs1001420863,rs1003835246,rs1004139922,rs1004165134,rs1004210364,rs1005698002,rs1006184857,rs1006249728,rs1006874853,rs1007343037,rs1007420415,rs1007616736,rs1008467267,rs1009176072,rs1009469923,rs1010756016,rs1011888138,rs1012394525,rs1012841167,rs1014760457,rs1015611811,rs1017767099,rs1019339937,rs1019693458,rs1019813944,rs1020146431,rs1020818510,rs1021918…	.	rs1416763_rs1199103|Crohn's disease//rs1416763_rs2153283|Inflammatory bowel disease//rs1416763_rs2790216|Inflammatory bowel disease//rs1832556_rs1199103|Crohn's disease//rs1832556_rs2153283|Inflammatory bowel disease//rs1832556_rs2790216|Inflammatory bowel disease//rs2251039_rs1199103|Crohn's disease//rs2251039_rs2153283|Inflammatory bowel disease//rs2251039_rs2790216|Inflammatory bowel disease//…	.	CISD1,IPMK,NR	estonia:rs2153283:CISD1//NESDA:rs2153283:IPMK//NESDA:rs1199103:IPMK//estonia:rs1199103:CISD1//GTEX_MULTIPLE:rs2790216:CISD1//GTEX_SINGLE:rs2790216:CISD1//estonia:rs2790216:CISD1//GTEX_SINGLE:rs2790216:IPMK//GTEX_MULTIPLE:rs2790216:IPMK//NESDA:rs2790216:IPMK//estonia:rs2993833:CISD1//NESDA:rs2993833:IPMK//NESDA:rs1832556:IPMK//estonia:rs1832556:CISD1//estonia:rs2251039:CISD1//NESDA:rs2251039:IPMK/…	estonia:CD8:4.94E-17:0//NESDA:PBLOOD:7.26e-31:<1.34e-05//estonia:CD8:1.12E-07:0.002897618//estonia:CD4:8.12E-10:0//estonia:CD4:3.65E-15:0//estonia:CD8:2.47E-17:0//estonia:CD8:2.23E-07:0.005444646//NESDA:PBLOOD:7.26e-31:<1.34e-05//estonia:CD4:5.04E-10:0//estonia:CD4:1.92E-15:0//GTEX_SINGLE:Adipose_Subcutaneous//GTEX_MULTIPLE:Esophagus_Gastroesophageal_Junction//GTEX_MULTIPLE:Whole_Blood//GTEX_MULT…
	chr10	58267689	58269585	10.2791	10.1736	10.4274	9.61857	10.3866	9.81701	0.000161252	100955	chr10	122950347	122956207	64680762	82109	chr10	58266911	58274811	1.17152	0	2.88829	1.13492	2.17473	ENSG00000179988	PSTK	chr10	122954381	122997513	PSTK	7.8174	7.82958	7.47921	6.41974	5.64714	6.61838	-12.9737	0.253988	0.00464232	rs1000128393,rs1000744099,rs1001074962,rs1001420863,rs1003835246,rs1004139922,rs1004165134,rs1004210364,rs1005698002,rs1006184857,rs1006249728,rs1006874853,rs1007343037,rs1007420415,rs1007616736,rs1008467267,rs1009176072,rs1009469923,rs1010756016,rs1011888138,rs1012394525,rs1012841167,rs1014760457,rs1015611811,rs1017767099,rs1019339937,rs1019693458,rs1019813944,rs1020146431,rs1020818510,rs1021918…	.	rs1416763_rs1199103|Crohn's disease//rs1416763_rs2153283|Inflammatory bowel disease//rs1416763_rs2790216|Inflammatory bowel disease//rs1832556_rs1199103|Crohn's disease//rs1832556_rs2153283|Inflammatory bowel disease//rs1832556_rs2790216|Inflammatory bowel disease//rs2251039_rs1199103|Crohn's disease//rs2251039_rs2153283|Inflammatory bowel disease//rs2251039_rs2790216|Inflammatory bowel disease//…	.	CISD1,IPMK,NR	estonia:rs2153283:CISD1//NESDA:rs2153283:IPMK//NESDA:rs1199103:IPMK//estonia:rs1199103:CISD1//GTEX_MULTIPLE:rs2790216:CISD1//GTEX_SINGLE:rs2790216:CISD1//estonia:rs2790216:CISD1//GTEX_SINGLE:rs2790216:IPMK//GTEX_MULTIPLE:rs2790216:IPMK//NESDA:rs2790216:IPMK//estonia:rs2993833:CISD1//NESDA:rs2993833:IPMK//NESDA:rs1832556:IPMK//estonia:rs1832556:CISD1//estonia:rs2251039:CISD1//NESDA:rs2251039:IPMK/…	estonia:CD8:4.94E-17:0//NESDA:PBLOOD:7.26e-31:<1.34e-05//estonia:CD8:1.12E-07:0.002897618//estonia:CD4:8.12E-10:0//estonia:CD4:3.65E-15:0//estonia:CD8:2.47E-17:0//estonia:CD8:2.23E-07:0.005444646//NESDA:PBLOOD:7.26e-31:<1.34e-05//estonia:CD4:5.04E-10:0//estonia:CD4:1.92E-15:0//GTEX_SINGLE:Adipose_Subcutaneous//GTEX_MULTIPLE:Esophagus_Gastroesophageal_Junction//GTEX_MULTIPLE:Whole_Blood//GTEX_MULT…
	chr10	58267689	58269585	10.2791	10.1736	10.4274	9.61857	10.3866	9.81701	0.000161252	101750	chr10	125819844	125823329	67550259	82109	chr10	58266911	58274811	1.17152	1.18345	0	2.5059	0	ENSG00000107949	BCCIP	chr10	125823546	125853695	BCCIP	10.09	10.1631	9.81282	10.3229	11.077	11.7266	-30.0773	-0.35685	0.440363	rs1000128393,rs1000744099,rs1001074962,rs1001420863,rs1003835246,rs1004139922,rs1004165134,rs1004210364,rs1005698002,rs1006184857,rs1006249728,rs1006874853,rs1007343037,rs1007420415,rs1007616736,rs1008467267,rs1009176072,rs1009469923,rs1010756016,rs1011888138,rs1012394525,rs1012841167,rs1014760457,rs1015611811,rs1017767099,rs1019339937,rs1019693458,rs1019813944,rs1020146431,rs1020818510,rs1021918…	.	rs1416763_rs1199103|Crohn's disease//rs1416763_rs2153283|Inflammatory bowel disease//rs1416763_rs2790216|Inflammatory bowel disease//rs1832556_rs1199103|Crohn's disease//rs1832556_rs2153283|Inflammatory bowel disease//rs1832556_rs2790216|Inflammatory bowel disease//rs2251039_rs1199103|Crohn's disease//rs2251039_rs2153283|Inflammatory bowel disease//rs2251039_rs2790216|Inflammatory bowel disease//…	.	CISD1,IPMK,NR	estonia:rs2153283:CISD1//NESDA:rs2153283:IPMK//NESDA:rs1199103:IPMK//estonia:rs1199103:CISD1//GTEX_MULTIPLE:rs2790216:CISD1//GTEX_SINGLE:rs2790216:CISD1//estonia:rs2790216:CISD1//GTEX_SINGLE:rs2790216:IPMK//GTEX_MULTIPLE:rs2790216:IPMK//NESDA:rs2790216:IPMK//estonia:rs2993833:CISD1//NESDA:rs2993833:IPMK//NESDA:rs1832556:IPMK//estonia:rs1832556:CISD1//estonia:rs2251039:CISD1//NESDA:rs2251039:IPMK/…	estonia:CD8:4.94E-17:0//NESDA:PBLOOD:7.26e-31:<1.34e-05//estonia:CD8:1.12E-07:0.002897618//estonia:CD4:8.12E-10:0//estonia:CD4:3.65E-15:0//estonia:CD8:2.47E-17:0//estonia:CD8:2.23E-07:0.005444646//NESDA:PBLOOD:7.26e-31:<1.34e-05//estonia:CD4:5.04E-10:0//estonia:CD4:1.92E-15:0//GTEX_SINGLE:Adipose_Subcutaneous//GTEX_MULTIPLE:Esophagus_Gastroesophageal_Junction//GTEX_MULTIPLE:Whole_Blood//GTEX_MULT…
	chr10	58267689	58269585	10.2791	10.1736	10.4274	9.61857	10.3866	9.81701	0.000161252	101751	chr10	125823329	125826610	67553744	82109	chr10	58266911	58274811	2.48162	2.37247	2.4497	2.57144	0	ENSG00000107949	BCCIP	chr10	125823546	125853695	BCCIP	10.09	10.1631	9.81282	10.3229	11.077	11.7266	-30.0773	-0.35685	0.929687	rs1000128393,rs1000744099,rs1001074962,rs1001420863,rs1003835246,rs1004139922,rs1004165134,rs1004210364,rs1005698002,rs1006184857,rs1006249728,rs1006874853,rs1007343037,rs1007420415,rs1007616736,rs1008467267,rs1009176072,rs1009469923,rs1010756016,rs1011888138,rs1012394525,rs1012841167,rs1014760457,rs1015611811,rs1017767099,rs1019339937,rs1019693458,rs1019813944,rs1020146431,rs1020818510,rs1021918…	.	rs1416763_rs1199103|Crohn's disease//rs1416763_rs2153283|Inflammatory bowel disease//rs1416763_rs2790216|Inflammatory bowel disease//rs1832556_rs1199103|Crohn's disease//rs1832556_rs2153283|Inflammatory bowel disease//rs1832556_rs2790216|Inflammatory bowel disease//rs2251039_rs1199103|Crohn's disease//rs2251039_rs2153283|Inflammatory bowel disease//rs2251039_rs2790216|Inflammatory bowel disease//…	.	CISD1,IPMK,NR	estonia:rs2153283:CISD1//NESDA:rs2153283:IPMK//NESDA:rs1199103:IPMK//estonia:rs1199103:CISD1//GTEX_MULTIPLE:rs2790216:CISD1//GTEX_SINGLE:rs2790216:CISD1//estonia:rs2790216:CISD1//GTEX_SINGLE:rs2790216:IPMK//GTEX_MULTIPLE:rs2790216:IPMK//NESDA:rs2790216:IPMK//estonia:rs2993833:CISD1//NESDA:rs2993833:IPMK//NESDA:rs1832556:IPMK//estonia:rs1832556:CISD1//estonia:rs2251039:CISD1//NESDA:rs2251039:IPMK/…	estonia:CD8:4.94E-17:0//NESDA:PBLOOD:7.26e-31:<1.34e-05//estonia:CD8:1.12E-07:0.002897618//estonia:CD4:8.12E-10:0//estonia:CD4:3.65E-15:0//estonia:CD8:2.47E-17:0//estonia:CD8:2.23E-07:0.005444646//NESDA:PBLOOD:7.26e-31:<1.34e-05//estonia:CD4:5.04E-10:0//estonia:CD4:1.92E-15:0//GTEX_SINGLE:Adipose_Subcutaneous//GTEX_MULTIPLE:Esophagus_Gastroesophageal_Junction//GTEX_MULTIPLE:Whole_Blood//GTEX_MULT…
	chr10	58267689	58269585	10.2791	10.1736	10.4274	9.61857	10.3866	9.81701	0.000161252	102385	chr10	127996198	128011549	69726613	82109	chr10	58266911	58274811	0	0	0	0	1.93055	ENSG00000132334	PTPRE	chr10	127907061	128085855	PTPRE	10.949	11.1804	11.0467	11.2381	11.8677	11.0335	-2.26545	0.221768	-0.914608	rs1000128393,rs1000744099,rs1001074962,rs1001420863,rs1003835246,rs1004139922,rs1004165134,rs1004210364,rs1005698002,rs1006184857,rs1006249728,rs1006874853,rs1007343037,rs1007420415,rs1007616736,rs1008467267,rs1009176072,rs1009469923,rs1010756016,rs1011888138,rs1012394525,rs1012841167,rs1014760457,rs1015611811,rs1017767099,rs1019339937,rs1019693458,rs1019813944,rs1020146431,rs1020818510,rs1021918…	.	rs1416763_rs1199103|Crohn's disease//rs1416763_rs2153283|Inflammatory bowel disease//rs1416763_rs2790216|Inflammatory bowel disease//rs1832556_rs1199103|Crohn's disease//rs1832556_rs2153283|Inflammatory bowel disease//rs1832556_rs2790216|Inflammatory bowel disease//rs2251039_rs1199103|Crohn's disease//rs2251039_rs2153283|Inflammatory bowel disease//rs2251039_rs2790216|Inflammatory bowel disease//…	.	CISD1,IPMK,NR	estonia:rs2153283:CISD1//NESDA:rs2153283:IPMK//NESDA:rs1199103:IPMK//estonia:rs1199103:CISD1//GTEX_MULTIPLE:rs2790216:CISD1//GTEX_SINGLE:rs2790216:CISD1//estonia:rs2790216:CISD1//GTEX_SINGLE:rs2790216:IPMK//GTEX_MULTIPLE:rs2790216:IPMK//NESDA:rs2790216:IPMK//estonia:rs2993833:CISD1//NESDA:rs2993833:IPMK//NESDA:rs1832556:IPMK//estonia:rs1832556:CISD1//estonia:rs2251039:CISD1//NESDA:rs2251039:IPMK/…	estonia:CD8:4.94E-17:0//NESDA:PBLOOD:7.26e-31:<1.34e-05//estonia:CD8:1.12E-07:0.002897618//estonia:CD4:8.12E-10:0//estonia:CD4:3.65E-15:0//estonia:CD8:2.47E-17:0//estonia:CD8:2.23E-07:0.005444646//NESDA:PBLOOD:7.26e-31:<1.34e-05//estonia:CD4:5.04E-10:0//estonia:CD4:1.92E-15:0//GTEX_SINGLE:Adipose_Subcutaneous//GTEX_MULTIPLE:Esophagus_Gastroesophageal_Junction//GTEX_MULTIPLE:Whole_Blood//GTEX_MULT…
	chr10	58267689	58269585	10.2791	10.1736	10.4274	9.61857	10.3866	9.81701	0.000161252	102970	chr10	130132513	130137730	71862928	82109	chr10	58266911	58274811	0	1.01733	1.25654	0	0	ENSG00000108010	GLRX3	chr10	130136399	130184521	GLRX3	9.98603	9.909	10.0744	10.6581	11.5438	11.9483	-29.2241	-0.336691	0.359584	rs1000128393,rs1000744099,rs1001074962,rs1001420863,rs1003835246,rs1004139922,rs1004165134,rs1004210364,rs1005698002,rs1006184857,rs1006249728,rs1006874853,rs1007343037,rs1007420415,rs1007616736,rs1008467267,rs1009176072,rs1009469923,rs1010756016,rs1011888138,rs1012394525,rs1012841167,rs1014760457,rs1015611811,rs1017767099,rs1019339937,rs1019693458,rs1019813944,rs1020146431,rs1020818510,rs1021918…	.	rs1416763_rs1199103|Crohn's disease//rs1416763_rs2153283|Inflammatory bowel disease//rs1416763_rs2790216|Inflammatory bowel disease//rs1832556_rs1199103|Crohn's disease//rs1832556_rs2153283|Inflammatory bowel disease//rs1832556_rs2790216|Inflammatory bowel disease//rs2251039_rs1199103|Crohn's disease//rs2251039_rs2153283|Inflammatory bowel disease//rs2251039_rs2790216|Inflammatory bowel disease//…	.	CISD1,IPMK,NR	estonia:rs2153283:CISD1//NESDA:rs2153283:IPMK//NESDA:rs1199103:IPMK//estonia:rs1199103:CISD1//GTEX_MULTIPLE:rs2790216:CISD1//GTEX_SINGLE:rs2790216:CISD1//estonia:rs2790216:CISD1//GTEX_SINGLE:rs2790216:IPMK//GTEX_MULTIPLE:rs2790216:IPMK//NESDA:rs2790216:IPMK//estonia:rs2993833:CISD1//NESDA:rs2993833:IPMK//NESDA:rs1832556:IPMK//estonia:rs1832556:CISD1//estonia:rs2251039:CISD1//NESDA:rs2251039:IPMK/…	estonia:CD8:4.94E-17:0//NESDA:PBLOOD:7.26e-31:<1.34e-05//estonia:CD8:1.12E-07:0.002897618//estonia:CD4:8.12E-10:0//estonia:CD4:3.65E-15:0//estonia:CD8:2.47E-17:0//estonia:CD8:2.23E-07:0.005444646//NESDA:PBLOOD:7.26e-31:<1.34e-05//estonia:CD4:5.04E-10:0//estonia:CD4:1.92E-15:0//GTEX_SINGLE:Adipose_Subcutaneous//GTEX_MULTIPLE:Esophagus_Gastroesophageal_Junction//GTEX_MULTIPLE:Whole_Blood//GTEX_MULT…
	chr10	58267689	58269585	10.2791	10.1736	10.4274	9.61857	10.3866	9.81701	0.000161252	103466	chr10	131981172	131984438	73711587	82109	chr10	58266911	58274811	1.48076	0	1.25654	1.22442	2.17473	ENSG00000176171	BNIP3	chr10	131966455	131982013	BNIP3	8.90146	8.83152	8.54417	9.36535	9.12675	9.35673	-6.48873	-0.798529	-0.396322	rs1000128393,rs1000744099,rs1001074962,rs1001420863,rs1003835246,rs1004139922,rs1004165134,rs1004210364,rs1005698002,rs1006184857,rs1006249728,rs1006874853,rs1007343037,rs1007420415,rs1007616736,rs1008467267,rs1009176072,rs1009469923,rs1010756016,rs1011888138,rs1012394525,rs1012841167,rs1014760457,rs1015611811,rs1017767099,rs1019339937,rs1019693458,rs1019813944,rs1020146431,rs1020818510,rs1021918…	.	rs1416763_rs1199103|Crohn's disease//rs1416763_rs2153283|Inflammatory bowel disease//rs1416763_rs2790216|Inflammatory bowel disease//rs1832556_rs1199103|Crohn's disease//rs1832556_rs2153283|Inflammatory bowel disease//rs1832556_rs2790216|Inflammatory bowel disease//rs2251039_rs1199103|Crohn's disease//rs2251039_rs2153283|Inflammatory bowel disease//rs2251039_rs2790216|Inflammatory bowel disease//…	.	CISD1,IPMK,NR	estonia:rs2153283:CISD1//NESDA:rs2153283:IPMK//NESDA:rs1199103:IPMK//estonia:rs1199103:CISD1//GTEX_MULTIPLE:rs2790216:CISD1//GTEX_SINGLE:rs2790216:CISD1//estonia:rs2790216:CISD1//GTEX_SINGLE:rs2790216:IPMK//GTEX_MULTIPLE:rs2790216:IPMK//NESDA:rs2790216:IPMK//estonia:rs2993833:CISD1//NESDA:rs2993833:IPMK//NESDA:rs1832556:IPMK//estonia:rs1832556:CISD1//estonia:rs2251039:CISD1//NESDA:rs2251039:IPMK/…	estonia:CD8:4.94E-17:0//NESDA:PBLOOD:7.26e-31:<1.34e-05//estonia:CD8:1.12E-07:0.002897618//estonia:CD4:8.12E-10:0//estonia:CD4:3.65E-15:0//estonia:CD8:2.47E-17:0//estonia:CD8:2.23E-07:0.005444646//NESDA:PBLOOD:7.26e-31:<1.34e-05//estonia:CD4:5.04E-10:0//estonia:CD4:1.92E-15:0//GTEX_SINGLE:Adipose_Subcutaneous//GTEX_MULTIPLE:Esophagus_Gastroesophageal_Junction//GTEX_MULTIPLE:Whole_Blood//GTEX_MULT…
	chr10	58267689	58269585	10.2791	10.1736	10.4274	9.61857	10.3866	9.81701	0.000161252	70522	chr10	18658473	18665197	-39611112	82109	chr10	58266911	58274811	3.00425	1.31172	0.966564	1.13492	0	ENSG00000165997	ARL5B	chr10	18659405	18681639	ARL5B	9.63759	9.77504	11.197	11.3613	10.837	9.34475	-16.3224	0.0304817	0.495907	rs1000128393,rs1000744099,rs1001074962,rs1001420863,rs1003835246,rs1004139922,rs1004165134,rs1004210364,rs1005698002,rs1006184857,rs1006249728,rs1006874853,rs1007343037,rs1007420415,rs1007616736,rs1008467267,rs1009176072,rs1009469923,rs1010756016,rs1011888138,rs1012394525,rs1012841167,rs1014760457,rs1015611811,rs1017767099,rs1019339937,rs1019693458,rs1019813944,rs1020146431,rs1020818510,rs1021918…	.	rs1416763_rs1199103|Crohn's disease//rs1416763_rs2153283|Inflammatory bowel disease//rs1416763_rs2790216|Inflammatory bowel disease//rs1832556_rs1199103|Crohn's disease//rs1832556_rs2153283|Inflammatory bowel disease//rs1832556_rs2790216|Inflammatory bowel disease//rs2251039_rs1199103|Crohn's disease//rs2251039_rs2153283|Inflammatory bowel disease//rs2251039_rs2790216|Inflammatory bowel disease//…	.	CISD1,IPMK,NR	estonia:rs2153283:CISD1//NESDA:rs2153283:IPMK//NESDA:rs1199103:IPMK//estonia:rs1199103:CISD1//GTEX_MULTIPLE:rs2790216:CISD1//GTEX_SINGLE:rs2790216:CISD1//estonia:rs2790216:CISD1//GTEX_SINGLE:rs2790216:IPMK//GTEX_MULTIPLE:rs2790216:IPMK//NESDA:rs2790216:IPMK//estonia:rs2993833:CISD1//NESDA:rs2993833:IPMK//NESDA:rs1832556:IPMK//estonia:rs1832556:CISD1//estonia:rs2251039:CISD1//NESDA:rs2251039:IPMK/…	estonia:CD8:4.94E-17:0//NESDA:PBLOOD:7.26e-31:<1.34e-05//estonia:CD8:1.12E-07:0.002897618//estonia:CD4:8.12E-10:0//estonia:CD4:3.65E-15:0//estonia:CD8:2.47E-17:0//estonia:CD8:2.23E-07:0.005444646//NESDA:PBLOOD:7.26e-31:<1.34e-05//estonia:CD4:5.04E-10:0//estonia:CD4:1.92E-15:0//GTEX_SINGLE:Adipose_Subcutaneous//GTEX_MULTIPLE:Esophagus_Gastroesophageal_Junction//GTEX_MULTIPLE:Whole_Blood//GTEX_MULT…
	chr10	58267689	58269585	10.2791	10.1736	10.4274	9.61857	10.3866	9.81701	0.000161252	70522	chr10	18658473	18665197	-39611112	82109	chr10	58266911	58274811	3.00425	1.31172	0.966564	1.13492	0	ENSG00000241058	NSUN6	chr10	18545561	18659285	NSUN6	9.14082	9.21863	10.1318	10.5769	10.6107	9.88169	-12.6763	-0.219	0.495907	rs1000128393,rs1000744099,rs1001074962,rs1001420863,rs1003835246,rs1004139922,rs1004165134,rs1004210364,rs1005698002,rs1006184857,rs1006249728,rs1006874853,rs1007343037,rs1007420415,rs1007616736,rs1008467267,rs1009176072,rs1009469923,rs1010756016,rs1011888138,rs1012394525,rs1012841167,rs1014760457,rs1015611811,rs1017767099,rs1019339937,rs1019693458,rs1019813944,rs1020146431,rs1020818510,rs1021918…	.	rs1416763_rs1199103|Crohn's disease//rs1416763_rs2153283|Inflammatory bowel disease//rs1416763_rs2790216|Inflammatory bowel disease//rs1832556_rs1199103|Crohn's disease//rs1832556_rs2153283|Inflammatory bowel disease//rs1832556_rs2790216|Inflammatory bowel disease//rs2251039_rs1199103|Crohn's disease//rs2251039_rs2153283|Inflammatory bowel disease//rs2251039_rs2790216|Inflammatory bowel disease//…	.	CISD1,IPMK,NR	estonia:rs2153283:CISD1//NESDA:rs2153283:IPMK//NESDA:rs1199103:IPMK//estonia:rs1199103:CISD1//GTEX_MULTIPLE:rs2790216:CISD1//GTEX_SINGLE:rs2790216:CISD1//estonia:rs2790216:CISD1//GTEX_SINGLE:rs2790216:IPMK//GTEX_MULTIPLE:rs2790216:IPMK//NESDA:rs2790216:IPMK//estonia:rs2993833:CISD1//NESDA:rs2993833:IPMK//NESDA:rs1832556:IPMK//estonia:rs1832556:CISD1//estonia:rs2251039:CISD1//NESDA:rs2251039:IPMK/…	estonia:CD8:4.94E-17:0//NESDA:PBLOOD:7.26e-31:<1.34e-05//estonia:CD8:1.12E-07:0.002897618//estonia:CD4:8.12E-10:0//estonia:CD4:3.65E-15:0//estonia:CD8:2.47E-17:0//estonia:CD8:2.23E-07:0.005444646//NESDA:PBLOOD:7.26e-31:<1.34e-05//estonia:CD4:5.04E-10:0//estonia:CD4:1.92E-15:0//GTEX_SINGLE:Adipose_Subcutaneous//GTEX_MULTIPLE:Esophagus_Gastroesophageal_Junction//GTEX_MULTIPLE:Whole_Blood//GTEX_MULT…
	chr10	58267689	58269585	10.2791	10.1736	10.4274	9.61857	10.3866	9.81701	0.000161252	74005	chr10	30343484	30349459	-27926101	82109	chr10	58266911	58274811	0	0	0.966564	0	0	ENSG00000107951	MTPAP	chr10	30309801	30374448	MTPAP	9.68908	9.62246	9.50129	10.0566	10.8969	10.5108	-27.1903	-0.182627	0.482055	rs1000128393,rs1000744099,rs1001074962,rs1001420863,rs1003835246,rs1004139922,rs1004165134,rs1004210364,rs1005698002,rs1006184857,rs1006249728,rs1006874853,rs1007343037,rs1007420415,rs1007616736,rs1008467267,rs1009176072,rs1009469923,rs1010756016,rs1011888138,rs1012394525,rs1012841167,rs1014760457,rs1015611811,rs1017767099,rs1019339937,rs1019693458,rs1019813944,rs1020146431,rs1020818510,rs1021918…	.	rs1416763_rs1199103|Crohn's disease//rs1416763_rs2153283|Inflammatory bowel disease//rs1416763_rs2790216|Inflammatory bowel disease//rs1832556_rs1199103|Crohn's disease//rs1832556_rs2153283|Inflammatory bowel disease//rs1832556_rs2790216|Inflammatory bowel disease//rs2251039_rs1199103|Crohn's disease//rs2251039_rs2153283|Inflammatory bowel disease//rs2251039_rs2790216|Inflammatory bowel disease//…	.	CISD1,IPMK,NR	estonia:rs2153283:CISD1//NESDA:rs2153283:IPMK//NESDA:rs1199103:IPMK//estonia:rs1199103:CISD1//GTEX_MULTIPLE:rs2790216:CISD1//GTEX_SINGLE:rs2790216:CISD1//estonia:rs2790216:CISD1//GTEX_SINGLE:rs2790216:IPMK//GTEX_MULTIPLE:rs2790216:IPMK//NESDA:rs2790216:IPMK//estonia:rs2993833:CISD1//NESDA:rs2993833:IPMK//NESDA:rs1832556:IPMK//estonia:rs1832556:CISD1//estonia:rs2251039:CISD1//NESDA:rs2251039:IPMK/…	estonia:CD8:4.94E-17:0//NESDA:PBLOOD:7.26e-31:<1.34e-05//estonia:CD8:1.12E-07:0.002897618//estonia:CD4:8.12E-10:0//estonia:CD4:3.65E-15:0//estonia:CD8:2.47E-17:0//estonia:CD8:2.23E-07:0.005444646//NESDA:PBLOOD:7.26e-31:<1.34e-05//estonia:CD4:5.04E-10:0//estonia:CD4:1.92E-15:0//GTEX_SINGLE:Adipose_Subcutaneous//GTEX_MULTIPLE:Esophagus_Gastroesophageal_Junction//GTEX_MULTIPLE:Whole_Blood//GTEX_MULT…
	chr10	58267689	58269585	10.2791	10.1736	10.4274	9.61857	10.3866	9.81701	0.000161252	75379	chr10	35123839	35126332	-23145746	82109	chr10	58266911	58274811	0	1.01733	0.819412	0	1.93055	ENSG00000095794	CREM	chr10	35126791	35212958	CREM	11.0302	11.0726	12.8054	13.491	13.5108	11.8672	-26.3769	-0.137478	-0.816825	rs1000128393,rs1000744099,rs1001074962,rs1001420863,rs1003835246,rs1004139922,rs1004165134,rs1004210364,rs1005698002,rs1006184857,rs1006249728,rs1006874853,rs1007343037,rs1007420415,rs1007616736,rs1008467267,rs1009176072,rs1009469923,rs1010756016,rs1011888138,rs1012394525,rs1012841167,rs1014760457,rs1015611811,rs1017767099,rs1019339937,rs1019693458,rs1019813944,rs1020146431,rs1020818510,rs1021918…	.	rs1416763_rs1199103|Crohn's disease//rs1416763_rs2153283|Inflammatory bowel disease//rs1416763_rs2790216|Inflammatory bowel disease//rs1832556_rs1199103|Crohn's disease//rs1832556_rs2153283|Inflammatory bowel disease//rs1832556_rs2790216|Inflammatory bowel disease//rs2251039_rs1199103|Crohn's disease//rs2251039_rs2153283|Inflammatory bowel disease//rs2251039_rs2790216|Inflammatory bowel disease//…	.	CISD1,IPMK,NR	estonia:rs2153283:CISD1//NESDA:rs2153283:IPMK//NESDA:rs1199103:IPMK//estonia:rs1199103:CISD1//GTEX_MULTIPLE:rs2790216:CISD1//GTEX_SINGLE:rs2790216:CISD1//estonia:rs2790216:CISD1//GTEX_SINGLE:rs2790216:IPMK//GTEX_MULTIPLE:rs2790216:IPMK//NESDA:rs2790216:IPMK//estonia:rs2993833:CISD1//NESDA:rs2993833:IPMK//NESDA:rs1832556:IPMK//estonia:rs1832556:CISD1//estonia:rs2251039:CISD1//NESDA:rs2251039:IPMK/…	estonia:CD8:4.94E-17:0//NESDA:PBLOOD:7.26e-31:<1.34e-05//estonia:CD8:1.12E-07:0.002897618//estonia:CD4:8.12E-10:0//estonia:CD4:3.65E-15:0//estonia:CD8:2.47E-17:0//estonia:CD8:2.23E-07:0.005444646//NESDA:PBLOOD:7.26e-31:<1.34e-05//estonia:CD4:5.04E-10:0//estonia:CD4:1.92E-15:0//GTEX_SINGLE:Adipose_Subcutaneous//GTEX_MULTIPLE:Esophagus_Gastroesophageal_Junction//GTEX_MULTIPLE:Whole_Blood//GTEX_MULT…
	chr10	58267689	58269585	10.2791	10.1736	10.4274	9.61857	10.3866	9.81701	0.000161252	75380	chr10	35126332	35135306	-23143253	82109	chr10	58266911	58274811	0	0	2.17869	0.971478	1.63645	ENSG00000095794	CREM	chr10	35126791	35212958	CREM	11.0302	11.0726	12.8054	13.491	13.5108	11.8672	-26.3769	-0.137478	-0.0316849	rs1000128393,rs1000744099,rs1001074962,rs1001420863,rs1003835246,rs1004139922,rs1004165134,rs1004210364,rs1005698002,rs1006184857,rs1006249728,rs1006874853,rs1007343037,rs1007420415,rs1007616736,rs1008467267,rs1009176072,rs1009469923,rs1010756016,rs1011888138,rs1012394525,rs1012841167,rs1014760457,rs1015611811,rs1017767099,rs1019339937,rs1019693458,rs1019813944,rs1020146431,rs1020818510,rs1021918…	.	rs1416763_rs1199103|Crohn's disease//rs1416763_rs2153283|Inflammatory bowel disease//rs1416763_rs2790216|Inflammatory bowel disease//rs1832556_rs1199103|Crohn's disease//rs1832556_rs2153283|Inflammatory bowel disease//rs1832556_rs2790216|Inflammatory bowel disease//rs2251039_rs1199103|Crohn's disease//rs2251039_rs2153283|Inflammatory bowel disease//rs2251039_rs2790216|Inflammatory bowel disease//…	.	CISD1,IPMK,NR	estonia:rs2153283:CISD1//NESDA:rs2153283:IPMK//NESDA:rs1199103:IPMK//estonia:rs1199103:CISD1//GTEX_MULTIPLE:rs2790216:CISD1//GTEX_SINGLE:rs2790216:CISD1//estonia:rs2790216:CISD1//GTEX_SINGLE:rs2790216:IPMK//GTEX_MULTIPLE:rs2790216:IPMK//NESDA:rs2790216:IPMK//estonia:rs2993833:CISD1//NESDA:rs2993833:IPMK//NESDA:rs1832556:IPMK//estonia:rs1832556:CISD1//estonia:rs2251039:CISD1//NESDA:rs2251039:IPMK/…	estonia:CD8:4.94E-17:0//NESDA:PBLOOD:7.26e-31:<1.34e-05//estonia:CD8:1.12E-07:0.002897618//estonia:CD4:8.12E-10:0//estonia:CD4:3.65E-15:0//estonia:CD8:2.47E-17:0//estonia:CD8:2.23E-07:0.005444646//NESDA:PBLOOD:7.26e-31:<1.34e-05//estonia:CD4:5.04E-10:0//estonia:CD4:1.92E-15:0//GTEX_SINGLE:Adipose_Subcutaneous//GTEX_MULTIPLE:Esophagus_Gastroesophageal_Junction//GTEX_MULTIPLE:Whole_Blood//GTEX_MULT…
	chr10	58267689	58269585	10.2791	10.1736	10.4274	9.61857	10.3866	9.81701	0.000161252	77614	chr10	43386197	43406361	-14883388	82109	chr10	58266911	58274811	0	0	0	1.03271	0	ENSG00000169813	HNRNPF	chr10	43385617	43409166	HNRNPF	11.4433	11.3984	11.5043	11.9709	12.6779	13.0881	-24.7527	-0.34737	0.388619	rs1000128393,rs1000744099,rs1001074962,rs1001420863,rs1003835246,rs1004139922,rs1004165134,rs1004210364,rs1005698002,rs1006184857,rs1006249728,rs1006874853,rs1007343037,rs1007420415,rs1007616736,rs1008467267,rs1009176072,rs1009469923,rs1010756016,rs1011888138,rs1012394525,rs1012841167,rs1014760457,rs1015611811,rs1017767099,rs1019339937,rs1019693458,rs1019813944,rs1020146431,rs1020818510,rs1021918…	.	rs1416763_rs1199103|Crohn's disease//rs1416763_rs2153283|Inflammatory bowel disease//rs1416763_rs2790216|Inflammatory bowel disease//rs1832556_rs1199103|Crohn's disease//rs1832556_rs2153283|Inflammatory bowel disease//rs1832556_rs2790216|Inflammatory bowel disease//rs2251039_rs1199103|Crohn's disease//rs2251039_rs2153283|Inflammatory bowel disease//rs2251039_rs2790216|Inflammatory bowel disease//…	.	CISD1,IPMK,NR	estonia:rs2153283:CISD1//NESDA:rs2153283:IPMK//NESDA:rs1199103:IPMK//estonia:rs1199103:CISD1//GTEX_MULTIPLE:rs2790216:CISD1//GTEX_SINGLE:rs2790216:CISD1//estonia:rs2790216:CISD1//GTEX_SINGLE:rs2790216:IPMK//GTEX_MULTIPLE:rs2790216:IPMK//NESDA:rs2790216:IPMK//estonia:rs2993833:CISD1//NESDA:rs2993833:IPMK//NESDA:rs1832556:IPMK//estonia:rs1832556:CISD1//estonia:rs2251039:CISD1//NESDA:rs2251039:IPMK/…	estonia:CD8:4.94E-17:0//NESDA:PBLOOD:7.26e-31:<1.34e-05//estonia:CD8:1.12E-07:0.002897618//estonia:CD4:8.12E-10:0//estonia:CD4:3.65E-15:0//estonia:CD8:2.47E-17:0//estonia:CD8:2.23E-07:0.005444646//NESDA:PBLOOD:7.26e-31:<1.34e-05//estonia:CD4:5.04E-10:0//estonia:CD4:1.92E-15:0//GTEX_SINGLE:Adipose_Subcutaneous//GTEX_MULTIPLE:Esophagus_Gastroesophageal_Junction//GTEX_MULTIPLE:Whole_Blood//GTEX_MULT…
	chr10	58267689	58269585	10.2791	10.1736	10.4274	9.61857	10.3866	9.81701	0.000161252	78985	chr10	48304889	48308392	-9964696	82109	chr10	58266911	58274811	2.61873	1.35514	2.37433	2.10639	0	ENSG00000107643	MAPK8	chr10	48306639	48439360	MAPK8	12.4158	12.7808	13.0327	12.1045	11.6356	10.5375	-11.5324	0.486281	0.931689	rs1000128393,rs1000744099,rs1001074962,rs1001420863,rs1003835246,rs1004139922,rs1004165134,rs1004210364,rs1005698002,rs1006184857,rs1006249728,rs1006874853,rs1007343037,rs1007420415,rs1007616736,rs1008467267,rs1009176072,rs1009469923,rs1010756016,rs1011888138,rs1012394525,rs1012841167,rs1014760457,rs1015611811,rs1017767099,rs1019339937,rs1019693458,rs1019813944,rs1020146431,rs1020818510,rs1021918…	.	rs1416763_rs1199103|Crohn's disease//rs1416763_rs2153283|Inflammatory bowel disease//rs1416763_rs2790216|Inflammatory bowel disease//rs1832556_rs1199103|Crohn's disease//rs1832556_rs2153283|Inflammatory bowel disease//rs1832556_rs2790216|Inflammatory bowel disease//rs2251039_rs1199103|Crohn's disease//rs2251039_rs2153283|Inflammatory bowel disease//rs2251039_rs2790216|Inflammatory bowel disease//…	.	CISD1,IPMK,NR	estonia:rs2153283:CISD1//NESDA:rs2153283:IPMK//NESDA:rs1199103:IPMK//estonia:rs1199103:CISD1//GTEX_MULTIPLE:rs2790216:CISD1//GTEX_SINGLE:rs2790216:CISD1//estonia:rs2790216:CISD1//GTEX_SINGLE:rs2790216:IPMK//GTEX_MULTIPLE:rs2790216:IPMK//NESDA:rs2790216:IPMK//estonia:rs2993833:CISD1//NESDA:rs2993833:IPMK//NESDA:rs1832556:IPMK//estonia:rs1832556:CISD1//estonia:rs2251039:CISD1//NESDA:rs2251039:IPMK/…	estonia:CD8:4.94E-17:0//NESDA:PBLOOD:7.26e-31:<1.34e-05//estonia:CD8:1.12E-07:0.002897618//estonia:CD4:8.12E-10:0//estonia:CD4:3.65E-15:0//estonia:CD8:2.47E-17:0//estonia:CD8:2.23E-07:0.005444646//NESDA:PBLOOD:7.26e-31:<1.34e-05//estonia:CD4:5.04E-10:0//estonia:CD4:1.92E-15:0//GTEX_SINGLE:Adipose_Subcutaneous//GTEX_MULTIPLE:Esophagus_Gastroesophageal_Junction//GTEX_MULTIPLE:Whole_Blood//GTEX_MULT…
	chr10	58267689	58269585	10.2791	10.1736	10.4274	9.61857	10.3866	9.81701	0.000161252	80031	chr10	51695582	51700607	-6574003	82109	chr10	58266911	58274811	3.95762	3.55782	3.12854	2.97824	2.7277	ENSG00000177613	CSTF2T	chr10	51695487	51699591	CSTF2T	8.87115	8.52616	8.67467	9.07188	9.65034	9.23127	-4.13094	-0.117817	0.351559	rs1000128393,rs1000744099,rs1001074962,rs1001420863,rs1003835246,rs1004139922,rs1004165134,rs1004210364,rs1005698002,rs1006184857,rs1006249728,rs1006874853,rs1007343037,rs1007420415,rs1007616736,rs1008467267,rs1009176072,rs1009469923,rs1010756016,rs1011888138,rs1012394525,rs1012841167,rs1014760457,rs1015611811,rs1017767099,rs1019339937,rs1019693458,rs1019813944,rs1020146431,rs1020818510,rs1021918…	.	rs1416763_rs1199103|Crohn's disease//rs1416763_rs2153283|Inflammatory bowel disease//rs1416763_rs2790216|Inflammatory bowel disease//rs1832556_rs1199103|Crohn's disease//rs1832556_rs2153283|Inflammatory bowel disease//rs1832556_rs2790216|Inflammatory bowel disease//rs2251039_rs1199103|Crohn's disease//rs2251039_rs2153283|Inflammatory bowel disease//rs2251039_rs2790216|Inflammatory bowel disease//…	.	CISD1,IPMK,NR	estonia:rs2153283:CISD1//NESDA:rs2153283:IPMK//NESDA:rs1199103:IPMK//estonia:rs1199103:CISD1//GTEX_MULTIPLE:rs2790216:CISD1//GTEX_SINGLE:rs2790216:CISD1//estonia:rs2790216:CISD1//GTEX_SINGLE:rs2790216:IPMK//GTEX_MULTIPLE:rs2790216:IPMK//NESDA:rs2790216:IPMK//estonia:rs2993833:CISD1//NESDA:rs2993833:IPMK//NESDA:rs1832556:IPMK//estonia:rs1832556:CISD1//estonia:rs2251039:CISD1//NESDA:rs2251039:IPMK/…	estonia:CD8:4.94E-17:0//NESDA:PBLOOD:7.26e-31:<1.34e-05//estonia:CD8:1.12E-07:0.002897618//estonia:CD4:8.12E-10:0//estonia:CD4:3.65E-15:0//estonia:CD8:2.47E-17:0//estonia:CD8:2.23E-07:0.005444646//NESDA:PBLOOD:7.26e-31:<1.34e-05//estonia:CD4:5.04E-10:0//estonia:CD4:1.92E-15:0//GTEX_SINGLE:Adipose_Subcutaneous//GTEX_MULTIPLE:Esophagus_Gastroesophageal_Junction//GTEX_MULTIPLE:Whole_Blood//GTEX_MULT…
	chr10	58267689	58269585	10.2791	10.1736	10.4274	9.61857	10.3866	9.81701	0.000161252	82146	chr10	58382838	58391324	113253	82109	chr10	58266911	58274811	6.35495	6.57753	6.39018	6.34441	6.36716	ENSG00000108064	TFAM	chr10	58385022	58399221	TFAM	10.2077	10.0421	9.78593	10.0184	10.8566	11.3183	-14.5013	-0.211613	-0.0934588	rs1000128393,rs1000744099,rs1001074962,rs1001420863,rs1003835246,rs1004139922,rs1004165134,rs1004210364,rs1005698002,rs1006184857,rs1006249728,rs1006874853,rs1007343037,rs1007420415,rs1007616736,rs1008467267,rs1009176072,rs1009469923,rs1010756016,rs1011888138,rs1012394525,rs1012841167,rs1014760457,rs1015611811,rs1017767099,rs1019339937,rs1019693458,rs1019813944,rs1020146431,rs1020818510,rs1021918…	.	rs1416763_rs1199103|Crohn's disease//rs1416763_rs2153283|Inflammatory bowel disease//rs1416763_rs2790216|Inflammatory bowel disease//rs1832556_rs1199103|Crohn's disease//rs1832556_rs2153283|Inflammatory bowel disease//rs1832556_rs2790216|Inflammatory bowel disease//rs2251039_rs1199103|Crohn's disease//rs2251039_rs2153283|Inflammatory bowel disease//rs2251039_rs2790216|Inflammatory bowel disease//…	.	CISD1,IPMK,NR	estonia:rs2153283:CISD1//NESDA:rs2153283:IPMK//NESDA:rs1199103:IPMK//estonia:rs1199103:CISD1//GTEX_MULTIPLE:rs2790216:CISD1//GTEX_SINGLE:rs2790216:CISD1//estonia:rs2790216:CISD1//GTEX_SINGLE:rs2790216:IPMK//GTEX_MULTIPLE:rs2790216:IPMK//NESDA:rs2790216:IPMK//estonia:rs2993833:CISD1//NESDA:rs2993833:IPMK//NESDA:rs1832556:IPMK//estonia:rs1832556:CISD1//estonia:rs2251039:CISD1//NESDA:rs2251039:IPMK/…	estonia:CD8:4.94E-17:0//NESDA:PBLOOD:7.26e-31:<1.34e-05//estonia:CD8:1.12E-07:0.002897618//estonia:CD4:8.12E-10:0//estonia:CD4:3.65E-15:0//estonia:CD8:2.47E-17:0//estonia:CD8:2.23E-07:0.005444646//NESDA:PBLOOD:7.26e-31:<1.34e-05//estonia:CD4:5.04E-10:0//estonia:CD4:1.92E-15:0//GTEX_SINGLE:Adipose_Subcutaneous//GTEX_MULTIPLE:Esophagus_Gastroesophageal_Junction//GTEX_MULTIPLE:Whole_Blood//GTEX_MULT…
	chr10	58267689	58269585	10.2791	10.1736	10.4274	9.61857	10.3866	9.81701	0.000161252	83381	chr10	62266644	62268929	3997059	82109	chr10	58266911	58274811	0	0.957708	0	0.913593	0	ENSG00000182010	RTKN2	chr10	62183035	62268707	RTKN2	9.07615	8.81696	9.47893	9.42209	9.44405	8.44302	-8.062	0.330861	0.227225	rs1000128393,rs1000744099,rs1001074962,rs1001420863,rs1003835246,rs1004139922,rs1004165134,rs1004210364,rs1005698002,rs1006184857,rs1006249728,rs1006874853,rs1007343037,rs1007420415,rs1007616736,rs1008467267,rs1009176072,rs1009469923,rs1010756016,rs1011888138,rs1012394525,rs1012841167,rs1014760457,rs1015611811,rs1017767099,rs1019339937,rs1019693458,rs1019813944,rs1020146431,rs1020818510,rs1021918…	.	rs1416763_rs1199103|Crohn's disease//rs1416763_rs2153283|Inflammatory bowel disease//rs1416763_rs2790216|Inflammatory bowel disease//rs1832556_rs1199103|Crohn's disease//rs1832556_rs2153283|Inflammatory bowel disease//rs1832556_rs2790216|Inflammatory bowel disease//rs2251039_rs1199103|Crohn's disease//rs2251039_rs2153283|Inflammatory bowel disease//rs2251039_rs2790216|Inflammatory bowel disease//…	.	CISD1,IPMK,NR	estonia:rs2153283:CISD1//NESDA:rs2153283:IPMK//NESDA:rs1199103:IPMK//estonia:rs1199103:CISD1//GTEX_MULTIPLE:rs2790216:CISD1//GTEX_SINGLE:rs2790216:CISD1//estonia:rs2790216:CISD1//GTEX_SINGLE:rs2790216:IPMK//GTEX_MULTIPLE:rs2790216:IPMK//NESDA:rs2790216:IPMK//estonia:rs2993833:CISD1//NESDA:rs2993833:IPMK//NESDA:rs1832556:IPMK//estonia:rs1832556:CISD1//estonia:rs2251039:CISD1//NESDA:rs2251039:IPMK/…	estonia:CD8:4.94E-17:0//NESDA:PBLOOD:7.26e-31:<1.34e-05//estonia:CD8:1.12E-07:0.002897618//estonia:CD4:8.12E-10:0//estonia:CD4:3.65E-15:0//estonia:CD8:2.47E-17:0//estonia:CD8:2.23E-07:0.005444646//NESDA:PBLOOD:7.26e-31:<1.34e-05//estonia:CD4:5.04E-10:0//estonia:CD4:1.92E-15:0//GTEX_SINGLE:Adipose_Subcutaneous//GTEX_MULTIPLE:Esophagus_Gastroesophageal_Junction//GTEX_MULTIPLE:Whole_Blood//GTEX_MULT…
	chr10	58267689	58269585	10.2791	10.1736	10.4274	9.61857	10.3866	9.81701	0.000161252	83548	chr10	62809712	62817264	4540127	82109	chr10	58266911	58274811	2.31219	2.36289	2.52808	1.44094	0	ENSG00000122877	EGR2	chr10	62811996	62919900	EGR2	5.61725	7.70544	13.2171	14.0975	13.8306	10.8293	-31.7636	-0.190245	0.794839	rs1000128393,rs1000744099,rs1001074962,rs1001420863,rs1003835246,rs1004139922,rs1004165134,rs1004210364,rs1005698002,rs1006184857,rs1006249728,rs1006874853,rs1007343037,rs1007420415,rs1007616736,rs1008467267,rs1009176072,rs1009469923,rs1010756016,rs1011888138,rs1012394525,rs1012841167,rs1014760457,rs1015611811,rs1017767099,rs1019339937,rs1019693458,rs1019813944,rs1020146431,rs1020818510,rs1021918…	.	rs1416763_rs1199103|Crohn's disease//rs1416763_rs2153283|Inflammatory bowel disease//rs1416763_rs2790216|Inflammatory bowel disease//rs1832556_rs1199103|Crohn's disease//rs1832556_rs2153283|Inflammatory bowel disease//rs1832556_rs2790216|Inflammatory bowel disease//rs2251039_rs1199103|Crohn's disease//rs2251039_rs2153283|Inflammatory bowel disease//rs2251039_rs2790216|Inflammatory bowel disease//…	.	CISD1,IPMK,NR	estonia:rs2153283:CISD1//NESDA:rs2153283:IPMK//NESDA:rs1199103:IPMK//estonia:rs1199103:CISD1//GTEX_MULTIPLE:rs2790216:CISD1//GTEX_SINGLE:rs2790216:CISD1//estonia:rs2790216:CISD1//GTEX_SINGLE:rs2790216:IPMK//GTEX_MULTIPLE:rs2790216:IPMK//NESDA:rs2790216:IPMK//estonia:rs2993833:CISD1//NESDA:rs2993833:IPMK//NESDA:rs1832556:IPMK//estonia:rs1832556:CISD1//estonia:rs2251039:CISD1//NESDA:rs2251039:IPMK/…	estonia:CD8:4.94E-17:0//NESDA:PBLOOD:7.26e-31:<1.34e-05//estonia:CD8:1.12E-07:0.002897618//estonia:CD4:8.12E-10:0//estonia:CD4:3.65E-15:0//estonia:CD8:2.47E-17:0//estonia:CD8:2.23E-07:0.005444646//NESDA:PBLOOD:7.26e-31:<1.34e-05//estonia:CD4:5.04E-10:0//estonia:CD4:1.92E-15:0//GTEX_SINGLE:Adipose_Subcutaneous//GTEX_MULTIPLE:Esophagus_Gastroesophageal_Junction//GTEX_MULTIPLE:Whole_Blood//GTEX_MULT…
	chr10	58267689	58269585	10.2791	10.1736	10.4274	9.61857	10.3866	9.81701	0.000161252	88311	chr10	80080155	80090928	21810570	82109	chr10	58266911	58274811	0	1.35514	1.08872	0	2.3835	ENSG00000133678	TMEM254	chr10	80078646	80092557	TMEM254	6.14768	6.33109	6.49001	6.70833	6.42489	7.30003	-0.675561	-0.655902	-0.795846	rs1000128393,rs1000744099,rs1001074962,rs1001420863,rs1003835246,rs1004139922,rs1004165134,rs1004210364,rs1005698002,rs1006184857,rs1006249728,rs1006874853,rs1007343037,rs1007420415,rs1007616736,rs1008467267,rs1009176072,rs1009469923,rs1010756016,rs1011888138,rs1012394525,rs1012841167,rs1014760457,rs1015611811,rs1017767099,rs1019339937,rs1019693458,rs1019813944,rs1020146431,rs1020818510,rs1021918…	.	rs1416763_rs1199103|Crohn's disease//rs1416763_rs2153283|Inflammatory bowel disease//rs1416763_rs2790216|Inflammatory bowel disease//rs1832556_rs1199103|Crohn's disease//rs1832556_rs2153283|Inflammatory bowel disease//rs1832556_rs2790216|Inflammatory bowel disease//rs2251039_rs1199103|Crohn's disease//rs2251039_rs2153283|Inflammatory bowel disease//rs2251039_rs2790216|Inflammatory bowel disease//…	.	CISD1,IPMK,NR	estonia:rs2153283:CISD1//NESDA:rs2153283:IPMK//NESDA:rs1199103:IPMK//estonia:rs1199103:CISD1//GTEX_MULTIPLE:rs2790216:CISD1//GTEX_SINGLE:rs2790216:CISD1//estonia:rs2790216:CISD1//GTEX_SINGLE:rs2790216:IPMK//GTEX_MULTIPLE:rs2790216:IPMK//NESDA:rs2790216:IPMK//estonia:rs2993833:CISD1//NESDA:rs2993833:IPMK//NESDA:rs1832556:IPMK//estonia:rs1832556:CISD1//estonia:rs2251039:CISD1//NESDA:rs2251039:IPMK/…	estonia:CD8:4.94E-17:0//NESDA:PBLOOD:7.26e-31:<1.34e-05//estonia:CD8:1.12E-07:0.002897618//estonia:CD4:8.12E-10:0//estonia:CD4:3.65E-15:0//estonia:CD8:2.47E-17:0//estonia:CD8:2.23E-07:0.005444646//NESDA:PBLOOD:7.26e-31:<1.34e-05//estonia:CD4:5.04E-10:0//estonia:CD4:1.92E-15:0//GTEX_SINGLE:Adipose_Subcutaneous//GTEX_MULTIPLE:Esophagus_Gastroesophageal_Junction//GTEX_MULTIPLE:Whole_Blood//GTEX_MULT…
	chr10	58267689	58269585	10.2791	10.1736	10.4274	9.61857	10.3866	9.81701	0.000161252	88329	chr10	80173164	80192864	21903579	82109	chr10	58266911	58274811	0	0	0.966564	1.03271	0	ENSG00000122359	ANXA11	chr10	80150889	80205572	ANXA11	12.6423	12.6778	12.0391	11.6773	11.177	11.975	-16.0962	0.107402	0.707733	rs1000128393,rs1000744099,rs1001074962,rs1001420863,rs1003835246,rs1004139922,rs1004165134,rs1004210364,rs1005698002,rs1006184857,rs1006249728,rs1006874853,rs1007343037,rs1007420415,rs1007616736,rs1008467267,rs1009176072,rs1009469923,rs1010756016,rs1011888138,rs1012394525,rs1012841167,rs1014760457,rs1015611811,rs1017767099,rs1019339937,rs1019693458,rs1019813944,rs1020146431,rs1020818510,rs1021918…	.	rs1416763_rs1199103|Crohn's disease//rs1416763_rs2153283|Inflammatory bowel disease//rs1416763_rs2790216|Inflammatory bowel disease//rs1832556_rs1199103|Crohn's disease//rs1832556_rs2153283|Inflammatory bowel disease//rs1832556_rs2790216|Inflammatory bowel disease//rs2251039_rs1199103|Crohn's disease//rs2251039_rs2153283|Inflammatory bowel disease//rs2251039_rs2790216|Inflammatory bowel disease//…	.	CISD1,IPMK,NR	estonia:rs2153283:CISD1//NESDA:rs2153283:IPMK//NESDA:rs1199103:IPMK//estonia:rs1199103:CISD1//GTEX_MULTIPLE:rs2790216:CISD1//GTEX_SINGLE:rs2790216:CISD1//estonia:rs2790216:CISD1//GTEX_SINGLE:rs2790216:IPMK//GTEX_MULTIPLE:rs2790216:IPMK//NESDA:rs2790216:IPMK//estonia:rs2993833:CISD1//NESDA:rs2993833:IPMK//NESDA:rs1832556:IPMK//estonia:rs1832556:CISD1//estonia:rs2251039:CISD1//NESDA:rs2251039:IPMK/…	estonia:CD8:4.94E-17:0//NESDA:PBLOOD:7.26e-31:<1.34e-05//estonia:CD8:1.12E-07:0.002897618//estonia:CD4:8.12E-10:0//estonia:CD4:3.65E-15:0//estonia:CD8:2.47E-17:0//estonia:CD8:2.23E-07:0.005444646//NESDA:PBLOOD:7.26e-31:<1.34e-05//estonia:CD4:5.04E-10:0//estonia:CD4:1.92E-15:0//GTEX_SINGLE:Adipose_Subcutaneous//GTEX_MULTIPLE:Esophagus_Gastroesophageal_Junction//GTEX_MULTIPLE:Whole_Blood//GTEX_MULT…
	chr10	58267689	58269585	10.2791	10.1736	10.4274	9.61857	10.3866	9.81701	0.000161252	88332	chr10	80194320	80208299	21924735	82109	chr10	58266911	58274811	1.3101	0	2.05652	2.17431	0	ENSG00000122359	ANXA11	chr10	80150889	80205572	ANXA11	12.6423	12.6778	12.0391	11.6773	11.177	11.975	-16.0962	0.107402	0.849961	rs1000128393,rs1000744099,rs1001074962,rs1001420863,rs1003835246,rs1004139922,rs1004165134,rs1004210364,rs1005698002,rs1006184857,rs1006249728,rs1006874853,rs1007343037,rs1007420415,rs1007616736,rs1008467267,rs1009176072,rs1009469923,rs1010756016,rs1011888138,rs1012394525,rs1012841167,rs1014760457,rs1015611811,rs1017767099,rs1019339937,rs1019693458,rs1019813944,rs1020146431,rs1020818510,rs1021918…	.	rs1416763_rs1199103|Crohn's disease//rs1416763_rs2153283|Inflammatory bowel disease//rs1416763_rs2790216|Inflammatory bowel disease//rs1832556_rs1199103|Crohn's disease//rs1832556_rs2153283|Inflammatory bowel disease//rs1832556_rs2790216|Inflammatory bowel disease//rs2251039_rs1199103|Crohn's disease//rs2251039_rs2153283|Inflammatory bowel disease//rs2251039_rs2790216|Inflammatory bowel disease//…	.	CISD1,IPMK,NR	estonia:rs2153283:CISD1//NESDA:rs2153283:IPMK//NESDA:rs1199103:IPMK//estonia:rs1199103:CISD1//GTEX_MULTIPLE:rs2790216:CISD1//GTEX_SINGLE:rs2790216:CISD1//estonia:rs2790216:CISD1//GTEX_SINGLE:rs2790216:IPMK//GTEX_MULTIPLE:rs2790216:IPMK//NESDA:rs2790216:IPMK//estonia:rs2993833:CISD1//NESDA:rs2993833:IPMK//NESDA:rs1832556:IPMK//estonia:rs1832556:CISD1//estonia:rs2251039:CISD1//NESDA:rs2251039:IPMK/…	estonia:CD8:4.94E-17:0//NESDA:PBLOOD:7.26e-31:<1.34e-05//estonia:CD8:1.12E-07:0.002897618//estonia:CD4:8.12E-10:0//estonia:CD4:3.65E-15:0//estonia:CD8:2.47E-17:0//estonia:CD8:2.23E-07:0.005444646//NESDA:PBLOOD:7.26e-31:<1.34e-05//estonia:CD4:5.04E-10:0//estonia:CD4:1.92E-15:0//GTEX_SINGLE:Adipose_Subcutaneous//GTEX_MULTIPLE:Esophagus_Gastroesophageal_Junction//GTEX_MULTIPLE:Whole_Blood//GTEX_MULT…
	chr10	58267689	58269585	10.2791	10.1736	10.4274	9.61857	10.3866	9.81701	0.000161252	88420	chr10	80453626	80458915	22184041	82109	chr10	58266911	58274811	1.34259	1.35514	1.28437	2.39564	2.3835	ENSG00000108219	TSPAN14	chr10	80454166	80533123	TSPAN14	13.0982	13.0798	12.7734	12.6449	11.9151	10.54	-33.1079	0.355891	-0.439283	rs1000128393,rs1000744099,rs1001074962,rs1001420863,rs1003835246,rs1004139922,rs1004165134,rs1004210364,rs1005698002,rs1006184857,rs1006249728,rs1006874853,rs1007343037,rs1007420415,rs1007616736,rs1008467267,rs1009176072,rs1009469923,rs1010756016,rs1011888138,rs1012394525,rs1012841167,rs1014760457,rs1015611811,rs1017767099,rs1019339937,rs1019693458,rs1019813944,rs1020146431,rs1020818510,rs1021918…	.	rs1416763_rs1199103|Crohn's disease//rs1416763_rs2153283|Inflammatory bowel disease//rs1416763_rs2790216|Inflammatory bowel disease//rs1832556_rs1199103|Crohn's disease//rs1832556_rs2153283|Inflammatory bowel disease//rs1832556_rs2790216|Inflammatory bowel disease//rs2251039_rs1199103|Crohn's disease//rs2251039_rs2153283|Inflammatory bowel disease//rs2251039_rs2790216|Inflammatory bowel disease//…	.	CISD1,IPMK,NR	estonia:rs2153283:CISD1//NESDA:rs2153283:IPMK//NESDA:rs1199103:IPMK//estonia:rs1199103:CISD1//GTEX_MULTIPLE:rs2790216:CISD1//GTEX_SINGLE:rs2790216:CISD1//estonia:rs2790216:CISD1//GTEX_SINGLE:rs2790216:IPMK//GTEX_MULTIPLE:rs2790216:IPMK//NESDA:rs2790216:IPMK//estonia:rs2993833:CISD1//NESDA:rs2993833:IPMK//NESDA:rs1832556:IPMK//estonia:rs1832556:CISD1//estonia:rs2251039:CISD1//NESDA:rs2251039:IPMK/…	estonia:CD8:4.94E-17:0//NESDA:PBLOOD:7.26e-31:<1.34e-05//estonia:CD8:1.12E-07:0.002897618//estonia:CD4:8.12E-10:0//estonia:CD4:3.65E-15:0//estonia:CD8:2.47E-17:0//estonia:CD8:2.23E-07:0.005444646//NESDA:PBLOOD:7.26e-31:<1.34e-05//estonia:CD4:5.04E-10:0//estonia:CD4:1.92E-15:0//GTEX_SINGLE:Adipose_Subcutaneous//GTEX_MULTIPLE:Esophagus_Gastroesophageal_Junction//GTEX_MULTIPLE:Whole_Blood//GTEX_MULT…
	chr10	58267689	58269585	10.2791	10.1736	10.4274	9.61857	10.3866	9.81701	0.000161252	88421	chr10	80458915	80462617	22189330	82109	chr10	58266911	58274811	0	0	1.08872	2.10639	2.56584	ENSG00000108219	TSPAN14	chr10	80454166	80533123	TSPAN14	13.0982	13.0798	12.7734	12.6449	11.9151	10.54	-33.1079	0.355891	-0.38031	rs1000128393,rs1000744099,rs1001074962,rs1001420863,rs1003835246,rs1004139922,rs1004165134,rs1004210364,rs1005698002,rs1006184857,rs1006249728,rs1006874853,rs1007343037,rs1007420415,rs1007616736,rs1008467267,rs1009176072,rs1009469923,rs1010756016,rs1011888138,rs1012394525,rs1012841167,rs1014760457,rs1015611811,rs1017767099,rs1019339937,rs1019693458,rs1019813944,rs1020146431,rs1020818510,rs1021918…	.	rs1416763_rs1199103|Crohn's disease//rs1416763_rs2153283|Inflammatory bowel disease//rs1416763_rs2790216|Inflammatory bowel disease//rs1832556_rs1199103|Crohn's disease//rs1832556_rs2153283|Inflammatory bowel disease//rs1832556_rs2790216|Inflammatory bowel disease//rs2251039_rs1199103|Crohn's disease//rs2251039_rs2153283|Inflammatory bowel disease//rs2251039_rs2790216|Inflammatory bowel disease//…	.	CISD1,IPMK,NR	estonia:rs2153283:CISD1//NESDA:rs2153283:IPMK//NESDA:rs1199103:IPMK//estonia:rs1199103:CISD1//GTEX_MULTIPLE:rs2790216:CISD1//GTEX_SINGLE:rs2790216:CISD1//estonia:rs2790216:CISD1//GTEX_SINGLE:rs2790216:IPMK//GTEX_MULTIPLE:rs2790216:IPMK//NESDA:rs2790216:IPMK//estonia:rs2993833:CISD1//NESDA:rs2993833:IPMK//NESDA:rs1832556:IPMK//estonia:rs1832556:CISD1//estonia:rs2251039:CISD1//NESDA:rs2251039:IPMK/…	estonia:CD8:4.94E-17:0//NESDA:PBLOOD:7.26e-31:<1.34e-05//estonia:CD8:1.12E-07:0.002897618//estonia:CD4:8.12E-10:0//estonia:CD4:3.65E-15:0//estonia:CD8:2.47E-17:0//estonia:CD8:2.23E-07:0.005444646//NESDA:PBLOOD:7.26e-31:<1.34e-05//estonia:CD4:5.04E-10:0//estonia:CD4:1.92E-15:0//GTEX_SINGLE:Adipose_Subcutaneous//GTEX_MULTIPLE:Esophagus_Gastroesophageal_Junction//GTEX_MULTIPLE:Whole_Blood//GTEX_MULT…
	chr10	58267689	58269585	10.2791	10.1736	10.4274	9.61857	10.3866	9.81701	0.000161252	88426	chr10	80488471	80491058	22218886	82109	chr10	58266911	58274811	2.31219	1.18345	0	0	2.3835	ENSG00000108219	TSPAN14	chr10	80454166	80533123	TSPAN14	13.0982	13.0798	12.7734	12.6449	11.9151	10.54	-33.1079	0.355891	-0.749152	rs1000128393,rs1000744099,rs1001074962,rs1001420863,rs1003835246,rs1004139922,rs1004165134,rs1004210364,rs1005698002,rs1006184857,rs1006249728,rs1006874853,rs1007343037,rs1007420415,rs1007616736,rs1008467267,rs1009176072,rs1009469923,rs1010756016,rs1011888138,rs1012394525,rs1012841167,rs1014760457,rs1015611811,rs1017767099,rs1019339937,rs1019693458,rs1019813944,rs1020146431,rs1020818510,rs1021918…	.	rs1416763_rs1199103|Crohn's disease//rs1416763_rs2153283|Inflammatory bowel disease//rs1416763_rs2790216|Inflammatory bowel disease//rs1832556_rs1199103|Crohn's disease//rs1832556_rs2153283|Inflammatory bowel disease//rs1832556_rs2790216|Inflammatory bowel disease//rs2251039_rs1199103|Crohn's disease//rs2251039_rs2153283|Inflammatory bowel disease//rs2251039_rs2790216|Inflammatory bowel disease//…	.	CISD1,IPMK,NR	estonia:rs2153283:CISD1//NESDA:rs2153283:IPMK//NESDA:rs1199103:IPMK//estonia:rs1199103:CISD1//GTEX_MULTIPLE:rs2790216:CISD1//GTEX_SINGLE:rs2790216:CISD1//estonia:rs2790216:CISD1//GTEX_SINGLE:rs2790216:IPMK//GTEX_MULTIPLE:rs2790216:IPMK//NESDA:rs2790216:IPMK//estonia:rs2993833:CISD1//NESDA:rs2993833:IPMK//NESDA:rs1832556:IPMK//estonia:rs1832556:CISD1//estonia:rs2251039:CISD1//NESDA:rs2251039:IPMK/…	estonia:CD8:4.94E-17:0//NESDA:PBLOOD:7.26e-31:<1.34e-05//estonia:CD8:1.12E-07:0.002897618//estonia:CD4:8.12E-10:0//estonia:CD4:3.65E-15:0//estonia:CD8:2.47E-17:0//estonia:CD8:2.23E-07:0.005444646//NESDA:PBLOOD:7.26e-31:<1.34e-05//estonia:CD4:5.04E-10:0//estonia:CD4:1.92E-15:0//GTEX_SINGLE:Adipose_Subcutaneous//GTEX_MULTIPLE:Esophagus_Gastroesophageal_Junction//GTEX_MULTIPLE:Whole_Blood//GTEX_MULT…
	chr10	58267689	58269585	10.2791	10.1736	10.4274	9.61857	10.3866	9.81701	0.000161252	91084	chr10	89328698	89332316	31059113	82109	chr10	58266911	58274811	0.946835	0.957708	0	0	2.17473	ENSG00000119917	IFIT3	chr10	89327894	89340971	IFIT3	7.69929	8.162	10.2499	10.6852	10.307	6.2996	-15.4017	0.155571	-0.971966	rs1000128393,rs1000744099,rs1001074962,rs1001420863,rs1003835246,rs1004139922,rs1004165134,rs1004210364,rs1005698002,rs1006184857,rs1006249728,rs1006874853,rs1007343037,rs1007420415,rs1007616736,rs1008467267,rs1009176072,rs1009469923,rs1010756016,rs1011888138,rs1012394525,rs1012841167,rs1014760457,rs1015611811,rs1017767099,rs1019339937,rs1019693458,rs1019813944,rs1020146431,rs1020818510,rs1021918…	.	rs1416763_rs1199103|Crohn's disease//rs1416763_rs2153283|Inflammatory bowel disease//rs1416763_rs2790216|Inflammatory bowel disease//rs1832556_rs1199103|Crohn's disease//rs1832556_rs2153283|Inflammatory bowel disease//rs1832556_rs2790216|Inflammatory bowel disease//rs2251039_rs1199103|Crohn's disease//rs2251039_rs2153283|Inflammatory bowel disease//rs2251039_rs2790216|Inflammatory bowel disease//…	.	CISD1,IPMK,NR	estonia:rs2153283:CISD1//NESDA:rs2153283:IPMK//NESDA:rs1199103:IPMK//estonia:rs1199103:CISD1//GTEX_MULTIPLE:rs2790216:CISD1//GTEX_SINGLE:rs2790216:CISD1//estonia:rs2790216:CISD1//GTEX_SINGLE:rs2790216:IPMK//GTEX_MULTIPLE:rs2790216:IPMK//NESDA:rs2790216:IPMK//estonia:rs2993833:CISD1//NESDA:rs2993833:IPMK//NESDA:rs1832556:IPMK//estonia:rs1832556:CISD1//estonia:rs2251039:CISD1//NESDA:rs2251039:IPMK/…	estonia:CD8:4.94E-17:0//NESDA:PBLOOD:7.26e-31:<1.34e-05//estonia:CD8:1.12E-07:0.002897618//estonia:CD4:8.12E-10:0//estonia:CD4:3.65E-15:0//estonia:CD8:2.47E-17:0//estonia:CD8:2.23E-07:0.005444646//NESDA:PBLOOD:7.26e-31:<1.34e-05//estonia:CD4:5.04E-10:0//estonia:CD4:1.92E-15:0//GTEX_SINGLE:Adipose_Subcutaneous//GTEX_MULTIPLE:Esophagus_Gastroesophageal_Junction//GTEX_MULTIPLE:Whole_Blood//GTEX_MULT…
	chr10	58267689	58269585	10.2791	10.1736	10.4274	9.61857	10.3866	9.81701	0.000161252	91112	chr10	89414535	89417869	31144950	82109	chr10	58266911	58274811	1.34259	0	1.19316	0	1.93055	ENSG00000107798	LIPA	chr10	89213569	89414557	LIPA	9.31348	8.96859	9.07489	8.70116	8.67055	9.41191	-0.519792	0.0176269	-0.519045	rs1000128393,rs1000744099,rs1001074962,rs1001420863,rs1003835246,rs1004139922,rs1004165134,rs1004210364,rs1005698002,rs1006184857,rs1006249728,rs1006874853,rs1007343037,rs1007420415,rs1007616736,rs1008467267,rs1009176072,rs1009469923,rs1010756016,rs1011888138,rs1012394525,rs1012841167,rs1014760457,rs1015611811,rs1017767099,rs1019339937,rs1019693458,rs1019813944,rs1020146431,rs1020818510,rs1021918…	.	rs1416763_rs1199103|Crohn's disease//rs1416763_rs2153283|Inflammatory bowel disease//rs1416763_rs2790216|Inflammatory bowel disease//rs1832556_rs1199103|Crohn's disease//rs1832556_rs2153283|Inflammatory bowel disease//rs1832556_rs2790216|Inflammatory bowel disease//rs2251039_rs1199103|Crohn's disease//rs2251039_rs2153283|Inflammatory bowel disease//rs2251039_rs2790216|Inflammatory bowel disease//…	.	CISD1,IPMK,NR	estonia:rs2153283:CISD1//NESDA:rs2153283:IPMK//NESDA:rs1199103:IPMK//estonia:rs1199103:CISD1//GTEX_MULTIPLE:rs2790216:CISD1//GTEX_SINGLE:rs2790216:CISD1//estonia:rs2790216:CISD1//GTEX_SINGLE:rs2790216:IPMK//GTEX_MULTIPLE:rs2790216:IPMK//NESDA:rs2790216:IPMK//estonia:rs2993833:CISD1//NESDA:rs2993833:IPMK//NESDA:rs1832556:IPMK//estonia:rs1832556:CISD1//estonia:rs2251039:CISD1//NESDA:rs2251039:IPMK/…	estonia:CD8:4.94E-17:0//NESDA:PBLOOD:7.26e-31:<1.34e-05//estonia:CD8:1.12E-07:0.002897618//estonia:CD4:8.12E-10:0//estonia:CD4:3.65E-15:0//estonia:CD8:2.47E-17:0//estonia:CD8:2.23E-07:0.005444646//NESDA:PBLOOD:7.26e-31:<1.34e-05//estonia:CD4:5.04E-10:0//estonia:CD4:1.92E-15:0//GTEX_SINGLE:Adipose_Subcutaneous//GTEX_MULTIPLE:Esophagus_Gastroesophageal_Junction//GTEX_MULTIPLE:Whole_Blood//GTEX_MULT…
	chr10	58267689	58269585	10.2791	10.1736	10.4274	9.61857	10.3866	9.81701	0.000161252	91112	chr10	89414535	89417869	31144950	82109	chr10	58266911	58274811	1.34259	0	1.19316	0	1.93055	ENSG00000152778	IFIT5	chr10	89414586	89421001	IFIT5	9.47832	9.10897	8.76807	8.82295	9.58301	8.2775	-0.0956181	0.593432	-0.519045	rs1000128393,rs1000744099,rs1001074962,rs1001420863,rs1003835246,rs1004139922,rs1004165134,rs1004210364,rs1005698002,rs1006184857,rs1006249728,rs1006874853,rs1007343037,rs1007420415,rs1007616736,rs1008467267,rs1009176072,rs1009469923,rs1010756016,rs1011888138,rs1012394525,rs1012841167,rs1014760457,rs1015611811,rs1017767099,rs1019339937,rs1019693458,rs1019813944,rs1020146431,rs1020818510,rs1021918…	.	rs1416763_rs1199103|Crohn's disease//rs1416763_rs2153283|Inflammatory bowel disease//rs1416763_rs2790216|Inflammatory bowel disease//rs1832556_rs1199103|Crohn's disease//rs1832556_rs2153283|Inflammatory bowel disease//rs1832556_rs2790216|Inflammatory bowel disease//rs2251039_rs1199103|Crohn's disease//rs2251039_rs2153283|Inflammatory bowel disease//rs2251039_rs2790216|Inflammatory bowel disease//…	.	CISD1,IPMK,NR	estonia:rs2153283:CISD1//NESDA:rs2153283:IPMK//NESDA:rs1199103:IPMK//estonia:rs1199103:CISD1//GTEX_MULTIPLE:rs2790216:CISD1//GTEX_SINGLE:rs2790216:CISD1//estonia:rs2790216:CISD1//GTEX_SINGLE:rs2790216:IPMK//GTEX_MULTIPLE:rs2790216:IPMK//NESDA:rs2790216:IPMK//estonia:rs2993833:CISD1//NESDA:rs2993833:IPMK//NESDA:rs1832556:IPMK//estonia:rs1832556:CISD1//estonia:rs2251039:CISD1//NESDA:rs2251039:IPMK/…	estonia:CD8:4.94E-17:0//NESDA:PBLOOD:7.26e-31:<1.34e-05//estonia:CD8:1.12E-07:0.002897618//estonia:CD4:8.12E-10:0//estonia:CD4:3.65E-15:0//estonia:CD8:2.47E-17:0//estonia:CD8:2.23E-07:0.005444646//NESDA:PBLOOD:7.26e-31:<1.34e-05//estonia:CD4:5.04E-10:0//estonia:CD4:1.92E-15:0//GTEX_SINGLE:Adipose_Subcutaneous//GTEX_MULTIPLE:Esophagus_Gastroesophageal_Junction//GTEX_MULTIPLE:Whole_Blood//GTEX_MULT…
	chr10	58267689	58269585	10.2791	10.1736	10.4274	9.61857	10.3866	9.81701	0.000161252	92653	chr10	94361844	94363367	36092259	82109	chr10	58266911	58274811	2.65269	2.77859	3.27188	3.31569	3.0054	ENSG00000173145	NOC3L	chr10	94333226	94362959	NOC3L	7.96231	8.09891	9.37312	10.2431	11.0255	11.2686	-32.1927	-0.366604	0.337628	rs1000128393,rs1000744099,rs1001074962,rs1001420863,rs1003835246,rs1004139922,rs1004165134,rs1004210364,rs1005698002,rs1006184857,rs1006249728,rs1006874853,rs1007343037,rs1007420415,rs1007616736,rs1008467267,rs1009176072,rs1009469923,rs1010756016,rs1011888138,rs1012394525,rs1012841167,rs1014760457,rs1015611811,rs1017767099,rs1019339937,rs1019693458,rs1019813944,rs1020146431,rs1020818510,rs1021918…	.	rs1416763_rs1199103|Crohn's disease//rs1416763_rs2153283|Inflammatory bowel disease//rs1416763_rs2790216|Inflammatory bowel disease//rs1832556_rs1199103|Crohn's disease//rs1832556_rs2153283|Inflammatory bowel disease//rs1832556_rs2790216|Inflammatory bowel disease//rs2251039_rs1199103|Crohn's disease//rs2251039_rs2153283|Inflammatory bowel disease//rs2251039_rs2790216|Inflammatory bowel disease//…	.	CISD1,IPMK,NR	estonia:rs2153283:CISD1//NESDA:rs2153283:IPMK//NESDA:rs1199103:IPMK//estonia:rs1199103:CISD1//GTEX_MULTIPLE:rs2790216:CISD1//GTEX_SINGLE:rs2790216:CISD1//estonia:rs2790216:CISD1//GTEX_SINGLE:rs2790216:IPMK//GTEX_MULTIPLE:rs2790216:IPMK//NESDA:rs2790216:IPMK//estonia:rs2993833:CISD1//NESDA:rs2993833:IPMK//NESDA:rs1832556:IPMK//estonia:rs1832556:CISD1//estonia:rs2251039:CISD1//NESDA:rs2251039:IPMK/…	estonia:CD8:4.94E-17:0//NESDA:PBLOOD:7.26e-31:<1.34e-05//estonia:CD8:1.12E-07:0.002897618//estonia:CD4:8.12E-10:0//estonia:CD4:3.65E-15:0//estonia:CD8:2.47E-17:0//estonia:CD8:2.23E-07:0.005444646//NESDA:PBLOOD:7.26e-31:<1.34e-05//estonia:CD4:5.04E-10:0//estonia:CD4:1.92E-15:0//GTEX_SINGLE:Adipose_Subcutaneous//GTEX_MULTIPLE:Esophagus_Gastroesophageal_Junction//GTEX_MULTIPLE:Whole_Blood//GTEX_MULT…
	chr10	58267689	58269585	10.2791	10.1736	10.4274	9.61857	10.3866	9.81701	0.000161252	94104	chr10	99429974	99430708	41160389	82109	chr10	58266911	58274811	1.69652	1.31172	1.36534	1.1305	0	ENSG00000120053	GOT1	chr10	99396870	99430624	GOT1	7.92507	8.3779	8.6725	9.10608	10.1636	9.56537	-11.2148	-0.164461	0.834498	rs1000128393,rs1000744099,rs1001074962,rs1001420863,rs1003835246,rs1004139922,rs1004165134,rs1004210364,rs1005698002,rs1006184857,rs1006249728,rs1006874853,rs1007343037,rs1007420415,rs1007616736,rs1008467267,rs1009176072,rs1009469923,rs1010756016,rs1011888138,rs1012394525,rs1012841167,rs1014760457,rs1015611811,rs1017767099,rs1019339937,rs1019693458,rs1019813944,rs1020146431,rs1020818510,rs1021918…	.	rs1416763_rs1199103|Crohn's disease//rs1416763_rs2153283|Inflammatory bowel disease//rs1416763_rs2790216|Inflammatory bowel disease//rs1832556_rs1199103|Crohn's disease//rs1832556_rs2153283|Inflammatory bowel disease//rs1832556_rs2790216|Inflammatory bowel disease//rs2251039_rs1199103|Crohn's disease//rs2251039_rs2153283|Inflammatory bowel disease//rs2251039_rs2790216|Inflammatory bowel disease//…	.	CISD1,IPMK,NR	estonia:rs2153283:CISD1//NESDA:rs2153283:IPMK//NESDA:rs1199103:IPMK//estonia:rs1199103:CISD1//GTEX_MULTIPLE:rs2790216:CISD1//GTEX_SINGLE:rs2790216:CISD1//estonia:rs2790216:CISD1//GTEX_SINGLE:rs2790216:IPMK//GTEX_MULTIPLE:rs2790216:IPMK//NESDA:rs2790216:IPMK//estonia:rs2993833:CISD1//NESDA:rs2993833:IPMK//NESDA:rs1832556:IPMK//estonia:rs1832556:CISD1//estonia:rs2251039:CISD1//NESDA:rs2251039:IPMK/…	estonia:CD8:4.94E-17:0//NESDA:PBLOOD:7.26e-31:<1.34e-05//estonia:CD8:1.12E-07:0.002897618//estonia:CD4:8.12E-10:0//estonia:CD4:3.65E-15:0//estonia:CD8:2.47E-17:0//estonia:CD8:2.23E-07:0.005444646//NESDA:PBLOOD:7.26e-31:<1.34e-05//estonia:CD4:5.04E-10:0//estonia:CD4:1.92E-15:0//GTEX_SINGLE:Adipose_Subcutaneous//GTEX_MULTIPLE:Esophagus_Gastroesophageal_Junction//GTEX_MULTIPLE:Whole_Blood//GTEX_MULT…
	chr10	58267689	58269585	10.2791	10.1736	10.4274	9.61857	10.3866	9.81701	0.000161252	94104	chr10	99429974	99430708	41160389	82109	chr10	58266911	58274811	1.69652	1.31172	1.36534	1.1305	0	ENSG00000224934	RP11-441O15.3	chr10	99431191	99438117	AL391684.1	4.16297	4.29277	5.32379	5.18099	5.38488	5.87224	-8.91706	-0.294838	0.834498	rs1000128393,rs1000744099,rs1001074962,rs1001420863,rs1003835246,rs1004139922,rs1004165134,rs1004210364,rs1005698002,rs1006184857,rs1006249728,rs1006874853,rs1007343037,rs1007420415,rs1007616736,rs1008467267,rs1009176072,rs1009469923,rs1010756016,rs1011888138,rs1012394525,rs1012841167,rs1014760457,rs1015611811,rs1017767099,rs1019339937,rs1019693458,rs1019813944,rs1020146431,rs1020818510,rs1021918…	.	rs1416763_rs1199103|Crohn's disease//rs1416763_rs2153283|Inflammatory bowel disease//rs1416763_rs2790216|Inflammatory bowel disease//rs1832556_rs1199103|Crohn's disease//rs1832556_rs2153283|Inflammatory bowel disease//rs1832556_rs2790216|Inflammatory bowel disease//rs2251039_rs1199103|Crohn's disease//rs2251039_rs2153283|Inflammatory bowel disease//rs2251039_rs2790216|Inflammatory bowel disease//…	.	CISD1,IPMK,NR	estonia:rs2153283:CISD1//NESDA:rs2153283:IPMK//NESDA:rs1199103:IPMK//estonia:rs1199103:CISD1//GTEX_MULTIPLE:rs2790216:CISD1//GTEX_SINGLE:rs2790216:CISD1//estonia:rs2790216:CISD1//GTEX_SINGLE:rs2790216:IPMK//GTEX_MULTIPLE:rs2790216:IPMK//NESDA:rs2790216:IPMK//estonia:rs2993833:CISD1//NESDA:rs2993833:IPMK//NESDA:rs1832556:IPMK//estonia:rs1832556:CISD1//estonia:rs2251039:CISD1//NESDA:rs2251039:IPMK/…	estonia:CD8:4.94E-17:0//NESDA:PBLOOD:7.26e-31:<1.34e-05//estonia:CD8:1.12E-07:0.002897618//estonia:CD4:8.12E-10:0//estonia:CD4:3.65E-15:0//estonia:CD8:2.47E-17:0//estonia:CD8:2.23E-07:0.005444646//NESDA:PBLOOD:7.26e-31:<1.34e-05//estonia:CD4:5.04E-10:0//estonia:CD4:1.92E-15:0//GTEX_SINGLE:Adipose_Subcutaneous//GTEX_MULTIPLE:Esophagus_Gastroesophageal_Junction//GTEX_MULTIPLE:Whole_Blood//GTEX_MULT…
	chr10	58267689	58269585	10.2791	10.1736	10.4274	9.61857	10.3866	9.81701	0.000161252	94105	chr10	99430708	99435943	41161123	82109	chr10	58266911	58274811	0	0	0	1.37099	0	ENSG00000120053	GOT1	chr10	99396870	99430624	GOT1	7.92507	8.3779	8.6725	9.10608	10.1636	9.56537	-11.2148	-0.164461	0.388619	rs1000128393,rs1000744099,rs1001074962,rs1001420863,rs1003835246,rs1004139922,rs1004165134,rs1004210364,rs1005698002,rs1006184857,rs1006249728,rs1006874853,rs1007343037,rs1007420415,rs1007616736,rs1008467267,rs1009176072,rs1009469923,rs1010756016,rs1011888138,rs1012394525,rs1012841167,rs1014760457,rs1015611811,rs1017767099,rs1019339937,rs1019693458,rs1019813944,rs1020146431,rs1020818510,rs1021918…	.	rs1416763_rs1199103|Crohn's disease//rs1416763_rs2153283|Inflammatory bowel disease//rs1416763_rs2790216|Inflammatory bowel disease//rs1832556_rs1199103|Crohn's disease//rs1832556_rs2153283|Inflammatory bowel disease//rs1832556_rs2790216|Inflammatory bowel disease//rs2251039_rs1199103|Crohn's disease//rs2251039_rs2153283|Inflammatory bowel disease//rs2251039_rs2790216|Inflammatory bowel disease//…	.	CISD1,IPMK,NR	estonia:rs2153283:CISD1//NESDA:rs2153283:IPMK//NESDA:rs1199103:IPMK//estonia:rs1199103:CISD1//GTEX_MULTIPLE:rs2790216:CISD1//GTEX_SINGLE:rs2790216:CISD1//estonia:rs2790216:CISD1//GTEX_SINGLE:rs2790216:IPMK//GTEX_MULTIPLE:rs2790216:IPMK//NESDA:rs2790216:IPMK//estonia:rs2993833:CISD1//NESDA:rs2993833:IPMK//NESDA:rs1832556:IPMK//estonia:rs1832556:CISD1//estonia:rs2251039:CISD1//NESDA:rs2251039:IPMK/…	estonia:CD8:4.94E-17:0//NESDA:PBLOOD:7.26e-31:<1.34e-05//estonia:CD8:1.12E-07:0.002897618//estonia:CD4:8.12E-10:0//estonia:CD4:3.65E-15:0//estonia:CD8:2.47E-17:0//estonia:CD8:2.23E-07:0.005444646//NESDA:PBLOOD:7.26e-31:<1.34e-05//estonia:CD4:5.04E-10:0//estonia:CD4:1.92E-15:0//GTEX_SINGLE:Adipose_Subcutaneous//GTEX_MULTIPLE:Esophagus_Gastroesophageal_Junction//GTEX_MULTIPLE:Whole_Blood//GTEX_MULT…
	chr10	58267689	58269585	10.2791	10.1736	10.4274	9.61857	10.3866	9.81701	0.000161252	94105	chr10	99430708	99435943	41161123	82109	chr10	58266911	58274811	0	0	0	1.37099	0	ENSG00000224934	RP11-441O15.3	chr10	99431191	99438117	AL391684.1	4.16297	4.29277	5.32379	5.18099	5.38488	5.87224	-8.91706	-0.294838	0.388619	rs1000128393,rs1000744099,rs1001074962,rs1001420863,rs1003835246,rs1004139922,rs1004165134,rs1004210364,rs1005698002,rs1006184857,rs1006249728,rs1006874853,rs1007343037,rs1007420415,rs1007616736,rs1008467267,rs1009176072,rs1009469923,rs1010756016,rs1011888138,rs1012394525,rs1012841167,rs1014760457,rs1015611811,rs1017767099,rs1019339937,rs1019693458,rs1019813944,rs1020146431,rs1020818510,rs1021918…	.	rs1416763_rs1199103|Crohn's disease//rs1416763_rs2153283|Inflammatory bowel disease//rs1416763_rs2790216|Inflammatory bowel disease//rs1832556_rs1199103|Crohn's disease//rs1832556_rs2153283|Inflammatory bowel disease//rs1832556_rs2790216|Inflammatory bowel disease//rs2251039_rs1199103|Crohn's disease//rs2251039_rs2153283|Inflammatory bowel disease//rs2251039_rs2790216|Inflammatory bowel disease//…	.	CISD1,IPMK,NR	estonia:rs2153283:CISD1//NESDA:rs2153283:IPMK//NESDA:rs1199103:IPMK//estonia:rs1199103:CISD1//GTEX_MULTIPLE:rs2790216:CISD1//GTEX_SINGLE:rs2790216:CISD1//estonia:rs2790216:CISD1//GTEX_SINGLE:rs2790216:IPMK//GTEX_MULTIPLE:rs2790216:IPMK//NESDA:rs2790216:IPMK//estonia:rs2993833:CISD1//NESDA:rs2993833:IPMK//NESDA:rs1832556:IPMK//estonia:rs1832556:CISD1//estonia:rs2251039:CISD1//NESDA:rs2251039:IPMK/…	estonia:CD8:4.94E-17:0//NESDA:PBLOOD:7.26e-31:<1.34e-05//estonia:CD8:1.12E-07:0.002897618//estonia:CD4:8.12E-10:0//estonia:CD4:3.65E-15:0//estonia:CD8:2.47E-17:0//estonia:CD8:2.23E-07:0.005444646//NESDA:PBLOOD:7.26e-31:<1.34e-05//estonia:CD4:5.04E-10:0//estonia:CD4:1.92E-15:0//GTEX_SINGLE:Adipose_Subcutaneous//GTEX_MULTIPLE:Esophagus_Gastroesophageal_Junction//GTEX_MULTIPLE:Whole_Blood//GTEX_MULT…
	chr10	58267689	58269585	10.2791	10.1736	10.4274	9.61857	10.3866	9.81701	0.000161252	97382	chr10	110862958	110871612	52593373	82109	chr10	58266911	58274811	0	0	0	0	2.7277	ENSG00000150593	PDCD4	chr10	110871795	110900006	PDCD4	13.5853	13.5213	13.3239	13.1082	12.6259	10.1483	-32.1744	0.432552	-0.914608	rs1000128393,rs1000744099,rs1001074962,rs1001420863,rs1003835246,rs1004139922,rs1004165134,rs1004210364,rs1005698002,rs1006184857,rs1006249728,rs1006874853,rs1007343037,rs1007420415,rs1007616736,rs1008467267,rs1009176072,rs1009469923,rs1010756016,rs1011888138,rs1012394525,rs1012841167,rs1014760457,rs1015611811,rs1017767099,rs1019339937,rs1019693458,rs1019813944,rs1020146431,rs1020818510,rs1021918…	.	rs1416763_rs1199103|Crohn's disease//rs1416763_rs2153283|Inflammatory bowel disease//rs1416763_rs2790216|Inflammatory bowel disease//rs1832556_rs1199103|Crohn's disease//rs1832556_rs2153283|Inflammatory bowel disease//rs1832556_rs2790216|Inflammatory bowel disease//rs2251039_rs1199103|Crohn's disease//rs2251039_rs2153283|Inflammatory bowel disease//rs2251039_rs2790216|Inflammatory bowel disease//…	.	CISD1,IPMK,NR	estonia:rs2153283:CISD1//NESDA:rs2153283:IPMK//NESDA:rs1199103:IPMK//estonia:rs1199103:CISD1//GTEX_MULTIPLE:rs2790216:CISD1//GTEX_SINGLE:rs2790216:CISD1//estonia:rs2790216:CISD1//GTEX_SINGLE:rs2790216:IPMK//GTEX_MULTIPLE:rs2790216:IPMK//NESDA:rs2790216:IPMK//estonia:rs2993833:CISD1//NESDA:rs2993833:IPMK//NESDA:rs1832556:IPMK//estonia:rs1832556:CISD1//estonia:rs2251039:CISD1//NESDA:rs2251039:IPMK/…	estonia:CD8:4.94E-17:0//NESDA:PBLOOD:7.26e-31:<1.34e-05//estonia:CD8:1.12E-07:0.002897618//estonia:CD4:8.12E-10:0//estonia:CD4:3.65E-15:0//estonia:CD8:2.47E-17:0//estonia:CD8:2.23E-07:0.005444646//NESDA:PBLOOD:7.26e-31:<1.34e-05//estonia:CD4:5.04E-10:0//estonia:CD4:1.92E-15:0//GTEX_SINGLE:Adipose_Subcutaneous//GTEX_MULTIPLE:Esophagus_Gastroesophageal_Junction//GTEX_MULTIPLE:Whole_Blood//GTEX_MULT…
	chr10	58267689	58269585	10.2791	10.1736	10.4274	9.61857	10.3866	9.81701	0.000161252	97383	chr10	110871612	110873380	52602027	82109	chr10	58266911	58274811	0	0	0	1.03271	1.63645	ENSG00000150593	PDCD4	chr10	110871795	110900006	PDCD4	13.5853	13.5213	13.3239	13.1082	12.6259	10.1483	-32.1744	0.432552	-0.643288	rs1000128393,rs1000744099,rs1001074962,rs1001420863,rs1003835246,rs1004139922,rs1004165134,rs1004210364,rs1005698002,rs1006184857,rs1006249728,rs1006874853,rs1007343037,rs1007420415,rs1007616736,rs1008467267,rs1009176072,rs1009469923,rs1010756016,rs1011888138,rs1012394525,rs1012841167,rs1014760457,rs1015611811,rs1017767099,rs1019339937,rs1019693458,rs1019813944,rs1020146431,rs1020818510,rs1021918…	.	rs1416763_rs1199103|Crohn's disease//rs1416763_rs2153283|Inflammatory bowel disease//rs1416763_rs2790216|Inflammatory bowel disease//rs1832556_rs1199103|Crohn's disease//rs1832556_rs2153283|Inflammatory bowel disease//rs1832556_rs2790216|Inflammatory bowel disease//rs2251039_rs1199103|Crohn's disease//rs2251039_rs2153283|Inflammatory bowel disease//rs2251039_rs2790216|Inflammatory bowel disease//…	.	CISD1,IPMK,NR	estonia:rs2153283:CISD1//NESDA:rs2153283:IPMK//NESDA:rs1199103:IPMK//estonia:rs1199103:CISD1//GTEX_MULTIPLE:rs2790216:CISD1//GTEX_SINGLE:rs2790216:CISD1//estonia:rs2790216:CISD1//GTEX_SINGLE:rs2790216:IPMK//GTEX_MULTIPLE:rs2790216:IPMK//NESDA:rs2790216:IPMK//estonia:rs2993833:CISD1//NESDA:rs2993833:IPMK//NESDA:rs1832556:IPMK//estonia:rs1832556:CISD1//estonia:rs2251039:CISD1//NESDA:rs2251039:IPMK/…	estonia:CD8:4.94E-17:0//NESDA:PBLOOD:7.26e-31:<1.34e-05//estonia:CD8:1.12E-07:0.002897618//estonia:CD4:8.12E-10:0//estonia:CD4:3.65E-15:0//estonia:CD8:2.47E-17:0//estonia:CD8:2.23E-07:0.005444646//NESDA:PBLOOD:7.26e-31:<1.34e-05//estonia:CD4:5.04E-10:0//estonia:CD4:1.92E-15:0//GTEX_SINGLE:Adipose_Subcutaneous//GTEX_MULTIPLE:Esophagus_Gastroesophageal_Junction//GTEX_MULTIPLE:Whole_Blood//GTEX_MULT…
	chr10	58267689	58269585	10.2791	10.1736	10.4274	9.61857	10.3866	9.81701	0.000161252	97833	chr10	112182456	112187118	53912871	82109	chr10	58266911	58274811	0	1.18345	0	1.22442	1.63645	ENSG00000119927	GPAM	chr10	112149864	112215377	GPAM	7.25454	7.127	7.42461	6.92659	7.26302	9.36632	-12.635	-0.286296	-0.670041	rs1000128393,rs1000744099,rs1001074962,rs1001420863,rs1003835246,rs1004139922,rs1004165134,rs1004210364,rs1005698002,rs1006184857,rs1006249728,rs1006874853,rs1007343037,rs1007420415,rs1007616736,rs1008467267,rs1009176072,rs1009469923,rs1010756016,rs1011888138,rs1012394525,rs1012841167,rs1014760457,rs1015611811,rs1017767099,rs1019339937,rs1019693458,rs1019813944,rs1020146431,rs1020818510,rs1021918…	.	rs1416763_rs1199103|Crohn's disease//rs1416763_rs2153283|Inflammatory bowel disease//rs1416763_rs2790216|Inflammatory bowel disease//rs1832556_rs1199103|Crohn's disease//rs1832556_rs2153283|Inflammatory bowel disease//rs1832556_rs2790216|Inflammatory bowel disease//rs2251039_rs1199103|Crohn's disease//rs2251039_rs2153283|Inflammatory bowel disease//rs2251039_rs2790216|Inflammatory bowel disease//…	.	CISD1,IPMK,NR	estonia:rs2153283:CISD1//NESDA:rs2153283:IPMK//NESDA:rs1199103:IPMK//estonia:rs1199103:CISD1//GTEX_MULTIPLE:rs2790216:CISD1//GTEX_SINGLE:rs2790216:CISD1//estonia:rs2790216:CISD1//GTEX_SINGLE:rs2790216:IPMK//GTEX_MULTIPLE:rs2790216:IPMK//NESDA:rs2790216:IPMK//estonia:rs2993833:CISD1//NESDA:rs2993833:IPMK//NESDA:rs1832556:IPMK//estonia:rs1832556:CISD1//estonia:rs2251039:CISD1//NESDA:rs2251039:IPMK/…	estonia:CD8:4.94E-17:0//NESDA:PBLOOD:7.26e-31:<1.34e-05//estonia:CD8:1.12E-07:0.002897618//estonia:CD4:8.12E-10:0//estonia:CD4:3.65E-15:0//estonia:CD8:2.47E-17:0//estonia:CD8:2.23E-07:0.005444646//NESDA:PBLOOD:7.26e-31:<1.34e-05//estonia:CD4:5.04E-10:0//estonia:CD4:1.92E-15:0//GTEX_SINGLE:Adipose_Subcutaneous//GTEX_MULTIPLE:Esophagus_Gastroesophageal_Junction//GTEX_MULTIPLE:Whole_Blood//GTEX_MULT…
	chr10	58267689	58269585	10.2791	10.1736	10.4274	9.61857	10.3866	9.81701	0.000161252	98506	chr10	114488210	114497145	56218625	82109	chr10	58266911	58274811	1.14067	1.31172	0.966564	0	1.93055	ENSG00000099204	ABLIM1	chr10	114431113	114685003	ABLIM1	13.6099	13.7115	13.8909	13.5323	13.1082	11.7761	-26.3496	0.429075	-0.809245	rs1000128393,rs1000744099,rs1001074962,rs1001420863,rs1003835246,rs1004139922,rs1004165134,rs1004210364,rs1005698002,rs1006184857,rs1006249728,rs1006874853,rs1007343037,rs1007420415,rs1007616736,rs1008467267,rs1009176072,rs1009469923,rs1010756016,rs1011888138,rs1012394525,rs1012841167,rs1014760457,rs1015611811,rs1017767099,rs1019339937,rs1019693458,rs1019813944,rs1020146431,rs1020818510,rs1021918…	.	rs1416763_rs1199103|Crohn's disease//rs1416763_rs2153283|Inflammatory bowel disease//rs1416763_rs2790216|Inflammatory bowel disease//rs1832556_rs1199103|Crohn's disease//rs1832556_rs2153283|Inflammatory bowel disease//rs1832556_rs2790216|Inflammatory bowel disease//rs2251039_rs1199103|Crohn's disease//rs2251039_rs2153283|Inflammatory bowel disease//rs2251039_rs2790216|Inflammatory bowel disease//…	.	CISD1,IPMK,NR	estonia:rs2153283:CISD1//NESDA:rs2153283:IPMK//NESDA:rs1199103:IPMK//estonia:rs1199103:CISD1//GTEX_MULTIPLE:rs2790216:CISD1//GTEX_SINGLE:rs2790216:CISD1//estonia:rs2790216:CISD1//GTEX_SINGLE:rs2790216:IPMK//GTEX_MULTIPLE:rs2790216:IPMK//NESDA:rs2790216:IPMK//estonia:rs2993833:CISD1//NESDA:rs2993833:IPMK//NESDA:rs1832556:IPMK//estonia:rs1832556:CISD1//estonia:rs2251039:CISD1//NESDA:rs2251039:IPMK/…	estonia:CD8:4.94E-17:0//NESDA:PBLOOD:7.26e-31:<1.34e-05//estonia:CD8:1.12E-07:0.002897618//estonia:CD4:8.12E-10:0//estonia:CD4:3.65E-15:0//estonia:CD8:2.47E-17:0//estonia:CD8:2.23E-07:0.005444646//NESDA:PBLOOD:7.26e-31:<1.34e-05//estonia:CD4:5.04E-10:0//estonia:CD4:1.92E-15:0//GTEX_SINGLE:Adipose_Subcutaneous//GTEX_MULTIPLE:Esophagus_Gastroesophageal_Junction//GTEX_MULTIPLE:Whole_Blood//GTEX_MULT…
	chr10	58267689	58269585	10.2791	10.1736	10.4274	9.61857	10.3866	9.81701	0.000161252	98514	chr10	114524666	114527106	56255081	82109	chr10	58266911	58274811	0	1.42345	1.36534	2.28458	2.17473	ENSG00000099204	ABLIM1	chr10	114431113	114685003	ABLIM1	13.6099	13.7115	13.8909	13.5323	13.1082	11.7761	-26.3496	0.429075	-0.285922	rs1000128393,rs1000744099,rs1001074962,rs1001420863,rs1003835246,rs1004139922,rs1004165134,rs1004210364,rs1005698002,rs1006184857,rs1006249728,rs1006874853,rs1007343037,rs1007420415,rs1007616736,rs1008467267,rs1009176072,rs1009469923,rs1010756016,rs1011888138,rs1012394525,rs1012841167,rs1014760457,rs1015611811,rs1017767099,rs1019339937,rs1019693458,rs1019813944,rs1020146431,rs1020818510,rs1021918…	.	rs1416763_rs1199103|Crohn's disease//rs1416763_rs2153283|Inflammatory bowel disease//rs1416763_rs2790216|Inflammatory bowel disease//rs1832556_rs1199103|Crohn's disease//rs1832556_rs2153283|Inflammatory bowel disease//rs1832556_rs2790216|Inflammatory bowel disease//rs2251039_rs1199103|Crohn's disease//rs2251039_rs2153283|Inflammatory bowel disease//rs2251039_rs2790216|Inflammatory bowel disease//…	.	CISD1,IPMK,NR	estonia:rs2153283:CISD1//NESDA:rs2153283:IPMK//NESDA:rs1199103:IPMK//estonia:rs1199103:CISD1//GTEX_MULTIPLE:rs2790216:CISD1//GTEX_SINGLE:rs2790216:CISD1//estonia:rs2790216:CISD1//GTEX_SINGLE:rs2790216:IPMK//GTEX_MULTIPLE:rs2790216:IPMK//NESDA:rs2790216:IPMK//estonia:rs2993833:CISD1//NESDA:rs2993833:IPMK//NESDA:rs1832556:IPMK//estonia:rs1832556:CISD1//estonia:rs2251039:CISD1//NESDA:rs2251039:IPMK/…	estonia:CD8:4.94E-17:0//NESDA:PBLOOD:7.26e-31:<1.34e-05//estonia:CD8:1.12E-07:0.002897618//estonia:CD4:8.12E-10:0//estonia:CD4:3.65E-15:0//estonia:CD8:2.47E-17:0//estonia:CD8:2.23E-07:0.005444646//NESDA:PBLOOD:7.26e-31:<1.34e-05//estonia:CD4:5.04E-10:0//estonia:CD4:1.92E-15:0//GTEX_SINGLE:Adipose_Subcutaneous//GTEX_MULTIPLE:Esophagus_Gastroesophageal_Junction//GTEX_MULTIPLE:Whole_Blood//GTEX_MULT…
	chr10	58267689	58269585	10.2791	10.1736	10.4274	9.61857	10.3866	9.81701	0.000161252	98516	chr10	114527369	114541292	56257784	82109	chr10	58266911	58274811	0	0	1.19316	0	2.7277	ENSG00000099204	ABLIM1	chr10	114431113	114685003	ABLIM1	13.6099	13.7115	13.8909	13.5323	13.1082	11.7761	-26.3496	0.429075	-0.713579	rs1000128393,rs1000744099,rs1001074962,rs1001420863,rs1003835246,rs1004139922,rs1004165134,rs1004210364,rs1005698002,rs1006184857,rs1006249728,rs1006874853,rs1007343037,rs1007420415,rs1007616736,rs1008467267,rs1009176072,rs1009469923,rs1010756016,rs1011888138,rs1012394525,rs1012841167,rs1014760457,rs1015611811,rs1017767099,rs1019339937,rs1019693458,rs1019813944,rs1020146431,rs1020818510,rs1021918…	.	rs1416763_rs1199103|Crohn's disease//rs1416763_rs2153283|Inflammatory bowel disease//rs1416763_rs2790216|Inflammatory bowel disease//rs1832556_rs1199103|Crohn's disease//rs1832556_rs2153283|Inflammatory bowel disease//rs1832556_rs2790216|Inflammatory bowel disease//rs2251039_rs1199103|Crohn's disease//rs2251039_rs2153283|Inflammatory bowel disease//rs2251039_rs2790216|Inflammatory bowel disease//…	.	CISD1,IPMK,NR	estonia:rs2153283:CISD1//NESDA:rs2153283:IPMK//NESDA:rs1199103:IPMK//estonia:rs1199103:CISD1//GTEX_MULTIPLE:rs2790216:CISD1//GTEX_SINGLE:rs2790216:CISD1//estonia:rs2790216:CISD1//GTEX_SINGLE:rs2790216:IPMK//GTEX_MULTIPLE:rs2790216:IPMK//NESDA:rs2790216:IPMK//estonia:rs2993833:CISD1//NESDA:rs2993833:IPMK//NESDA:rs1832556:IPMK//estonia:rs1832556:CISD1//estonia:rs2251039:CISD1//NESDA:rs2251039:IPMK/…	estonia:CD8:4.94E-17:0//NESDA:PBLOOD:7.26e-31:<1.34e-05//estonia:CD8:1.12E-07:0.002897618//estonia:CD4:8.12E-10:0//estonia:CD4:3.65E-15:0//estonia:CD8:2.47E-17:0//estonia:CD8:2.23E-07:0.005444646//NESDA:PBLOOD:7.26e-31:<1.34e-05//estonia:CD4:5.04E-10:0//estonia:CD4:1.92E-15:0//GTEX_SINGLE:Adipose_Subcutaneous//GTEX_MULTIPLE:Esophagus_Gastroesophageal_Junction//GTEX_MULTIPLE:Whole_Blood//GTEX_MULT…
	chr10	58282385	58283136	7.31899	7.82751	8.15887	7.13934	9.33471	8.51604	9.57e-06	80031	chr10	51695582	51700607	-6587554	82110	chr10	58274811	58283737	1.34259	0	1.19316	2.49932	1.93055	ENSG00000177613	CSTF2T	chr10	51695487	51699591	CSTF2T	8.87115	8.52616	8.67467	9.07188	9.65034	9.23127	-4.13094	0.630916	0.704301	rs1002345572,rs1004250104,rs1023087914,rs1032606099,rs1034363266,rs1039350591,rs1040657442,rs1040921239,rs1044938865,rs1051008030,rs112599010,rs11335426,rs1158117150,rs1162557927,rs1163196516,rs1169684847,rs1172731676,rs1180148508,rs1180989182,rs11812882,rs1188508860,rs1198978937,rs1200157125,rs1209878842,rs1216998762,rs1229258054,rs1237996415,rs1238766879,rs1249456805,rs1261116219,rs1263397442,r…	.	rs11335426_rs1199103|Crohn's disease//rs11335426_rs2153283|Inflammatory bowel disease//rs11335426_rs2790216|Inflammatory bowel disease//rs2790188_rs1199103|Crohn's disease//rs2790188_rs2153283|Inflammatory bowel disease//rs2790188_rs2790216|Inflammatory bowel disease//rs2790189_rs1199103|Crohn's disease//rs2790189_rs2153283|Inflammatory bowel disease//rs2790189_rs2790216|Inflammatory bowel disease	.	CISD1,IPMK,NR	estonia:rs2153283:CISD1//NESDA:rs2153283:IPMK//NESDA:rs1199103:IPMK//estonia:rs1199103:CISD1//GTEX_MULTIPLE:rs2790216:CISD1//GTEX_SINGLE:rs2790216:CISD1//estonia:rs2790216:CISD1//GTEX_SINGLE:rs2790216:IPMK//GTEX_MULTIPLE:rs2790216:IPMK//NESDA:rs2790216:IPMK//NESDA:rs2790188:IPMK//estonia:rs2790188:CISD1//estonia:rs2790189:CISD1//NESDA:rs2790189:IPMK	estonia:CD8:4.94E-17:0//NESDA:PBLOOD:7.26e-31:<1.34e-05//estonia:CD8:1.12E-07:0.002897618//estonia:CD4:8.12E-10:0//estonia:CD4:3.65E-15:0//estonia:CD8:2.47E-17:0//estonia:CD8:2.23E-07:0.005444646//NESDA:PBLOOD:7.26e-31:<1.34e-05//estonia:CD4:5.04E-10:0//estonia:CD4:1.92E-15:0//GTEX_SINGLE:Adipose_Subcutaneous//GTEX_MULTIPLE:Esophagus_Gastroesophageal_Junction//GTEX_MULTIPLE:Whole_Blood//GTEX_MULT…
	chr10	58282385	58283136	7.31899	7.82751	8.15887	7.13934	9.33471	8.51604	9.57e-06	82146	chr10	58382838	58391324	99702	82110	chr10	58274811	58283737	3.98708	3.87181	4.34513	4.04548	4.26888	ENSG00000108064	TFAM	chr10	58385022	58399221	TFAM	10.2077	10.0421	9.78593	10.0184	10.8566	11.3183	-14.5013	0.634027	0.275762	rs1002345572,rs1004250104,rs1023087914,rs1032606099,rs1034363266,rs1039350591,rs1040657442,rs1040921239,rs1044938865,rs1051008030,rs112599010,rs11335426,rs1158117150,rs1162557927,rs1163196516,rs1169684847,rs1172731676,rs1180148508,rs1180989182,rs11812882,rs1188508860,rs1198978937,rs1200157125,rs1209878842,rs1216998762,rs1229258054,rs1237996415,rs1238766879,rs1249456805,rs1261116219,rs1263397442,r…	.	rs11335426_rs1199103|Crohn's disease//rs11335426_rs2153283|Inflammatory bowel disease//rs11335426_rs2790216|Inflammatory bowel disease//rs2790188_rs1199103|Crohn's disease//rs2790188_rs2153283|Inflammatory bowel disease//rs2790188_rs2790216|Inflammatory bowel disease//rs2790189_rs1199103|Crohn's disease//rs2790189_rs2153283|Inflammatory bowel disease//rs2790189_rs2790216|Inflammatory bowel disease	.	CISD1,IPMK,NR	estonia:rs2153283:CISD1//NESDA:rs2153283:IPMK//NESDA:rs1199103:IPMK//estonia:rs1199103:CISD1//GTEX_MULTIPLE:rs2790216:CISD1//GTEX_SINGLE:rs2790216:CISD1//estonia:rs2790216:CISD1//GTEX_SINGLE:rs2790216:IPMK//GTEX_MULTIPLE:rs2790216:IPMK//NESDA:rs2790216:IPMK//NESDA:rs2790188:IPMK//estonia:rs2790188:CISD1//estonia:rs2790189:CISD1//NESDA:rs2790189:IPMK	estonia:CD8:4.94E-17:0//NESDA:PBLOOD:7.26e-31:<1.34e-05//estonia:CD8:1.12E-07:0.002897618//estonia:CD4:8.12E-10:0//estonia:CD4:3.65E-15:0//estonia:CD8:2.47E-17:0//estonia:CD8:2.23E-07:0.005444646//NESDA:PBLOOD:7.26e-31:<1.34e-05//estonia:CD4:5.04E-10:0//estonia:CD4:1.92E-15:0//GTEX_SINGLE:Adipose_Subcutaneous//GTEX_MULTIPLE:Esophagus_Gastroesophageal_Junction//GTEX_MULTIPLE:Whole_Blood//GTEX_MULT…
[truncated: 1,701 more rows]
