# Supplementary material for: Analysis of chromatin organization and gene expression in T cells identifies functional genes for rheumatoid arthritis
Source: Nat Commun. 2020 Sep 2;11:4402. doi: 10.1038/s41467-020-18180-7 (PMC7468106; doi:10.1038/s41467-020-18180-7)
Supplement: Supplementary file 4 — Supplementary Data 2 [file 41467_2020_18180_MOESM4_ESM.xlsx]

## Sheet: ALL DATA
Loci_all	atac-seq_all	Eqtl loci	Eqtl LOCI WITH ASSIGNED GENE	eqtl target gene within credible snp region	eqtl interacts with target gene	eqtl target gene within RA credible snp region (1), or interacts with RA implicated atac-seq peak (2)	Interact with and confirm assigned gene	ADDING GENES THROUGH INTERACTIONS <300KB	RA SNPs in peaks	INTERESTING	ATACchr	ATACstart	ATACend	AT0	AT20	AT1H	AT2H	AT4H	AT24H	Alld_ratio	baitID	baitchr	baitstart	baitend	Distance	otherEndID	otherEndchr	otherEndstart	otherEndend	T0	T20	T1H	T4H	T24H	ENSG	GENE_NAME	ENSGchr	ENSGstart	ENSGend	ET0_a	ET20_a	ET1H_a	ET2H_a	ET4H_a	ET24H_a	Elld_ratio	corr_atacseq_gene	corr_atacseq_otherEnd	corr_gene_otherEnd
1	1	1	1 (TNFSF14)	x	x	X	x				chr1	2585371	2586646	9.66068	9.51867	9.56762	9.26891	9.40012	9.40873	-3.44357e-05	122350	chr11	63670761	63673177	61084115	460	chr1	2583425	2594813	1.3101	0	0	0	0	ENSG00000184743	ATL3	chr11	63624087	63671921	9.53774	9.30763	8.7159	9.30748	10.7278	10.6362	6.67704	-0.349971	0.759649	-0.158451
2	2						X	PTGFRN			chr1	116737220	116739316	9.7851	9.60908	10.3869	9.69046	10.5564	10.1394	-0.000144465	32369	chr1	116907525	116911585	168209	32319	chr1	116735220	116743422	4.14917	3.37019	3.12627	2.74672	3.61447	ENSG00000134247	PTGFRN	chr1	116910057	116990358	5.20097	4.93134	5.19021	5.33422	5.77129	9.20991	11.4262	0.254891	-0.703731	0.130763
2							X				chr1	116737220	116739316	9.7851	9.60908	10.3869	9.69046	10.5564	10.1394	-0.000144465	32385	chr1	116999908	117002183	260592	32319	chr1	116735220	116743422	4.73477	4.82183	4.79114	4.22705	4.67835	ENSG00000134256	CD101	chr1	117001750	117036476	5.95842	5.36971	5.18353	5.4426	4.23821	5.13484	0.766411	-0.776564	-0.678958	0.824859
2							X				chr1	116737220	116739316	9.7851	9.60908	10.3869	9.69046	10.5564	10.1394	-0.000144465	32400	chr1	117057839	117060006	318523	32319	chr1	116735220	116743422	5.36864	5.07736	4.94081	4.77566	4.79254	ENSG00000116830	TTF2	chr1	117060303	117107453	9.4618	9.40937	9.38962	10.7778	11.5553	10.976	8.60003	0.440954	-0.725952	-0.746779
2							X				chr1	116737220	116739316	9.7851	9.60908	10.3869	9.69046	10.5564	10.1394	-0.000144465	32400	chr1	117057839	117060006	318523	32319	chr1	116735220	116743422	5.36864	5.07736	4.94081	4.77566	4.79254	ENSG00000236137	RP11-27K13.3	chr1	117025482	117059490	4.14864	4.05714	4.57953	6.03389	4.94427	4.76266	0.683209	0.0326923	-0.725952	-0.858951
2							X				chr1	116737220	116739316	9.7851	9.60908	10.3869	9.69046	10.5564	10.1394	-0.000144465	32402	chr1	117060041	117064491	320725	32319	chr1	116735220	116743422	3.88218	3.92806	3.98726	4.01577	4.04142	ENSG00000116830	TTF2	chr1	117060303	117107453	9.4618	9.40937	9.38962	10.7778	11.5553	10.976	8.60003	0.440954	0.742811	0.750463
2							X				chr1	116737220	116739316	9.7851	9.60908	10.3869	9.69046	10.5564	10.1394	-0.000144465	32425	chr1	117122994	117123412	383678	32319	chr1	116735220	116743422	3.54203	4.03647	2.87096	3.07073	3.61447	ENSG00000134253	TRIM45	chr1	117111060	117122587	3.27711	3.58444	4.24609	4.94954	4.63401	3.04662	0.791987	0.229667	-0.883866	-0.712673
3	3	2	2 (PTPRC)	1	x	1	x	ATP6V1G3			chr1	198690858	198691027	5.79905	4.72099	4.51435	4.35581	4.78763	5.07742	0.533687	50234	chr1	197143669	197152561	1547358	50752	chr1	198689918	198702695	1.17152	1.18345	1.43812	0	1.93055	ENSG00000066279	ASPM	chr1	197084128	197146694	5.84361	5.94483	5.68848	4.42344	4.11962	7.57958	6.24116	0.401429	0.121103	0.946109
3		2			x		x				chr1	198690858	198691027	5.79905	4.72099	4.51435	4.35581	4.78763	5.07742	0.533687	50705	chr1	198532046	198542186	158981	50752	chr1	198689918	198702695	3.42476	3.31542	4.2843	3.88118	3.77125	ENSG00000151418	ATP6V1G3	chr1	198523222	198540945	2.34611	0.997738	1.75456	2.0522	1.31578	0	-0.000215434	0.0889428	-0.55087	0.00529801
3		2			x		x				chr1	198690858	198691027	5.79905	4.72099	4.51435	4.35581	4.78763	5.07742	0.533687	53775	chr1	209768407	209772657	11077380	50752	chr1	198689918	198702695	0	0	0	0	2.17473	ENSG00000009790	TRAF3IP3	chr1	209756032	209782320	10.6696	10.6476	11.0957	10.5545	9.66395	11.1034	0.141708	0.0631021	0.108981	0.445473
3		2			x		x				chr1	198690858	198691027	5.79905	4.72099	4.51435	4.35581	4.78763	5.07742	0.533687	58129	chr1	223814200	223814989	25123173	50752	chr1	198689918	198702695	0	0	0	0	1.93055	ENSG00000143514	TP53BP2	chr1	223779899	223845972	12.5163	12.717	12.9561	13.2055	13.1053	11.2322	3.92842	-0.459563	0.108981	-0.953435
4	4						x	RBM17			chr10	6347464	6348859	9.46883	9.79434	10.5078	9.20191	10.101	9.1241	-5.34742e-06	66969	chr10	6088241	6093538	260618	67014	chr10	6345034	6358107	1.44721	0	1.25774	1.1305	0	ENSG00000134453	RBM17	chr10	6088987	6117457	11.652	11.5671	11.3309	11.6376	11.9903	12.0452	3.94356	-0.482536	0.494083	-0.319425
5	5						x				chr10	8059950	8060490	7.79349	7.41691	7.82391	7.03608	7.45006	7.2804	-6.83275e-06	65578	chr10	1045271	1049051	7015219	67517	chr10	8039718	8061242	0	0	0.966564	0	1.26664	ENSG00000047056	WDR37	chr10	1049538	1132297	10.5389	10.7689	11.2061	11.6426	11.2138	9.96735	3.65043	-0.170932	-0.138571	-0.407699
5							x				chr10	8059950	8060490	7.79349	7.41691	7.82391	7.03608	7.45006	7.2804	-6.83275e-06	65578	chr10	1045271	1049051	7015219	67517	chr10	8039718	8061242	0	0	0.966564	0	1.26664	ENSG00000067064	IDI1	chr10	1039908	1049170	11.1236	11.2374	10.9741	10.4382	9.92933	10.0015	4.41606	0.535255	-0.138571	-0.326696
5							x				chr10	8059950	8060490	7.79349	7.41691	7.82391	7.03608	7.45006	7.2804	-6.83275e-06	65579	chr10	1049051	1050134	7011439	67517	chr10	8039718	8061242	1.86564	0	1.43812	0.77084	0	ENSG00000047056	WDR37	chr10	1049538	1132297	10.5389	10.7689	11.2061	11.6426	11.2138	9.96735	3.65043	-0.170932	0.932753	0.380547
5							x				chr10	8059950	8060490	7.79349	7.41691	7.82391	7.03608	7.45006	7.2804	-6.83275e-06	65579	chr10	1049051	1050134	7011439	67517	chr10	8039718	8061242	1.86564	0	1.43812	0.77084	0	ENSG00000067064	IDI1	chr10	1039908	1049170	11.1236	11.2374	10.9741	10.4382	9.92933	10.0015	4.41606	0.535255	0.932753	0.365958
5							x				chr10	8059950	8060490	7.79349	7.41691	7.82391	7.03608	7.45006	7.2804	-6.83275e-06	66969	chr10	6088241	6093538	1972249	67517	chr10	8039718	8061242	1.86564	1.31172	0.872983	0.767185	0	ENSG00000134453	RBM17	chr10	6088987	6117457	11.652	11.5671	11.3309	11.6376	11.9903	12.0452	3.94356	-0.449415	0.639143	-0.53896
6	6						x				chr10	62019800	62020273	5.2677	6.28951	5.8605	5.7697	6.35211	6.82444	0.0991672	82109	chr10	58266911	58274811	3753362	83317	chr10	62009710	62025157	1.44721	0	0	0	0	ENSG00000122873	CISD1	chr10	58269058	58289586	6.22278	6.24386	6.59965	7.4568	8.33407	9.46396	10.6985	0.751894	-0.812251	-0.44125
7	7	3	x (PRR5L)	2	x	1	x	COMMD9			chr11	36509025	36510596	9.17444	9.03012	9.42843	8.90497	9.64911	9.17171	-1.32254e-05	114329	chr11	35614864	35623198	895732	114549	chr11	36506811	36516916	3.98708	3.55782	3.22457	2.97824	3.0054	ENSG00000179431	FJX1	chr11	35618419	35620868	0.450094	0	0	3.14868	5.41625	3.57218	10.2953	0.343731	-0.567677	-0.705041
7		3			x		x				chr11	36509025	36510596	9.17444	9.03012	9.42843	8.90497	9.64911	9.17171	-1.32254e-05	114490	chr11	36280794	36289741	229802	114549	chr11	36506811	36516916	4.13045	4.59524	4.67478	4.85285	5.20371	ENSG00000110442	COMMD9	chr11	36269284	36289449	9.44473	9.32787	8.72895	8.29538	7.48965	9.29578	5.25161	-0.551897	0.22001	-0.289669
7		3			x		x				chr11	36509025	36510596	9.17444	9.03012	9.42843	8.90497	9.64911	9.17171	-1.32254e-05	114491	chr11	36289741	36291361	220855	114549	chr11	36506811	36516916	5.06103	5.25521	5.17342	5.51267	5.97416	ENSG00000110442	COMMD9	chr11	36269284	36289449	9.44473	9.32787	8.72895	8.29538	7.48965	9.29578	5.25161	-0.551897	0.0501781	-0.11872
7		3			x		x				chr11	36509025	36510596	9.17444	9.03012	9.42843	8.90497	9.64911	9.17171	-1.32254e-05	134948	chr11	107457100	107458593	70946504	114549	chr11	36506811	36516916	0	1.01733	0	0.971478	1.93055	ENSG00000152404	CWF19L2	chr11	107326345	107457844	11.4482	11.6779	11.6619	10.9925	10.3735	10.3631	4.30765	-0.303493	-0.183588	-0.708275
8	8	4	3 (CD5)	3	1	1+2	1	CD6 +		CD6 INTERACTS	chr11	61129507	61130252	8.59206	8.4944	9.07947	8.42732	8.64492	8.62695	-1.86661e-05	121701	chr11	60835012	60844124	295240	121764	chr11	61120893	61131220	5.45689	5.68769	5.28502	5.78702	5.92493	ENSG00000110104	CCDC86	chr11	60842071	60851081	7.10854	6.86215	6.80991	9.26752	10.6631	10.9713	8.85091	-0.281949	-0.662868	0.818933
8		4			1		1				chr11	61129507	61130252	8.59206	8.4944	9.07947	8.42732	8.64492	8.62695	-1.86661e-05	121702	chr11	60844124	60857058	286128	121764	chr11	61120893	61131220	2.73735	2.13715	2.35834	2.39564	2.17473	ENSG00000110104	CCDC86	chr11	60842071	60851081	7.10854	6.86215	6.80991	9.26752	10.6631	10.9713	8.85091	-0.281949	0.0742912	-0.263876
8		4			1		1				chr11	61129507	61130252	8.59206	8.4944	9.07947	8.42732	8.64492	8.62695	-1.86661e-05	121702	chr11	60844124	60857058	286128	121764	chr11	61120893	61131220	2.73735	2.13715	2.35834	2.39564	2.17473	ENSG00000183134	PTGDR2	chr11	60850940	60855971	2.81361	3.14131	2.8818	2.51628	3.84844	2.4216	0.000455152	0.0889851	0.0742912	0.0706693
8		4			1		1				chr11	61129507	61130252	8.59206	8.4944	9.07947	8.42732	8.64492	8.62695	-1.86661e-05	121702	chr11	60844124	60857058	286128	121764	chr11	61120893	61131220	2.73735	2.13715	2.35834	2.39564	2.17473	ENSG00000256813	RP11-804A23.4	chr11	60841806	60851081	1.31588	1.55903	1.85301	4.06496	4.54477	4.36523	-0.000209108	-0.257583	0.0742912	-0.335882
8		4			1		1				chr11	61129507	61130252	8.59206	8.4944	9.07947	8.42732	8.64492	8.62695	-1.86661e-05	121716	chr11	60898140	60899101	232112	121764	chr11	61120893	61131220	5.49715	4.78965	5.2537	5.23359	4.96481	ENSG00000110107	PRPF19	chr11	60890730	60906588	11.0798	11.1841	11.0126	11.4352	12.121	12.2087	4.60231	-0.23175	0.339994	-0.248506
8		4			1		1				chr11	61129507	61130252	8.59206	8.4944	9.07947	8.42732	8.64492	8.62695	-1.86661e-05	121717	chr11	60899101	60902231	231151	121764	chr11	61120893	61131220	2.65269	1.69506	2.78999	2.32315	2.7277	ENSG00000110107	PRPF19	chr11	60890730	60906588	11.0798	11.1841	11.0126	11.4352	12.121	12.2087	4.60231	-0.23175	0.605177	0.0999082
8		4			1		1				chr11	61129507	61130252	8.59206	8.4944	9.07947	8.42732	8.64492	8.62695	-1.86661e-05	121718	chr11	60902231	60903473	228021	121764	chr11	61120893	61131220	3.82991	4.03055	4.26585	3.61081	3.77125	ENSG00000110107	PRPF19	chr11	60890730	60906588	11.0798	11.1841	11.0126	11.4352	12.121	12.2087	4.60231	-0.23175	0.632119	-0.770357
8		4			1		1				chr11	61129507	61130252	8.59206	8.4944	9.07947	8.42732	8.64492	8.62695	-1.86661e-05	121719	chr11	60903473	60907942	226779	121764	chr11	61120893	61131220	5.21751	5.03161	5.10419	4.80891	4.96481	ENSG00000110107	PRPF19	chr11	60890730	60906588	11.0798	11.1841	11.0126	11.4352	12.121	12.2087	4.60231	-0.23175	0.174651	-0.824232
8		4			1		1				chr11	61129507	61130252	8.59206	8.4944	9.07947	8.42732	8.64492	8.62695	-1.86661e-05	121721	chr11	60911425	60915417	218827	121764	chr11	61120893	61131220	1.54359	1.01733	1.69239	0	1.93055	ENSG00000110108	TMEM109	chr11	60913874	60923443	9.35121	8.91308	8.66893	8.72366	9.19556	10.2437	3.91755	-0.165897	0.290478	0.322788
8		4			1		1				chr11	61129507	61130252	8.59206	8.4944	9.07947	8.42732	8.64492	8.62695	-1.86661e-05	121724	chr11	60919021	60921923	211231	121764	chr11	61120893	61131220	2.48326	2.20079	2.58706	2.63124	1.26664	ENSG00000110108	TMEM109	chr11	60913874	60923443	9.35121	8.91308	8.66893	8.72366	9.19556	10.2437	3.91755	-0.165897	0.316974	-0.845165
8		4			1		1				chr11	61129507	61130252	8.59206	8.4944	9.07947	8.42732	8.64492	8.62695	-1.86661e-05	121733	chr11	60964297	60974884	165955	121764	chr11	61120893	61131220	5.24857	4.95619	5.198	4.91348	4.75548	ENSG00000013725	CD6	chr11	60971680	61020377	14.1195	14.3049	14.2375	14.5485	14.2364	13.692	0.199198	-0.191704	0.433515	0.53952
8		4			1		1				chr11	61129507	61130252	8.59206	8.4944	9.07947	8.42732	8.64492	8.62695	-1.86661e-05	121758	chr11	61098246	61104733	32006	121764	chr11	61120893	61131220	5.53062	5.85372	5.87289	5.75132	5.36005	ENSG00000110448	CD5	chr11	61102395	61127852	13.3224	13.1969	13.0144	12.8009	12.1229	12.043	1.43024	0.0303731	0.361128	0.414036
8		4			1		1				chr11	61129507	61130252	8.59206	8.4944	9.07947	8.42732	8.64492	8.62695	-1.86661e-05	138265	chr11	118791347	118792556	57661095	121764	chr11	61120893	61131220	0	0	0.966564	0	0	ENSG00000110367	DDX6	chr11	118747766	118791149	13.9676	13.7277	13.4051	12.9481	12.5774	12.0467	8.4321	0.0531971	0.966534	0.180008
8		4			1		1				chr11	61129507	61130252	8.59206	8.4944	9.07947	8.42732	8.64492	8.62695	-1.86661e-05	138318	chr11	119105868	119110940	57975616	121764	chr11	61120893	61131220	0	0	0	1.1305	0	ENSG00000172269	DPAGT1	chr11	119096503	119108331	7.23253	7.10705	6.56888	6.59984	8.08781	9.82904	8.99785	-0.125085	-0.105153	0.141409
8		4			1		1				chr11	61129507	61130252	8.59206	8.4944	9.07947	8.42732	8.64492	8.62695	-1.86661e-05	138318	chr11	119105868	119110940	57975616	121764	chr11	61120893	61131220	0	0	0	1.1305	0	ENSG00000172375	C2CD2L	chr11	119102198	119118544	8.69842	8.57941	8.44125	8.18269	7.77115	9.057	4.06255	0.0214597	-0.105153	-0.874891
9	9	5	x(TREH)	x		X	2			FIRST DDX6	chr11	118869978	118870951	9.25512	9.55509	9.90331	8.86787	9.2623	8.68142	-2.40093e-05	121814	chr11	61359271	61363606	57511680	138286	chr11	118869837	118877091	0	0	1.08872	0	0	ENSG00000149483	TMEM138	chr11	61362001	61369509	9.00833	8.87485	8.72929	8.96083	9.39384	9.54474	1.84334	-0.721879	0.710323	-0.614619
9		5					2				chr11	118869978	118870951	9.25512	9.55509	9.90331	8.86787	9.2623	8.68142	-2.40093e-05	122456	chr11	64205591	64207894	54665360	138286	chr11	118869837	118877091	0	0	0	0	1.93055	ENSG00000149781	FERMT3	chr11	64206678	64223886	10.0689	9.68256	9.47288	9.81058	10.8352	11.8416	5.38622	-0.708282	-0.807408	0.843769
9		5					2				chr11	118869978	118870951	9.25512	9.55509	9.90331	8.86787	9.2623	8.68142	-2.40093e-05	138264	chr11	118786484	118791347	84467	138286	chr11	118869837	118877091	6.16894	5.78991	5.79823	6.14994	5.60893	ENSG00000110367	DDX6	chr11	118747766	118791149	13.9676	13.7277	13.4051	12.9481	12.5774	12.0467	8.4321	0.646379	0.154882	0.387943
9		5					2				chr11	118869978	118870951	9.25512	9.55509	9.90331	8.86787	9.2623	8.68142	-2.40093e-05	138265	chr11	118791347	118792556	79604	138286	chr11	118869837	118877091	7.20691	6.83986	6.92659	6.70775	6.27849	ENSG00000110367	DDX6	chr11	118747766	118791149	13.9676	13.7277	13.4051	12.9481	12.5774	12.0467	8.4321	0.646379	0.64571	0.923487
9		5					2				chr11	118869978	118870951	9.25512	9.55509	9.90331	8.86787	9.2623	8.68142	-2.40093e-05	139388	chr11	123059374	123059546	4188423	138286	chr11	118869837	118877091	0	0	0	0	1.93055	ENSG00000109971	HSPA8	chr11	123057489	123063230	14.984	14.87	15.1145	15.2379	14.8105	16.4919	3.21283	-0.653966	-0.807408	0.986204
10	10	6	x (IKZF4+)	4	x	1	x	R3HDM2			chr12	56041419	56042484	9.60218	9.44065	9.67105	9.11273	9.58649	9.25972	-2.77966e-05	161416	chr12	57427653	57437718	1385169	161096	chr12	56041003	56044317	1.34259	0	0.561203	0	1.26664	ENSG00000179912	R3HDM2	chr12	57253762	57431005	11.8238	11.653	11.452	11.7592	11.6093	11.2764	0.452777	0.0445163	-0.254504	-0.137673
11	11	7	4 (COG6)	5	x	1	x	FOXO1		FOXO1	chr13	39776707	39776942	3.90088	3.29652	4.51435	5.27551	5.52107	6.5992	3.00461	190389	chr13	39046807	39053608	730135	190657	chr13	39772094	39779118	0	1.18345	0	0	0.768078	ENSG00000273507	RP11-50D16.4	chr13	39053072	39221927	5.08553	4.98678	4.58297	3.58686	3.69098	4.83787	0.939532	-0.426436	-0.113936	0.456622
11		7			x		x				chr13	39776707	39776942	3.90088	3.29652	4.51435	5.27551	5.52107	6.5992	3.00461	190789	chr13	40219024	40221824	442082	190657	chr13	39772094	39779118	3.1968	2.51105	2.4497	2.5059	3.61447	ENSG00000215483	LINC00598	chr13	40079106	40535807	7.04023	7.13341	6.95796	7.91752	8.41813	8.02794	0.731787	0.790888	0.523221	0.193513
11		7			x		x				chr13	39776707	39776942	3.90088	3.29652	4.51435	5.27551	5.52107	6.5992	3.00461	190933	chr13	40662379	40673851	885437	190657	chr13	39772094	39779118	3.44544	2.10672	4.00204	4.39027	4.89835	ENSG00000150907	FOXO1	chr13	40469953	40666597	13.9587	14.3695	14.0089	13.8591	13.647	13.0126	2.29219	-0.941239	0.925125	-0.887092
11	12	7			x		x				chr13	39779231	39779734	6.59125	6.67937	6.47767	6.60228	6.42375	6.28965	0.265279	190933	chr13	40662379	40673851	882645	190658	chr13	39779118	39780207	4.18114	4.17272	4.29769	4.65014	5.0591	ENSG00000150907	FOXO1	chr13	40469953	40666597	13.9587	14.3695	14.0089	13.8591	13.647	13.0126	2.29219	0.910251	-0.929309	-0.956866
12	13	8	x (RP11)	6	2	1+2	3			FIRST PRKCH	chr14	61461370	61462163	7.97042	7.73342	8.49959	7.91163	8.52624	7.85499	-5.32095e-05	226875	chr14	61271346	61284045	190817	226922	chr14	61460731	61465211	4.63734	4.51045	4.91452	4.79716	4.93197	ENSG00000027075	PRKCH	chr14	61187559	61550976	15.182	15.3791	15.1033	15.6934	15.1186	13.3337	6.5882	0.143141	0.52979	-0.629848
12		8			2		3				chr14	61461370	61462163	7.97042	7.73342	8.49959	7.91163	8.52624	7.85499	-5.32095e-05	226875	chr14	61271346	61284045	190817	226922	chr14	61460731	61465211	4.63734	4.51045	4.91452	4.79716	4.93197	ENSG00000182107	TMEM30B	chr14	61277370	61281840	7.44525	7.08964	7.2657	7.09104	6.6972	5.52448	1.82485	0.180895	0.52979	-0.542504
12		8			2		3				chr14	61461370	61462163	7.97042	7.73342	8.49959	7.91163	8.52624	7.85499	-5.32095e-05	226885	chr14	61320681	61326132	141482	226922	chr14	61460731	61465211	3.8193	3.92612	4.43378	4.65735	4.04142	ENSG00000027075	PRKCH	chr14	61187559	61550976	15.182	15.3791	15.1033	15.6934	15.1186	13.3337	6.5882	0.143141	0.907131	0.123852
12		8			2		3				chr14	61461370	61462163	7.97042	7.73342	8.49959	7.91163	8.52624	7.85499	-5.32095e-05	226887	chr14	61326537	61331069	135626	226922	chr14	61460731	61465211	4.39107	4.69079	4.9587	4.69117	4.10173	ENSG00000027075	PRKCH	chr14	61187559	61550976	15.182	15.3791	15.1033	15.6934	15.1186	13.3337	6.5882	0.143141	0.616937	0.765742
12		8			2		3				chr14	61461370	61462163	7.97042	7.73342	8.49959	7.91163	8.52624	7.85499	-5.32095e-05	226892	chr14	61339403	61344828	122760	226922	chr14	61460731	61465211	5.0491	5.01956	5.35748	5.34822	5.20371	ENSG00000027075	PRKCH	chr14	61187559	61550976	15.182	15.3791	15.1033	15.6934	15.1186	13.3337	6.5882	0.143141	0.890986	-0.134317
12		8			2		3				chr14	61461370	61462163	7.97042	7.73342	8.49959	7.91163	8.52624	7.85499	-5.32095e-05	226895	chr14	61346726	61347906	115437	226922	chr14	61460731	61465211	5.90992	5.77049	6.34053	5.91754	5.92493	ENSG00000027075	PRKCH	chr14	61187559	61550976	15.182	15.3791	15.1033	15.6934	15.1186	13.3337	6.5882	0.143141	0.680125	0.0317188
12		8			2		3				chr14	61461370	61462163	7.97042	7.73342	8.49959	7.91163	8.52624	7.85499	-5.32095e-05	226905	chr14	61388927	61393519	73236	226922	chr14	61460731	61465211	5.72475	6.05964	6.02411	5.85543	5.76628	ENSG00000027075	PRKCH	chr14	61187559	61550976	15.182	15.3791	15.1033	15.6934	15.1186	13.3337	6.5882	0.143141	0.128641	0.488067
12		8			2		3				chr14	61461370	61462163	7.97042	7.73342	8.49959	7.91163	8.52624	7.85499	-5.32095e-05	226949	chr14	61526425	61533376	64262	226922	chr14	61460731	61465211	4.76281	5.67289	5.27505	5.63993	5.30979	ENSG00000027075	PRKCH	chr14	61187559	61550976	15.182	15.3791	15.1033	15.6934	15.1186	13.3337	6.5882	0.143141	0.115109	0.0757338
12		8			2		3				chr14	61461370	61462163	7.97042	7.73342	8.49959	7.91163	8.52624	7.85499	-5.32095e-05	226963	chr14	61565915	61570206	103752	226922	chr14	61460731	61465211	4.624	4.81226	5.52316	5.76229	5.50109	ENSG00000232774	FLJ22447	chr14	61570540	61658696	10.716	11.0637	9.80688	8.65773	7.79069	6.89945	8.16898	-0.203459	0.690073	-0.797983
12		8			2		3				chr14	61461370	61462163	7.97042	7.73342	8.49959	7.91163	8.52624	7.85499	-5.32095e-05	226963	chr14	61565915	61570206	103752	226922	chr14	61460731	61465211	4.624	4.81226	5.52316	5.76229	5.50109	ENSG00000250548	RP11-47I22.2	chr14	61556313	61570653	3.85619	4.15871	4.48071	5.72606	5.19948	2.4216	-0.000229887	0.384374	0.690073	0.182285
12		8			2		3				chr14	61461370	61462163	7.97042	7.73342	8.49959	7.91163	8.52624	7.85499	-5.32095e-05	226964	chr14	61570206	61570959	108043	226922	chr14	61460731	61465211	4.57712	4.66339	4.7353	5.26966	5.02835	ENSG00000232774	FLJ22447	chr14	61570540	61658696	10.716	11.0637	9.80688	8.65773	7.79069	6.89945	8.16898	-0.203459	0.45171	-0.871772
12		8			2		3				chr14	61461370	61462163	7.97042	7.73342	8.49959	7.91163	8.52624	7.85499	-5.32095e-05	226964	chr14	61570206	61570959	108043	226922	chr14	61460731	61465211	4.57712	4.66339	4.7353	5.26966	5.02835	ENSG00000250548	RP11-47I22.2	chr14	61556313	61570653	3.85619	4.15871	4.48071	5.72606	5.19948	2.4216	-0.000229887	0.384374	0.45171	0.149195
12		8			2		3				chr14	61461370	61462163	7.97042	7.73342	8.49959	7.91163	8.52624	7.85499	-5.32095e-05	226965	chr14	61570959	61581709	108796	226922	chr14	61460731	61465211	4.23041	4.05346	4.43378	4.5819	4.67835	ENSG00000250548	RP11-47I22.2	chr14	61556313	61570653	3.85619	4.15871	4.48071	5.72606	5.19948	2.4216	-0.000229887	0.384374	0.454547	-0.22459
12		8			2		3				chr14	61461370	61462163	7.97042	7.73342	8.49959	7.91163	8.52624	7.85499	-5.32095e-05	226993	chr14	61690521	61699132	228358	226922	chr14	61460731	61465211	4.42497	4.9309	4.89731	5.15862	4.67835	ENSG00000100644	HIF1A	chr14	61695513	61748259	13.5214	13.6331	13.735	14.0675	14.0256	13.5104	2.6784	0.435586	0.534609	0.863547
12		8			2		3				chr14	61461370	61462163	7.97042	7.73342	8.49959	7.91163	8.52624	7.85499	-5.32095e-05	227025	chr14	61749798	61751524	287635	226922	chr14	61460731	61465211	4.97178	4.70886	4.80451	5.17834	4.93197	ENSG00000258667	HIF1A-AS2	chr14	61715558	61751097	4.44338	5.61521	6.99335	8.45916	7.62642	4.87405	-0.000288836	0.466594	0.497251	0.300231
12		8			2		3				chr14	61461370	61462163	7.97042	7.73342	8.49959	7.91163	8.52624	7.85499	-5.32095e-05	227026	chr14	61751524	61751893	289361	226922	chr14	61460731	61465211	3.38012	3.13009	2.8299	2.35492	2.17473	ENSG00000258667	HIF1A-AS2	chr14	61715558	61751097	4.44338	5.61521	6.99335	8.45916	7.62642	4.87405	-0.000288836	0.466594	-0.289765	-0.372605
12		8			2		3				chr14	61461370	61462163	7.97042	7.73342	8.49959	7.91163	8.52624	7.85499	-5.32095e-05	227043	chr14	61802894	61813508	340731	226922	chr14	61460731	61465211	4.11914	4.0219	4.06874	4.49456	4.96481	ENSG00000139973	SYT16	chr14	61811974	62112550	1.39743	2.29622	2.3929	2.0522	3.07842	0.787663	3.03945	0.633689	-0.0840871	-0.458535
12	14	8			2		3				chr14	61476446	61477450	9.88827	10.233	10.8627	9.44803	10.5217	8.83718	-1.47068e-05	226885	chr14	61320681	61326132	156769	226930	chr14	61476023	61479299	3.60856	2.8894	3.45661	3.31343	2.7277	ENSG00000027075	PRKCH	chr14	61187559	61550976	15.182	15.3791	15.1033	15.6934	15.1186	13.3337	6.5882	0.57531	0.609871	0.619834
12		8			2		3				chr14	61476446	61477450	9.88827	10.233	10.8627	9.44803	10.5217	8.83718	-1.47068e-05	226887	chr14	61326537	61331069	150913	226930	chr14	61476023	61479299	4.41937	4.01215	4.19377	4.17742	4.32056	ENSG00000027075	PRKCH	chr14	61187559	61550976	15.182	15.3791	15.1033	15.6934	15.1186	13.3337	6.5882	0.57531	-0.487831	-0.411768
12		8			2		3				chr14	61476446	61477450	9.88827	10.233	10.8627	9.44803	10.5217	8.83718	-1.47068e-05	226892	chr14	61339403	61344828	138047	226930	chr14	61476023	61479299	4.57922	5.23934	5.18462	5.03218	5.11869	ENSG00000027075	PRKCH	chr14	61187559	61550976	15.182	15.3791	15.1033	15.6934	15.1186	13.3337	6.5882	0.57531	0.158848	-0.150528
12		8			2		3				chr14	61476446	61477450	9.88827	10.233	10.8627	9.44803	10.5217	8.83718	-1.47068e-05	226895	chr14	61346726	61347906	130724	226930	chr14	61476023	61479299	5.78499	5.74602	5.79366	5.57767	5.45559	ENSG00000027075	PRKCH	chr14	61187559	61550976	15.182	15.3791	15.1033	15.6934	15.1186	13.3337	6.5882	0.57531	0.674592	0.819579
12		8			2		3				chr14	61476446	61477450	9.88827	10.233	10.8627	9.44803	10.5217	8.83718	-1.47068e-05	226949	chr14	61526425	61533376	48975	226930	chr14	61476023	61479299	5.40563	5.67289	5.79113	6.02019	6.08289	ENSG00000027075	PRKCH	chr14	61187559	61550976	15.182	15.3791	15.1033	15.6934	15.1186	13.3337	6.5882	0.57531	-0.241447	-0.620383
12		8			2		3				chr14	61476446	61477450	9.88827	10.233	10.8627	9.44803	10.5217	8.83718	-1.47068e-05	226963	chr14	61565915	61570206	88465	226930	chr14	61476023	61479299	5.40255	5.50479	5.92102	6.42696	6.47371	ENSG00000232774	FLJ22447	chr14	61570540	61658696	10.716	11.0637	9.80688	8.65773	7.79069	6.89945	8.16898	0.493283	-0.274424	-0.970308
12		8			2		3				chr14	61476446	61477450	9.88827	10.233	10.8627	9.44803	10.5217	8.83718	-1.47068e-05	226963	chr14	61565915	61570206	88465	226930	chr14	61476023	61479299	5.40255	5.50479	5.92102	6.42696	6.47371	ENSG00000250548	RP11-47I22.2	chr14	61556313	61570653	3.85619	4.15871	4.48071	5.72606	5.19948	2.4216	-0.000229887	0.479708	-0.274424	-0.126719
12		8			2		3				chr14	61476446	61477450	9.88827	10.233	10.8627	9.44803	10.5217	8.83718	-1.47068e-05	226964	chr14	61570206	61570959	92756	226930	chr14	61476023	61479299	4.51117	4.95543	5.40371	5.65727	5.68975	ENSG00000232774	FLJ22447	chr14	61570540	61658696	10.716	11.0637	9.80688	8.65773	7.79069	6.89945	8.16898	0.493283	-0.0959273	-0.856506
12		8			2		3				chr14	61476446	61477450	9.88827	10.233	10.8627	9.44803	10.5217	8.83718	-1.47068e-05	226964	chr14	61570206	61570959	92756	226930	chr14	61476023	61479299	4.51117	4.95543	5.40371	5.65727	5.68975	ENSG00000250548	RP11-47I22.2	chr14	61556313	61570653	3.85619	4.15871	4.48071	5.72606	5.19948	2.4216	-0.000229887	0.479708	-0.0959273	-0.0345734
12		8			2		3				chr14	61476446	61477450	9.88827	10.233	10.8627	9.44803	10.5217	8.83718	-1.47068e-05	226965	chr14	61570959	61581709	93509	226930	chr14	61476023	61479299	4.51117	4.35182	4.48413	4.88254	5.0892	ENSG00000250548	RP11-47I22.2	chr14	61556313	61570653	3.85619	4.15871	4.48071	5.72606	5.19948	2.4216	-0.000229887	0.479708	-0.616133	-0.412851
12		8			2		3				chr14	61476446	61477450	9.88827	10.233	10.8627	9.44803	10.5217	8.83718	-1.47068e-05	226986	chr14	61645257	61652568	167807	226930	chr14	61476023	61479299	1.59668	1.17944	1.75436	2.56476	3.12648	ENSG00000232774	FLJ22447	chr14	61570540	61658696	10.716	11.0637	9.80688	8.65773	7.79069	6.89945	8.16898	0.493283	-0.568376	-0.987943
12		8			2		3				chr14	61476446	61477450	9.88827	10.233	10.8627	9.44803	10.5217	8.83718	-1.47068e-05	226993	chr14	61690521	61699132	213071	226930	chr14	61476023	61479299	5.1281	5.18163	5.23364	5.61685	5.60893	ENSG00000100644	HIF1A	chr14	61695513	61748259	13.5214	13.6331	13.735	14.0675	14.0256	13.5104	2.6784	0.256394	-0.37383	0.41977
12		8			2		3				chr14	61476446	61477450	9.88827	10.233	10.8627	9.44803	10.5217	8.83718	-1.47068e-05	227025	chr14	61749798	61751524	272348	226930	chr14	61476023	61479299	4.61364	4.87115	3.97146	4.64141	4.79254	ENSG00000258667	HIF1A-AS2	chr14	61715558	61751097	4.44338	5.61521	6.99335	8.45916	7.62642	4.87405	-0.000288836	0.305811	-0.611863	-0.46928
12	15	8			2		3				chr14	61479147	61479291	6.22837	5.78282	6.10173	6.27955	6.85546	6.33218	0.175269	226885	chr14	61320681	61326132	158610	226930	chr14	61476023	61479299	3.60856	2.8894	3.45661	3.31343	2.7277	ENSG00000027075	PRKCH	chr14	61187559	61550976	15.182	15.3791	15.1033	15.6934	15.1186	13.3337	6.5882	-0.163761	0.21759	0.619834
12		8			2		3				chr14	61479147	61479291	6.22837	5.78282	6.10173	6.27955	6.85546	6.33218	0.175269	226887	chr14	61326537	61331069	152754	226930	chr14	61476023	61479299	4.41937	4.01215	4.19377	4.17742	4.32056	ENSG00000027075	PRKCH	chr14	61187559	61550976	15.182	15.3791	15.1033	15.6934	15.1186	13.3337	6.5882	-0.163761	0.326154	-0.411768
12		8			2		3				chr14	61479147	61479291	6.22837	5.78282	6.10173	6.27955	6.85546	6.33218	0.175269	226892	chr14	61339403	61344828	139888	226930	chr14	61476023	61479299	4.57922	5.23934	5.18462	5.03218	5.11869	ENSG00000027075	PRKCH	chr14	61187559	61550976	15.182	15.3791	15.1033	15.6934	15.1186	13.3337	6.5882	-0.163761	-0.247615	-0.150528
12		8			2		3				chr14	61479147	61479291	6.22837	5.78282	6.10173	6.27955	6.85546	6.33218	0.175269	226895	chr14	61346726	61347906	132565	226930	chr14	61476023	61479299	5.78499	5.74602	5.79366	5.57767	5.45559	ENSG00000027075	PRKCH	chr14	61187559	61550976	15.182	15.3791	15.1033	15.6934	15.1186	13.3337	6.5882	-0.163761	-0.556771	0.819579
12		8			2		3				chr14	61479147	61479291	6.22837	5.78282	6.10173	6.27955	6.85546	6.33218	0.175269	226949	chr14	61526425	61533376	47134	226930	chr14	61476023	61479299	5.40563	5.67289	5.79113	6.02019	6.08289	ENSG00000027075	PRKCH	chr14	61187559	61550976	15.182	15.3791	15.1033	15.6934	15.1186	13.3337	6.5882	-0.163761	0.526832	-0.620383
12		8			2		3				chr14	61479147	61479291	6.22837	5.78282	6.10173	6.27955	6.85546	6.33218	0.175269	226963	chr14	61565915	61570206	86624	226930	chr14	61476023	61479299	5.40255	5.50479	5.92102	6.42696	6.47371	ENSG00000232774	FLJ22447	chr14	61570540	61658696	10.716	11.0637	9.80688	8.65773	7.79069	6.89945	8.16898	-0.706282	0.709882	-0.970308
12		8			2		3				chr14	61479147	61479291	6.22837	5.78282	6.10173	6.27955	6.85546	6.33218	0.175269	226963	chr14	61565915	61570206	86624	226930	chr14	61476023	61479299	5.40255	5.50479	5.92102	6.42696	6.47371	ENSG00000250548	RP11-47I22.2	chr14	61556313	61570653	3.85619	4.15871	4.48071	5.72606	5.19948	2.4216	-0.000229887	0.238412	0.709882	-0.126719
12		8			2		3				chr14	61479147	61479291	6.22837	5.78282	6.10173	6.27955	6.85546	6.33218	0.175269	226964	chr14	61570206	61570959	90915	226930	chr14	61476023	61479299	4.51117	4.95543	5.40371	5.65727	5.68975	ENSG00000232774	FLJ22447	chr14	61570540	61658696	10.716	11.0637	9.80688	8.65773	7.79069	6.89945	8.16898	-0.706282	0.524365	-0.856506
12		8			2		3				chr14	61479147	61479291	6.22837	5.78282	6.10173	6.27955	6.85546	6.33218	0.175269	226964	chr14	61570206	61570959	90915	226930	chr14	61476023	61479299	4.51117	4.95543	5.40371	5.65727	5.68975	ENSG00000250548	RP11-47I22.2	chr14	61556313	61570653	3.85619	4.15871	4.48071	5.72606	5.19948	2.4216	-0.000229887	0.238412	0.524365	-0.0345734
12		8			2		3				chr14	61479147	61479291	6.22837	5.78282	6.10173	6.27955	6.85546	6.33218	0.175269	226965	chr14	61570959	61581709	91668	226930	chr14	61476023	61479299	4.51117	4.35182	4.48413	4.88254	5.0892	ENSG00000250548	RP11-47I22.2	chr14	61556313	61570653	3.85619	4.15871	4.48071	5.72606	5.19948	2.4216	-0.000229887	0.238412	0.708947	-0.412851
12		8			2		3				chr14	61479147	61479291	6.22837	5.78282	6.10173	6.27955	6.85546	6.33218	0.175269	226986	chr14	61645257	61652568	165966	226930	chr14	61476023	61479299	1.59668	1.17944	1.75436	2.56476	3.12648	ENSG00000232774	FLJ22447	chr14	61570540	61658696	10.716	11.0637	9.80688	8.65773	7.79069	6.89945	8.16898	-0.706282	0.6986	-0.987943
12		8			2		3				chr14	61479147	61479291	6.22837	5.78282	6.10173	6.27955	6.85546	6.33218	0.175269	226993	chr14	61690521	61699132	211230	226930	chr14	61476023	61479299	5.1281	5.18163	5.23364	5.61685	5.60893	ENSG00000100644	HIF1A	chr14	61695513	61748259	13.5214	13.6331	13.735	14.0675	14.0256	13.5104	2.6784	0.508841	0.75547	0.41977
12		8			2		3				chr14	61479147	61479291	6.22837	5.78282	6.10173	6.27955	6.85546	6.33218	0.175269	227025	chr14	61749798	61751524	270507	226930	chr14	61476023	61479299	4.61364	4.87115	3.97146	4.64141	4.79254	ENSG00000258667	HIF1A-AS2	chr14	61715558	61751097	4.44338	5.61521	6.99335	8.45916	7.62642	4.87405	-0.000288836	0.357622	0.0147901	-0.46928
12	16	8			2		3				chr14	61524793	61525821	7.17657	7.15184	8.20095	8.07031	8.46643	8.50679	1.06025	226963	chr14	61565915	61570206	40094	226947	chr14	61523664	61526299	5.86972	5.77387	5.8226	6.28756	6.47371	ENSG00000232774	FLJ22447	chr14	61570540	61658696	10.716	11.0637	9.80688	8.65773	7.79069	6.89945	8.16898	-0.902264	0.768442	-0.969393
12		8			2		3				chr14	61524793	61525821	7.17657	7.15184	8.20095	8.07031	8.46643	8.50679	1.06025	226963	chr14	61565915	61570206	40094	226947	chr14	61523664	61526299	5.86972	5.77387	5.8226	6.28756	6.47371	ENSG00000250548	RP11-47I22.2	chr14	61556313	61570653	3.85619	4.15871	4.48071	5.72606	5.19948	2.4216	-0.000229887	0.0261724	0.768442	-0.395489
12		8			2		3				chr14	61524793	61525821	7.17657	7.15184	8.20095	8.07031	8.46643	8.50679	1.06025	226965	chr14	61570959	61581709	45138	226947	chr14	61523664	61526299	4.66959	4.55059	4.25068	4.8989	5.43229	ENSG00000250548	RP11-47I22.2	chr14	61556313	61570653	3.85619	4.15871	4.48071	5.72606	5.19948	2.4216	-0.000229887	0.0261724	0.459987	-0.639261
12		8			2		3				chr14	61524793	61525821	7.17657	7.15184	8.20095	8.07031	8.46643	8.50679	1.06025	226993	chr14	61690521	61699132	164700	226947	chr14	61523664	61526299	4.25518	4.62248	4.51366	4.98415	4.96481	ENSG00000100644	HIF1A	chr14	61695513	61748259	13.5214	13.6331	13.735	14.0675	14.0256	13.5104	2.6784	0.416327	0.762799	0.45072
12		8			2		3				chr14	61524793	61525821	7.17657	7.15184	8.20095	8.07031	8.46643	8.50679	1.06025	227025	chr14	61749798	61751524	223977	226947	chr14	61523664	61526299	4.08171	3.92169	4.00437	4.14958	3.69499	ENSG00000258667	HIF1A-AS2	chr14	61715558	61751097	4.44338	5.61521	6.99335	8.45916	7.62642	4.87405	-0.000288836	0.469627	-0.207113	0.501099
13	17									ZFP36L1	chr14	68282773	68283969	8.50958	8.47216	9.28745	8.63151	9.12932	8.41085	3.48e-05	229105	chr14	68788372	68791264	504403	228949	chr14	68279251	68286745	5.60217	5.6324	5.58001	6.19625	6.26536	ENSG00000185650	ZFP36L1	chr14	68787660	68796253	12.5265	12.3451	12.7164	13.3178	13.1673	11.8712	-2.3255	0.532536	-0.0613973
13											chr14	68282773	68283969	8.50958	8.47216	9.28745	8.63151	9.12932	8.41085	3.48e-05	229106	chr14	68791264	68797191	507295	228949	chr14	68279251	68286745	5.54876	5.38097	5.4985	5.91167	5.6499	ENSG00000185650	ZFP36L1	chr14	68787660	68796253	12.5265	12.3451	12.7164	13.3178	13.1673	11.8712	-2.3255	0.532536	0.362807
13	18										chr14	68285524	68285979	6.82748	6.86831	7.2466	6.99537	8.02076	7.22505	0.000136813	229105	chr14	68788372	68791264	502393	228949	chr14	68279251	68286745	5.60217	5.6324	5.58001	6.19625	6.26536	ENSG00000185650	ZFP36L1	chr14	68787660	68796253	12.5265	12.3451	12.7164	13.3178	13.1673	11.8712	-2.3255	0.355826	0.675386
13											chr14	68285524	68285979	6.82748	6.86831	7.2466	6.99537	8.02076	7.22505	0.000136813	229106	chr14	68791264	68797191	505285	228949	chr14	68279251	68286745	5.54876	5.38097	5.4985	5.91167	5.6499	ENSG00000185650	ZFP36L1	chr14	68787660	68796253	12.5265	12.3451	12.7164	13.3178	13.1673	11.8712	-2.3255	0.355826	0.897255
14	19	9	5 (RASGRP1)	7	x	1	x	C15orf53			chr15	38554298	38554756	7.07698	7.12928	7.85499	6.99537	7.83352	7.23629	-5.43265e-06	245992	chr15	38451561	38455221	103195	246028	chr15	38551899	38563793	5.52139	5.1925	5.34997	5.12069	5.25773	ENSG00000171262	FAM98B	chr15	38454127	38487710	9.83785	9.94788	9.41731	8.92391	8.94832	10.2574	1.11282	-0.359275	-0.371337	0.31649
14		9			x		x				chr15	38554298	38554756	7.07698	7.12928	7.85499	6.99537	7.83352	7.23629	-5.43265e-06	246069	chr15	38671116	38674640	116360	246028	chr15	38551899	38563793	7.22448	7.27468	7.29357	7.46949	7.18105	ENSG00000259747	RP11-275I4.2	chr15	38671847	38689191	6.11282	6.07429	5.33895	4.42344	5.19948	3.28026	4.7124	0.0597797	0.721199	0.268585
14		9			x		x				chr15	38554298	38554756	7.07698	7.12928	7.85499	6.99537	7.83352	7.23629	-5.43265e-06	246076	chr15	38690621	38699311	135865	246028	chr15	38551899	38563793	7.34544	7.76939	7.71511	7.68529	7.38897	ENSG00000175779	C15orf53	chr15	38696598	38700038	3.14045	2.98182	2.09745	2.0522	1.31578	3.04662	-0.000326211	-0.675532	0.532638	-0.546785
14		9			x		x				chr15	38554298	38554756	7.07698	7.12928	7.85499	6.99537	7.83352	7.23629	-5.43265e-06	246408	chr15	39778010	39785052	1223254	246028	chr15	38551899	38563793	3.77232	3.90453	3.31446	1.46661	3.97847	ENSG00000150667	FSIP1	chr15	39600031	39782830	5.60801	5.58194	6.74934	6.75503	5.46571	6.37624	1.24714	0.00550056	-0.748796	0.335275
14		9			x		x				chr15	38554298	38554756	7.07698	7.12928	7.85499	6.99537	7.83352	7.23629	-5.43265e-06	246408	chr15	39778010	39785052	1223254	246028	chr15	38551899	38563793	3.77232	3.90453	3.31446	1.46661	3.97847	ENSG00000261136	RP11-37C7.3	chr15	39782571	39785617	4.28544	4.66842	4.90126	3.76442	4.23821	4.46349	0.368959	0.480845	-0.748796	0.39878
14		9			x		x				chr15	38554298	38554756	7.07698	7.12928	7.85499	6.99537	7.83352	7.23629	-5.43265e-06	250882	chr15	55247518	55251276	16692762	246028	chr15	38551899	38563793	0	0	0	0	2.3835	ENSG00000069974	RAB27A	chr15	55202966	55319113	9.93361	9.91857	11.4774	12.8874	13.1155	12.2317	5.38873	0.354065	-0.275056	0.355107
14		9			x		x				chr15	38554298	38554756	7.07698	7.12928	7.85499	6.99537	7.83352	7.23629	-5.43265e-06	260077	chr15	88617870	88631046	50063114	246028	chr15	38551899	38563793	0	0	1.08872	0.971478	1.63645	ENSG00000181026	AEN	chr15	88621296	88632282	9.44196	9.37992	9.04755	10.4625	11.7649	10.9786	6.6394	0.184521	0.496254	0.535739
14		9			x		x				chr15	38554298	38554756	7.07698	7.12928	7.85499	6.99537	7.83352	7.23629	-5.43265e-06	263480	chr15	100596702	100599121	62041946	246028	chr15	38551899	38563793	0	0	0	2.04409	0	ENSG00000140471	LINS1	chr15	100559369	100603230	10.4234	10.0686	10.4316	10.3695	10.7329	10.9365	2.00878	0.325745	0.589888	0.36136
15	20	10	x (IKZF3+)	x	X	X	x	LASP1			chr17	39244678	39245333	7.66982	7.55026	7.67261	7.56733	7.39408	7.69311	0.0788008	296234	chr17	38841826	38873286	403507	296296	chr17	39244181	39245590	2.79087	1.97504	2.32503	2.76152	3.12648	ENSG00000002834	LASP1	chr17	38869859	38921770	11.1557	11.2127	11.1505	11.0244	10.4007	10.9327	1.42836	0.740349	0.177221	-0.459981
15		10			X		x				chr17	39244678	39245333	7.66982	7.55026	7.67261	7.56733	7.39408	7.69311	0.0788008	296254	chr17	38966792	38971817	278541	296296	chr17	39244181	39245590	3.35818	3.23014	4.08198	2.72771	3.12648	ENSG00000204952	FBXO47	chr17	38936432	38967402	1.61906	2.20168	2.33421	0	0	1.96536	-0.000266382	0.700592	0.666206	0.739165
15	21	10			X		x				chr17	39401044	39402697	9.82317	9.84367	9.67727	9.45055	9.66398	9.27069	0.119928	3501	chr1	16350840	16355754	23051857	296325	chr17	39397579	39405334	1.17152	0	0	0	0	ENSG00000037637	FBXO42	chr1	16246839	16352454	10.7755	10.9587	10.9656	11.0321	10.6511	9.97257	5.10108	0.645978	0.406369	0.151505
15		10			3		x				chr17	39401044	39402697	9.82317	9.84367	9.67727	9.45055	9.66398	9.27069	0.119928	3501	chr1	16350840	16355754	23051857	296325	chr17	39397579	39405334	1.17152	0	0	0	0	ENSG00000055070	SZRD1	chr1	16352575	16398145	11.857	11.7358	11.4047	11.742	11.7217	11.9401	0.550084	-0.332118	0.406369	0.343267
16	22	11	6 (ORMDL3 ETC)	8	3	1	4				chr17	39848650	39848888	5.74239	5.92057	6.29545	5.80153	5.80486	5.61401	-5.20484e-06	296396	chr17	39776306	39781263	72582	296419	chr17	39846261	39853205	5.82953	6.19843	6.29339	6.31454	6.09778	ENSG00000161405	IKZF3	chr17	39757715	39864188	11.8322	11.8677	12.1782	12.8104	12.9935	12.661	7.3395	-0.313163	0.523393	0.516773
16	23	11			3		4				chr17	39863834	39864971	8.37162	8.40801	8.57353	8.56352	8.68921	8.38583	0.487748	296208	chr17	38689823	38701991	1175148	296423	chr17	39862190	39870750	1.86564	0.80791	0	0	2.3835	ENSG00000277969	CTB-58E17.1	chr17	38702452	38704747	5.01427	4.69634	5.21618	7.48242	8.87241	6.03647	2.51078	0.779153	-0.847018	-0.358484
16		11			3		4				chr17	39863834	39864971	8.37162	8.40801	8.57353	8.56352	8.68921	8.38583	0.487748	296375	chr17	39687150	39687658	177821	296423	chr17	39862190	39870750	5.02197	5.1765	5.61045	5.49358	4.96481	ENSG00000141736	ERBB2	chr17	39687914	39730426	6.19995	6.56799	6.35219	5.99882	4.63401	6.94268	1.33751	-0.813576	0.88348	-0.555816
16		11			3		4				chr17	39863834	39864971	8.37162	8.40801	8.57353	8.56352	8.68921	8.38583	0.487748	296376	chr17	39687658	39688059	177313	296423	chr17	39862190	39870750	4.45927	4.80107	4.81943	4.59065	3.84368	ENSG00000141736	ERBB2	chr17	39687914	39730426	6.19995	6.56799	6.35219	5.99882	4.63401	6.94268	1.33751	-0.813576	0.419413	-0.332466
16		11			3		4				chr17	39863834	39864971	8.37162	8.40801	8.57353	8.56352	8.68921	8.38583	0.487748	296440	chr17	39984815	39987148	119844	296423	chr17	39862190	39870750	4.68826	4.64874	4.06294	4.45981	4.99693	ENSG00000108344	PSMD3	chr17	39980797	39997960	10.6294	10.3733	10.1029	10.1413	10.6282	12.0836	6.89726	-0.448422	-0.672943	0.820281
16		11			3		4				chr17	39863834	39864971	8.37162	8.40801	8.57353	8.56352	8.68921	8.38583	0.487748	296561	chr17	40524032	40527406	659061	296423	chr17	39862190	39870750	1.34259	2.26942	2.37433	2.04409	3.12648	ENSG00000266088	RP5-1028K7.2	chr17	40517026	40527002	5.31468	5.25565	5.18064	5.0212	4.44964	4.51022	0.246764	-0.397574	-0.0460131	-0.530814
16	24	11			3		4				chr17	39867003	39868165	8.39937	8.03591	8.33297	8.29939	8.48999	9.04321	0.870154	296208	chr17	38689823	38701991	1178342	296423	chr17	39862190	39870750	1.86564	0.80791	0	0	2.3835	ENSG00000277969	CTB-58E17.1	chr17	38702452	38704747	5.01427	4.69634	5.21618	7.48242	8.87241	6.03647	2.51078	0.224205	0.585216	-0.358484
16		11			3		4				chr17	39867003	39868165	8.39937	8.03591	8.33297	8.29939	8.48999	9.04321	0.870154	296375	chr17	39687150	39687658	181015	296423	chr17	39862190	39870750	5.02197	5.1765	5.61045	5.49358	4.96481	ENSG00000141736	ERBB2	chr17	39687914	39730426	6.19995	6.56799	6.35219	5.99882	4.63401	6.94268	1.33751	0.17233	-0.379542	-0.555816
16		11			3		4				chr17	39867003	39868165	8.39937	8.03591	8.33297	8.29939	8.48999	9.04321	0.870154	296376	chr17	39687658	39688059	180507	296423	chr17	39862190	39870750	4.45927	4.80107	4.81943	4.59065	3.84368	ENSG00000141736	ERBB2	chr17	39687914	39730426	6.19995	6.56799	6.35219	5.99882	4.63401	6.94268	1.33751	0.17233	-0.932824	-0.332466
16		11			3		4				chr17	39867003	39868165	8.39937	8.03591	8.33297	8.29939	8.48999	9.04321	0.870154	296440	chr17	39984815	39987148	116650	296423	chr17	39862190	39870750	4.68826	4.64874	4.06294	4.45981	4.99693	ENSG00000108344	PSMD3	chr17	39980797	39997960	10.6294	10.3733	10.1029	10.1413	10.6282	12.0836	6.89726	0.899918	0.533705	0.820281
16		11			3		4				chr17	39867003	39868165	8.39937	8.03591	8.33297	8.29939	8.48999	9.04321	0.870154	296561	chr17	40524032	40527406	655867	296423	chr17	39862190	39870750	1.34259	2.26942	2.37433	2.04409	3.12648	ENSG00000266088	RP5-1028K7.2	chr17	40517026	40527002	5.31468	5.25565	5.18064	5.0212	4.44964	4.51022	0.246764	-0.723701	0.567806	-0.530814
17	25	12	x (RP11)	9	4	1+2	5			FIRST PTPN2	chr18	12775599	12776213	6.81379	7.07129	6.70913	6.36725	7.11987	6.41364	-2.10177e-06	310911	chr18	12927077	12944268	150864	310867	chr18	12771917	12780252	2.51575	2.70838	3.01243	3.28174	3.97847	ENSG00000175354	PTPN2	chr18	12785478	12929643	11.7687	11.9461	11.764	11.563	11.8033	11.4724	1.13091	0.906314	-0.589722	-0.819659
17	26	12			4		5				chr18	12883104	12884669	9.6664	9.36544	9.424	9.49989	9.39834	9.31642	-9.78401e-06	309853	chr18	9136398	9137881	3748271	310890	chr18	12881722	12885323	1.48076	0	1.08872	1.03271	2.56584	ENSG00000101745	ANKRD12	chr18	9136228	9285985	14.4346	14.6812	14.6161	14.3055	13.857	12.3642	10.3097	0.483583	-0.0119547	-0.83261
17		12			4		5				chr18	12883104	12884669	9.6664	9.36544	9.424	9.49989	9.39834	9.31642	-9.78401e-06	310663	chr18	11909707	11916513	974962	310890	chr18	12881722	12885323	2.39957	1.49371	1.56479	0.971478	1.93055	ENSG00000154889	MPPE1	chr18	11882622	11909223	9.54579	9.49105	9.17761	8.72366	7.77115	9.06289	2.53467	0.274554	0.612298	0.76077
17		12			4		5				chr18	12883104	12884669	9.6664	9.36544	9.424	9.49989	9.39834	9.31642	-9.78401e-06	310861	chr18	12744673	12750548	139996	310890	chr18	12881722	12885323	5.03394	5.17157	4.98149	5.09595	5.45559	ENSG00000266961	RP11-973H7.5	chr18	12738965	12750068	1.86397	0.498493	2.49664	2.0522	3.07842	2.4216	2.31638	-0.0417767	-0.60039	-0.0396659
17		12			4		5				chr18	12883104	12884669	9.6664	9.36544	9.424	9.49989	9.39834	9.31642	-9.78401e-06	310861	chr18	12744673	12750548	139996	310890	chr18	12881722	12885323	5.03394	5.17157	4.98149	5.09595	5.45559	ENSG00000267654	RP11-973H7.4	chr18	12739490	12749421	0.450094	0.790471	1.02223	2.0522	1.99232	2.21144	0.738728	-0.532145	-0.60039	0.655272
17		12			4		5				chr18	12883104	12884669	9.6664	9.36544	9.424	9.49989	9.39834	9.31642	-9.78401e-06	310911	chr18	12927077	12944268	42408	310890	chr18	12881722	12885323	5.30698	5.40043	5.48277	5.58518	5.70926	ENSG00000175354	PTPN2	chr18	12785478	12929643	11.7687	11.9461	11.764	11.563	11.8033	11.4724	1.13091	0.104542	-0.767801	-0.71086
17		12			4		5				chr18	12883104	12884669	9.6664	9.36544	9.424	9.49989	9.39834	9.31642	-9.78401e-06	310914	chr18	12946014	12946968	61345	310890	chr18	12881722	12885323	6.19871	6.25967	6.22956	6.09645	5.6499	ENSG00000085415	SEH1L	chr18	12947133	12987536	9.29396	9.47882	9.31767	9.96621	10.7542	11.7143	8.16958	-0.593276	0.465538	-0.925102
17		12			4		5				chr18	12883104	12884669	9.6664	9.36544	9.424	9.49989	9.39834	9.31642	-9.78401e-06	310915	chr18	12946968	12962053	62299	310890	chr18	12881722	12885323	4.98852	5.00906	5.4985	5.22755	4.96481	ENSG00000085415	SEH1L	chr18	12947133	12987536	9.29396	9.47882	9.31767	9.96621	10.7542	11.7143	8.16958	-0.593276	-0.0997305	-0.307278
17		12			4		5				chr18	12883104	12884669	9.6664	9.36544	9.424	9.49989	9.39834	9.31642	-9.78401e-06	311118	chr18	13723925	13726551	839256	310890	chr18	12881722	12885323	4.60818	4.48544	4.74081	4.39027	3.5292	ENSG00000101654	RNMT	chr18	13726660	13764558	12.312	12.2987	11.855	11.2574	11.1338	10.7212	6.92992	0.518822	0.546164	0.793703
17		12			4		5				chr18	12883104	12884669	9.6664	9.36544	9.424	9.49989	9.39834	9.31642	-9.78401e-06	311119	chr18	13726551	13729804	841882	310890	chr18	12881722	12885323	4.63672	4.46974	4.59448	4.08282	3.23818	ENSG00000101654	RNMT	chr18	13726660	13764558	12.312	12.2987	11.855	11.2574	11.1338	10.7212	6.92992	0.518822	0.619722	0.902721
17		12			4		5				chr18	12883104	12884669	9.6664	9.36544	9.424	9.49989	9.39834	9.31642	-9.78401e-06	323273	chr18	56650486	56651591	43765817	310890	chr18	12881722	12885323	0	0	1.19316	0	0	ENSG00000091157	WDR7	chr18	56651343	57036606	10.9495	10.9486	10.7621	11.1576	11.5738	11.5405	1.92128	-0.429744	-0.0416218	-0.585168
18	27	13	7 (LBH)	10	x	1	x	LCLAT1			chr2	30225083	30225629	7.85491	7.72592	8.29462	7.2473	7.81232	7.41508	-5.63191e-06	350538	chr2	30442964	30449916	217335	350484	chr2	30217003	30229011	0	0.511603	0.63434	0.767185	2.17473	ENSG00000172954	LCLAT1	chr2	30447226	30644225	10.528	10.6505	11.0806	11.5342	11.4176	11.0886	2.61258	-0.35596	-0.619284	0.491372
18		13			x		x				chr2	30225083	30225629	7.85491	7.72592	8.29462	7.2473	7.81232	7.41508	-5.63191e-06	351011	chr2	32037000	32041905	1811371	350484	chr2	30217003	30229011	0	0.957708	1.39178	0	0	ENSG00000162961	DPY30	chr2	31867809	32039812	7.32072	7.40409	7.96134	8.25878	8.43686	9.03719	6.59454	-0.433143	0.680742	-0.366809
18		13			x		x				chr2	30225083	30225629	7.85491	7.72592	8.29462	7.2473	7.81232	7.41508	-5.63191e-06	351450	chr2	33597749	33601363	3372120	350484	chr2	30217003	30229011	2.48162	1.17944	2.4497	2.99903	0	ENSG00000119812	FAM98A	chr2	33583658	33599382	8.48085	8.47329	9.00087	9.49221	10.3767	10.4031	9.73792	-0.384571	0.720346	-0.197369
18	28	13			x		x				chr2	30226561	30226966	7.28963	7.14061	7.736	6.80434	7.4569	7.54731	-4.00587e-05	350538	chr2	30442964	30449916	215998	350484	chr2	30217003	30229011	0	0.511603	0.63434	0.767185	2.17473	ENSG00000172954	LCLAT1	chr2	30447226	30644225	10.528	10.6505	11.0806	11.5342	11.4176	11.0886	2.61258	-0.136851	0.408297	0.491372
18		13			x		x				chr2	30226561	30226966	7.28963	7.14061	7.736	6.80434	7.4569	7.54731	-4.00587e-05	351011	chr2	32037000	32041905	1810034	350484	chr2	30217003	30229011	0	0.957708	1.39178	0	0	ENSG00000162961	DPY30	chr2	31867809	32039812	7.32072	7.40409	7.96134	8.25878	8.43686	9.03719	6.59454	0.251512	0.228666	-0.366809
18		13			x		x				chr2	30226561	30226966	7.28963	7.14061	7.736	6.80434	7.4569	7.54731	-4.00587e-05	351450	chr2	33597749	33601363	3370783	350484	chr2	30217003	30229011	2.48162	1.17944	2.4497	2.99903	0	ENSG00000119812	FAM98A	chr2	33583658	33599382	8.48085	8.47329	9.00087	9.49221	10.3767	10.4031	9.73792	0.238781	0.0921715	-0.197369
19	29	14	8 (REL)	11	x	1	x				chr2	60880819	60882283	9.56794	9.75251	9.75819	9.45556	9.81551	9.55504	-3.25697e-06	344621	chr2	9629797	9634274	51252486	359956	chr2	60875396	60883256	0	0	0	1.03271	0	ENSG00000134308	YWHAQ	chr2	9583972	9631014	11.762	11.8359	11.7862	12.1478	12.4098	12.8934	5.46571	-0.207979	0.586342	0.304351
19		14			x		x				chr2	60880819	60882283	9.56794	9.75251	9.75819	9.45556	9.81551	9.55504	-3.25697e-06	353007	chr2	38664180	38671269	22218103	359956	chr2	60875396	60883256	0	0	0	0	2.3835	ENSG00000143891	GALM	chr2	38665910	38741237	8.33201	8.36286	9.23756	9.82065	9.16594	10.8044	5.91471	-0.431315	-0.628919	0.904488
19		14			x		x				chr2	60880819	60882283	9.56794	9.75251	9.75819	9.45556	9.81551	9.55504	-3.25697e-06	359008	chr2	58045828	58053283	2836455	359956	chr2	60875396	60883256	1.17152	0	2.07595	0.77084	0	ENSG00000028116	VRK2	chr2	57907651	58159920	9.76391	9.56817	9.75479	9.43432	9.47458	10.0106	0.454187	-0.178271	0.229407	-0.0597471
19		14			x		x				chr2	60880819	60882283	9.56794	9.75251	9.75819	9.45556	9.81551	9.55504	-3.25697e-06	361173	chr2	65053715	65057505	4171432	359956	chr2	60875396	60883256	0	1.87611	0	1.44094	0	ENSG00000011523	CEP68	chr2	65056366	65087004	10.5565	10.5388	10.2167	9.72464	8.91754	6.84581	13.272	0.204815	0.676389	0.238092
19		14			x		x				chr2	60880819	60882283	9.56794	9.75251	9.75819	9.45556	9.81551	9.55504	-3.25697e-06	363475	chr2	73231019	73234278	12348736	359956	chr2	60875396	60883256	0	0	1.08996	1.03271	1.93055	ENSG00000135617	PRADC1	chr2	73228006	73233238	5.28436	4.65601	5.37793	5.38943	6.79719	7.82573	6.52941	-0.0807974	-0.142211	0.876464
19		14			x		x				chr2	60880819	60882283	9.56794	9.75251	9.75819	9.45556	9.81551	9.55504	-3.25697e-06	363475	chr2	73231019	73234278	12348736	359956	chr2	60875396	60883256	0	0	1.08996	1.03271	1.93055	ENSG00000135624	CCT7	chr2	73233420	73253021	10.4863	10.1365	10.2283	10.8729	12.105	13.1847	10.0875	-0.14894	-0.142211	0.807786
19		14			x		x				chr2	60880819	60882283	9.56794	9.75251	9.75819	9.45556	9.81551	9.55504	-3.25697e-06	381722	chr2	121736574	121739953	60854291	359956	chr2	60875396	60883256	0	0	0	1.1305	0	ENSG00000155438	NIFK	chr2	121726945	121736923	9.4266	9.17139	9.47855	10.3712	11.2775	11.7133	7.6895	-0.155751	0.586342	0.501491
19		14			x		x				chr2	60880819	60882283	9.56794	9.75251	9.75819	9.45556	9.81551	9.55504	-3.25697e-06	381722	chr2	121736574	121739953	60854291	359956	chr2	60875396	60883256	0	0	0	1.1305	0	ENSG00000211460	TSN	chr2	121737103	121767853	10.4066	10.0949	9.71691	9.68105	9.85007	10.9257	2.34943	-0.305007	0.586342	-0.403
19		14			x		x				chr2	60880819	60882283	9.56794	9.75251	9.75819	9.45556	9.81551	9.55504	-3.25697e-06	384359	chr2	131103254	131104980	70220971	359956	chr2	60875396	60883256	0	1.35514	0	0.913593	0	ENSG00000115762	PLEKHB2	chr2	131104847	131353709	11.6994	11.9	12.1886	12.2497	12.1287	10.8397	4.74342	0.312296	0.650578	0.390996
20	30						x	BCL2L11		BCL211	chr2	110858360	110859300	8.36695	8.75234	9.28255	8.34331	9.10119	8.16248	-1.29967e-05	378573	chr2	111115158	111126044	255858	378507	chr2	110858252	110862237	4.2329	4.52877	4.43085	4.73068	5.23097	ENSG00000153094	BCL2L11	chr2	111119378	111168447	10.5376	10.5999	11.1411	10.9357	11.6593	11.3657	2.71402	0.316999	-0.377146	0.651977
21	31	15	9 (CD28/CTLA4)	12	x	1	x				chr2	203740594	203741820	9.28766	9.42453	9.98887	8.85655	9.62347	8.82234	-6.40211e-06	392982	chr2	157439744	157443256	46302076	407603	chr2	203740192	203743923	0	0	0	0	1.93055	ENSG00000115165	CYTIP	chr2	157414619	157488961	14.2054	14.0794	13.9968	13.9261	14.377	12.2568	8.05795	0.590848	-0.789323	-0.986181
21	32	15			x		x				chr2	203852975	203854073	6.90696	6.78417	7.13526	6.93924	7.35795	8.14469	1.44881	375955	chr2	102104305	102105299	101749768	407641	chr2	203850602	203855681	0	0	0	0	1.93055	ENSG00000115594	IL1R1	chr2	102064544	102179874	5.89126	6.09668	8.1081	10.7062	11.4494	11.3417	10.0009	0.672971	0.912847	0.569208
21		15			x		x				chr2	203852975	203854073	6.90696	6.78417	7.13526	6.93924	7.35795	8.14469	1.44881	392984	chr2	157444199	157449624	46409874	407641	chr2	203850602	203855681	0	0	0	0	1.93055	ENSG00000115165	CYTIP	chr2	157414619	157488961	14.2054	14.0794	13.9968	13.9261	14.377	12.2568	8.05795	-0.850158	0.912847	-0.986181
22	33	16	10 (CD40)	13	x	1	x			FIRST MMP9	chr20	46117987	46118631	7.41275	7.60033	6.98279	7.54869	7.35795	7.2695	-2.81352e-06	430799	chr20	46006724	46013177	111907	430819	chr20	46114618	46125595	2.09033	2.51105	2.28312	2.29343	3.12648	ENSG00000100985	MMP9	chr20	46008908	46016561	5.22856	4.52072	5.21074	5.38943	5.13978	7.70539	-0.000117965	-0.293678	-0.000913758	0.824509
22		16			x		x				chr20	46117987	46118631	7.41275	7.60033	6.98279	7.54869	7.35795	7.2695	-2.81352e-06	430867	chr20	46290205	46312510	171574	430819	chr20	46114618	46125595	1.54359	1.13893	2.06614	1.68078	3.0054	ENSG00000149654	CDH22	chr20	46173733	46308498	2.76761	3.25484	2.32969	2.0522	1.31578	0.787663	2.34955	0.332954	-0.571899	-0.816008
22		16			x		x				chr20	46117987	46118631	7.41275	7.60033	6.98279	7.54869	7.35795	7.2695	-2.81352e-06	451788	chr22	37563577	37564324	8555054	430819	chr20	46114618	46125595	1.17152	0	0	0	0	ENSG00000128283	CDC42EP1	chr22	37560447	37569405	2.57569	2.61374	1.31199	1.36384	2.45105	0	-9.5921e-05	0.437349	0.217625	0.386261
23	34	17	11 (UBE2L3)	14	x	1	x				chr22	21629153	21630218	9.62782	9.49018	9.6921	9.44552	9.79809	9.20356	-7.56559e-05	447939	chr22	21014817	21037744	615401	448030	chr22	21616006	21631035	1.14067	0.80791	0.819412	1.90134	1.93055	ENSG00000099957	P2RX6	chr22	21009808	21028830	2.41711	2.92393	1.02464	2.0522	0	0	0.229505	0.00327994	-0.236736	-0.805023
23		17			x		x				chr22	21629153	21630218	9.62782	9.49018	9.6921	9.44552	9.79809	9.20356	-7.56559e-05	448032	chr22	21633779	21642667	3561	448030	chr22	21616006	21631035	8.05762	8.09884	8.00712	7.97332	8.12249	ENSG00000128228	SDF2L1	chr22	21642261	21644298	6.35333	5.93058	5.83917	5.96287	7.15472	8.35678	7.53144	-0.472035	-0.924897	0.313729
24	35						x	MFNG			chr22	37148120	37148653	7.43972	7.60033	8.01688	7.58573	7.83352	7.66843	-6.03018e-05	451671	chr22	36911532	36914276	237121	451719	chr22	37143161	37153667	2.25694	2.13715	1.47472	1.35987	2.3835	ENSG00000100368	CSF2RB	chr22	36913628	36940449	7.82738	7.96828	7.32059	7.24863	8.35391	7.50655	-0.000106127	-0.0803299	-0.814754	-0.245854
24							x				chr22	37148120	37148653	7.43972	7.60033	8.01688	7.58573	7.83352	7.66843	-6.03018e-05	451777	chr22	37486765	37497569	338112	451719	chr22	37143161	37153667	3.80505	3.63504	3.56802	3.37091	3.0054	ENSG00000100060	MFNG	chr22	37469063	37486401	10.3438	10.1902	10.1725	10.1731	10.5994	11.3209	6.20062	-0.0203723	-0.263978	-0.904771
24	36						x				chr22	37149360	37150416	8.76201	8.56753	9.00224	8.70909	9.1527	9.32697	0.0814065	451671	chr22	36911532	36914276	238884	451719	chr22	37143161	37153667	2.25694	2.13715	1.47472	1.35987	2.3835	ENSG00000100368	CSF2RB	chr22	36913628	36940449	7.82738	7.96828	7.32059	7.24863	8.35391	7.50655	-0.000106127	0.0369634	-0.190372	-0.245854
24							x				chr22	37149360	37150416	8.76201	8.56753	9.00224	8.70909	9.1527	9.32697	0.0814065	451777	chr22	37486765	37497569	336349	451719	chr22	37143161	37153667	3.80505	3.63504	3.56802	3.37091	3.0054	ENSG00000100060	MFNG	chr22	37469063	37486401	10.3438	10.1902	10.1725	10.1731	10.5994	11.3209	6.20062	0.81768	-0.854284	-0.904771
25	37	18	12 (EOMES)	15	x	1	x	NEK10			chr3	27721064	27722453	8.72959	8.51194	8.77734	8.67082	8.67753	8.45481	0.0223159	462754	chr3	27215788	27216976	506665	462881	chr3	27720570	27723304	2.31219	0.511603	1.28437	1.03271	2.56584	ENSG00000163491	NEK10	chr3	27110085	27369460	5.47035	5.84752	5.47275	6.39927	7.02874	7.34193	0.235857	-0.580516	-0.0885466	0.237409
25		18			x		x				chr3	27721064	27722453	8.72959	8.51194	8.77734	8.67082	8.67753	8.45481	0.0223159	462800	chr3	27367536	27369590	354917	462881	chr3	27720570	27723304	4.46673	4.41425	4.50432	4.27528	3.77125	ENSG00000163491	NEK10	chr3	27110085	27369460	5.47035	5.84752	5.47275	6.39927	7.02874	7.34193	0.235857	-0.580516	0.739769	-0.870603
25		18			x		x				chr3	27721064	27722453	8.72959	8.51194	8.77734	8.67082	8.67753	8.45481	0.0223159	462801	chr3	27369590	27370458	352863	462881	chr3	27720570	27723304	4.78867	4.44095	4.72352	4.58454	4.55434	ENSG00000163491	NEK10	chr3	27110085	27369460	5.47035	5.84752	5.47275	6.39927	7.02874	7.34193	0.235857	-0.580516	0.811501	-0.485066
25		18			x		x				chr3	27721064	27722453	8.72959	8.51194	8.77734	8.67082	8.67753	8.45481	0.0223159	462828	chr3	27474814	27484703	247639	462881	chr3	27720570	27723304	3.3456	4.33084	3.27182	3.43731	3.97847	ENSG00000033867	SLC4A7	chr3	27372721	27484420	11.8297	12.0633	11.7473	11.9417	12.2811	11.5422	0.149304	0.207373	-0.906304	-0.0139675
25		18			x		x				chr3	27721064	27722453	8.72959	8.51194	8.77734	8.67082	8.67753	8.45481	0.0223159	462829	chr3	27484703	27485955	237750	462881	chr3	27720570	27723304	5.08962	5.03137	4.58859	4.39725	4.51052	ENSG00000033867	SLC4A7	chr3	27372721	27484420	11.8297	12.0633	11.7473	11.9417	12.2811	11.5422	0.149304	0.207373	0.0115281	-0.00820473
25		18			x		x				chr3	27721064	27722453	8.72959	8.51194	8.77734	8.67082	8.67753	8.45481	0.0223159	463052	chr3	28233929	28243764	511476	462881	chr3	27720570	27723304	5.35359	4.8376	4.72633	5.03894	5.45559	ENSG00000187118	CMC1	chr3	28241584	28325142	8.10522	7.90883	8.17047	8.84217	9.09698	9.98296	9.44364	-0.490251	-0.360498	0.61652
25		18			x		x				chr3	27721064	27722453	8.72959	8.51194	8.77734	8.67082	8.67753	8.45481	0.0223159	463056	chr3	28252785	28255157	530332	462881	chr3	27720570	27723304	5.23716	5.32863	5.59712	4.90087	5.30979	ENSG00000187118	CMC1	chr3	28241584	28325142	8.10522	7.90883	8.17047	8.84217	9.09698	9.98296	9.44364	-0.490251	0.0963916	-0.337555
25		18			x		x				chr3	27721064	27722453	8.72959	8.51194	8.77734	8.67082	8.67753	8.45481	0.0223159	465792	chr3	36943943	36951666	9221490	462881	chr3	27720570	27723304	0	0	1.08872	0	0	ENSG00000168016	TRANK1	chr3	36826820	36945057	11.0304	11.1994	11.4468	11.3315	10.8963	7.63334	12.4466	0.715412	0.586941	0.355084
25		18			x		x				chr3	27721064	27722453	8.72959	8.51194	8.77734	8.67082	8.67753	8.45481	0.0223159	485328	chr3	99817723	99818273	72095270	462881	chr3	27720570	27723304	0	1.17944	0	0	0	ENSG00000184220	CMSS1	chr3	99817834	100181732	12.355	12.7443	13.4999	13.4422	13.9718	12.6	1.78785	0.427727	-0.472033	-0.239578
25		18			x		x				chr3	27721064	27722453	8.72959	8.51194	8.77734	8.67082	8.67753	8.45481	0.0223159	510149	chr3	179145699	179149605	151423246	462881	chr3	27720570	27723304	0	0	0	0	1.93055	ENSG00000121879	PIK3CA	chr3	179148114	179240093	13.0093	13.2682	12.9765	12.4097	11.6712	9.15583	11.0404	0.605573	-0.699974	-0.931894
25		18			x		x				chr3	27721064	27722453	8.72959	8.51194	8.77734	8.67082	8.67753	8.45481	0.0223159	510149	chr3	179145699	179149605	151423246	462881	chr3	27720570	27723304	0	0	0	0	1.93055	ENSG00000229102	RP11-360P21.2	chr3	179101366	179147973	5.3245	5.30561	4.6894	3.9225	3.3127	0	9.25735	0.595853	-0.699974	-0.930857
26	38	19	13 (PXK)	16	5	1+2	6	KCTD6			chr3	58332649	58333792	8.70014	8.60889	8.7012	8.31602	8.91483	8.47393	-1.17564e-05	462800	chr3	27367536	27369590	30966256	471443	chr3	58330954	58336470	1.3101	0	0	1.74232	0	ENSG00000163491	NEK10	chr3	27110085	27369460	5.47035	5.84752	5.47275	6.39927	7.02874	7.34193	0.235857	-0.116567	0.797594	0.128712
26		19			5		6				chr3	58332649	58333792	8.70014	8.60889	8.7012	8.31602	8.91483	8.47393	-1.17564e-05	462829	chr3	27484703	27485955	30849089	471443	chr3	58330954	58336470	0	0	1.19316	0	0	ENSG00000033867	SLC4A7	chr3	27372721	27484420	11.8297	12.0633	11.7473	11.9417	12.2811	11.5422	0.149304	0.497422	0.0743574	-0.284006
26		19			5		6				chr3	58332649	58333792	8.70014	8.60889	8.7012	8.31602	8.91483	8.47393	-1.17564e-05	470177	chr3	53891158	53898341	4442634	471443	chr3	58330954	58336470	2.09033	2.60691	1.36534	2.10639	1.63645	ENSG00000113811	SELENOK	chr3	53884410	53891988	11.6011	11.2792	11.1386	11.0957	10.5328	9.92916	3.50497	0.0733628	0.146417	0.357641
26		19			5		6				chr3	58332649	58333792	8.70014	8.60889	8.7012	8.31602	8.91483	8.47393	-1.17564e-05	471064	chr3	56799010	56803121	1534782	471443	chr3	58330954	58336470	1.34259	0	1.36534	0.971478	1.63645	ENSG00000163947	ARHGEF3	chr3	56727418	57079329	11.8921	11.9852	12.6031	14.1176	13.7329	10.9765	9.07123	0.0486935	-0.126397	-0.221887
26		19			5		6				chr3	58332649	58333792	8.70014	8.60889	8.7012	8.31602	8.91483	8.47393	-1.17564e-05	471143	chr3	57076599	57080203	1257193	471443	chr3	58330954	58336470	1.56238	1.49371	1.39178	2.26542	1.93055	ENSG00000163947	ARHGEF3	chr3	56727418	57079329	11.8921	11.9852	12.6031	14.1176	13.7329	10.9765	9.07123	0.0486935	0.38883	0.367217
26		19			5		6				chr3	58332649	58333792	8.70014	8.60889	8.7012	8.31602	8.91483	8.47393	-1.17564e-05	471225	chr3	57353547	57357676	980245	471443	chr3	58330954	58336470	0	0	0.63434	0.355576	1.63645	ENSG00000174844	DNAH12	chr3	57293699	57544344	3.65386	4.66842	4.38647	4.71034	4.23821	1.96536	3.02394	0.137261	-0.551219	-0.830795
26		19			5		6				chr3	58332649	58333792	8.70014	8.60889	8.7012	8.31602	8.91483	8.47393	-1.17564e-05	471226	chr3	57357676	57370137	976116	471443	chr3	58330954	58336470	0	0.511603	1.08996	0	1.63645	ENSG00000174844	DNAH12	chr3	57293699	57544344	3.65386	4.66842	4.38647	4.71034	4.23821	1.96536	3.02394	0.137261	-0.762997	-0.604253
26		19			5		6				chr3	58332649	58333792	8.70014	8.60889	8.7012	8.31602	8.91483	8.47393	-1.17564e-05	471459	chr3	58396163	58405949	62371	471443	chr3	58330954	58336470	6.35721	6.22312	6.32842	6.48617	6.63546	ENSG00000168297	PXK	chr3	58332880	58426126	10.2216	10.3676	10.2686	11.0069	11.5794	9.88774	1.44985	0.333774	-0.176885	0.00436547
26		19			5		6				chr3	58332649	58333792	8.70014	8.60889	8.7012	8.31602	8.91483	8.47393	-1.17564e-05	471480	chr3	58487468	58492623	153676	471443	chr3	58330954	58336470	6.87416	7.01787	6.62683	6.42857	5.68975	ENSG00000168301	KCTD6	chr3	58492114	58502360	6.60877	6.5596	6.74449	6.62306	7.18457	5.52448	-0.000109141	0.591488	0.369333	0.661572
26		19			5		6				chr3	58332649	58333792	8.70014	8.60889	8.7012	8.31602	8.91483	8.47393	-1.17564e-05	471482	chr3	58493105	58494841	159313	471443	chr3	58330954	58336470	7.86837	7.68771	7.66198	7.10722	6.1271	ENSG00000168301	KCTD6	chr3	58492114	58502360	6.60877	6.5596	6.74449	6.62306	7.18457	5.52448	-0.000109141	0.591488	0.411358	0.684067
26		19			5		6				chr3	58332649	58333792	8.70014	8.60889	8.7012	8.31602	8.91483	8.47393	-1.17564e-05	471485	chr3	58496262	58499891	162470	471443	chr3	58330954	58336470	6.15112	6.27725	5.85513	5.62579	4.99693	ENSG00000168301	KCTD6	chr3	58492114	58502360	6.60877	6.5596	6.74449	6.62306	7.18457	5.52448	-0.000109141	0.591488	0.303093	0.602832
26		19			5		6				chr3	58332649	58333792	8.70014	8.60889	8.7012	8.31602	8.91483	8.47393	-1.17564e-05	472381	chr3	61247836	61252771	2914044	471443	chr3	58330954	58336470	3.35818	1.68172	2.87096	1.8682	0	ENSG00000189283	FHIT	chr3	59749310	61251459	13.0197	13.3701	12.8587	12.8792	12.8784	13.1215	-0.00015474	-0.149391	0.539337	-0.39738
26		19			5		6				chr3	58332649	58333792	8.70014	8.60889	8.7012	8.31602	8.91483	8.47393	-1.17564e-05	473208	chr3	63858490	63872546	5524698	471443	chr3	58330954	58336470	1.14067	2.67315	2.62188	1.60725	2.7277	ENSG00000163634	THOC7	chr3	63833870	63863903	9.15965	8.94975	8.72462	8.85694	9.33184	9.88441	3.01183	0.00896993	-0.624194	0.00706959
26		19			5		6				chr3	58332649	58333792	8.70014	8.60889	8.7012	8.31602	8.91483	8.47393	-1.17564e-05	473256	chr3	64012690	64020709	5678898	471443	chr3	58330954	58336470	0	1.31172	1.25654	2.29343	2.3835	ENSG00000163636	PSMD6	chr3	64010549	64024010	11.047	11.0142	10.8374	10.4577	10.5869	11.8186	2.6183	-0.173754	-0.0285398	0.211445
26		19			5		6				chr3	58332649	58333792	8.70014	8.60889	8.7012	8.31602	8.91483	8.47393	-1.17564e-05	473257	chr3	64020709	64026913	5686917	471443	chr3	58330954	58336470	2.92798	1.18345	2.47218	2.41242	1.93055	ENSG00000163636	PSMD6	chr3	64010549	64024010	11.047	11.0142	10.8374	10.4577	10.5869	11.8186	2.6183	-0.173754	0.464915	-0.26872
27	39						X				chr4	10723002	10723293	5.82656	5.63051	5.41252	5.08171	5.92824	5.57912	1.43561e-05	522845	chr4	25330658	25333559	14607365	518115	chr4	10720853	10736632	0	0	0	0	1.93055	ENSG00000168228	ZCCHC4	chr4	25312785	25370383	8.84909	8.84884	8.90155	8.472	8.74299	9.42943	0.191765	0.299395	-0.263251	0.977253
28	40						7			FIRST RBPJ	chr4	26088592	26088957	5.59017	6.16195	6.10173	5.89302	7.43626	7.74125	0.427154	523081	chr4	26319588	26322157	230631	523023	chr4	26085300	26089258	4.18083	4.4057	5.02486	6.16301	6.47371	ENSG00000168214	RBPJ	chr4	26163455	26435131	11.8833	12.024	12.2343	12.7245	13.1755	13.1934	5.41361	0.862491	0.971749	0.988756
28							7				chr4	26088592	26088957	5.59017	6.16195	6.10173	5.89302	7.43626	7.74125	0.427154	523082	chr4	26322157	26322780	233200	523023	chr4	26085300	26089258	3.51881	4.49454	5.07889	6.04821	6.184	ENSG00000168214	RBPJ	chr4	26163455	26435131	11.8833	12.024	12.2343	12.7245	13.1755	13.1934	5.41361	0.862491	0.944464	0.942849
28							7				chr4	26088592	26088957	5.59017	6.16195	6.10173	5.89302	7.43626	7.74125	0.427154	523083	chr4	26322780	26323539	233823	523023	chr4	26085300	26089258	3.99624	3.9436	5.14538	5.95482	5.99021	ENSG00000168214	RBPJ	chr4	26163455	26435131	11.8833	12.024	12.2343	12.7245	13.1755	13.1934	5.41361	0.862491	0.891458	0.945876
28							7				chr4	26088592	26088957	5.59017	6.16195	6.10173	5.89302	7.43626	7.74125	0.427154	523093	chr4	26359049	26366233	270092	523023	chr4	26085300	26089258	2.7898	2.77859	3.20062	3.8524	3.12648	ENSG00000168214	RBPJ	chr4	26163455	26435131	11.8833	12.024	12.2343	12.7245	13.1755	13.1934	5.41361	0.862491	0.652835	0.759507
28	41						7				chr4	26093141	26093918	6.1434	6.28951	7.192	6.80434	7.6956	6.70007	0.0635771	523081	chr4	26319588	26322157	225670	523025	chr4	26090017	26098843	3.75966	3.7476	4.27799	5.15862	5.50109	ENSG00000168214	RBPJ	chr4	26163455	26435131	11.8833	12.024	12.2343	12.7245	13.1755	13.1934	5.41361	0.651608	0.613479	0.982641
28							7				chr4	26093141	26093918	6.1434	6.28951	7.192	6.80434	7.6956	6.70007	0.0635771	523083	chr4	26322780	26323539	228862	523025	chr4	26090017	26098843	3.68121	3.46867	4.20111	4.9971	4.86394	ENSG00000168214	RBPJ	chr4	26163455	26435131	11.8833	12.024	12.2343	12.7245	13.1755	13.1934	5.41361	0.651608	0.772879	0.95856
29	42	20	14 (TEC)	17	x	1	x				chr4	48140790	48141221	6.5423	6.74018	6.62919	6.63798	6.97476	6.08105	0.170265	528767	chr4	44701140	44709260	3440081	529837	chr4	48140311	48146000	2.0875	2.26942	0	0	2.17473	ENSG00000163281	GNPDA2	chr4	44682200	44726595	8.45826	8.52658	8.40127	8.18269	8.30039	9.88774	2.75611	-0.866127	-0.565013	0.502952
29		20			x		x				chr4	48140790	48141221	6.5423	6.74018	6.62919	6.63798	6.97476	6.08105	0.170265	528767	chr4	44701140	44709260	3440081	529837	chr4	48140311	48146000	2.0875	2.26942	0	0	2.17473	ENSG00000272936	RP11-700J17.2	chr4	44704405	44704965	2.76761	2.43137	3.78411	1.36384	3.07842	3.73841	0.182543	-0.343227	-0.565013	-0.427439
29		20			x		x				chr4	48140790	48141221	6.5423	6.74018	6.62919	6.63798	6.97476	6.08105	0.170265	528768	chr4	44709260	44712668	3431961	529837	chr4	48140311	48146000	1.3101	0	2.17869	0.913593	0	ENSG00000163281	GNPDA2	chr4	44682200	44726595	8.45826	8.52658	8.40127	8.18269	8.30039	9.88774	2.75611	-0.866127	0.294829	-0.571799
29		20			x		x				chr4	48140790	48141221	6.5423	6.74018	6.62919	6.63798	6.97476	6.08105	0.170265	528772	chr4	44724604	44727773	3416617	529837	chr4	48140311	48146000	0.918809	0	0.966564	0	0	ENSG00000163281	GNPDA2	chr4	44682200	44726595	8.45826	8.52658	8.40127	8.18269	8.30039	9.88774	2.75611	-0.866127	-0.0184351	-0.394571
30	43	21	x (ANAX5)	18	x	1	x	KIAA1109			chr4	122576594	122577313	7.17657	6.8953	7.41696	6.92485	7.28288	7.71738	-0.000147257	552993	chr4	122308436	122312028	268877	553068	chr4	122576015	122578524	5.38011	5.41675	5.81735	5.62746	6.02177	ENSG00000138688	KIAA1109	chr4	122152333	122362758	13.3376	13.519	13.1584	12.6868	12.036	11.2899	10.1739	-0.701849	0.921914	-0.761362
30		21			x		x				chr4	122576594	122577313	7.17657	6.8953	7.41696	6.92485	7.28288	7.71738	-0.000147257	552997	chr4	122322628	122326471	254685	553068	chr4	122576015	122578524	3.60856	3.90453	4.38965	4.35826	4.32056	ENSG00000138688	KIAA1109	chr4	122152333	122362758	13.3376	13.519	13.1584	12.6868	12.036	11.2899	10.1739	-0.701849	0.624329	-0.61627
30		21			x		x				chr4	122576594	122577313	7.17657	6.8953	7.41696	6.92485	7.28288	7.71738	-0.000147257	552999	chr4	122330700	122340680	246613	553068	chr4	122576015	122578524	4.00765	4.14631	4.47571	3.98799	4.55434	ENSG00000138688	KIAA1109	chr4	122152333	122362758	13.3376	13.519	13.1584	12.6868	12.036	11.2899	10.1739	-0.701849	0.715513	-0.385805
31	44	22	15	19	6	1+2	8	x		IL6ST	chr5	56142482	56143241	7.00656	7.28026	7.38689	7.224	7.51054	7.37496	-4.43865e-05	591496	chr5	55989623	55997676	153618	591545	chr5	56138960	56147797	4.99548	5.14672	4.96643	4.39027	4.71743	ENSG00000134352	IL6ST	chr5	55935095	55994993	14.4094	14.3905	14.0943	13.7222	13.4446	12.2424	10.8411	-0.498907	-0.645064	0.615412
31	45	22			6		8				chr5	56147989	56149100	8.11132	8.13549	9.20196	8.17123	8.75458	8.15657	-1.62559e-05	459297	chr3	16881052	16894390	39268048	591546	chr5	56147797	56149162	0	0	0	0.77084	0	ENSG00000154822	PLCL2	chr3	16802651	17090594	12.3329	12.4591	12.5343	13.028	12.7589	10.9529	4.54685	0.276325	0.32322	0.429013
31		22			6		8				chr5	56147989	56149100	8.11132	8.13549	9.20196	8.17123	8.75458	8.15657	-1.62559e-05	591496	chr5	55989623	55997676	159477	591546	chr5	56147797	56149162	5.42574	5.22414	5.08069	4.93058	5.14759	ENSG00000134352	IL6ST	chr5	55935095	55994993	14.4094	14.3905	14.0943	13.7222	13.4446	12.2424	10.8411	0.100334	-0.660712	0.416951
32	46	23	x (RNF182)	x	x	X	x	MCUR1			chr6	14117485	14118315	8.66627	8.60071	8.8672	8.77872	9.07917	8.20886	0.0955537	634031	chr6	13571678	13579662	546637	634198	chr6	14111749	14119885	4.57712	4.69287	4.62667	4.83832	4.04142	ENSG00000124523	SIRT5	chr6	13574529	13615158	7.72838	7.50298	7.33268	7.12396	7.571	7.92823	0.0210981	-0.597221	0.90491	-0.750919
32		23			x		x				chr6	14117485	14118315	8.66627	8.60071	8.8672	8.77872	9.07917	8.20886	0.0955537	634039	chr6	13602869	13628473	515446	634198	chr6	14111749	14119885	3.42476	3.21537	2.76246	2.00419	2.17473	ENSG00000261071	RP1-223E5.4	chr6	13614111	13615155	3.27139	2.06309	3.37142	3.76442	5.46571	1.29428	0.969086	0.935019	-0.0860715	-0.276126
32		23			x		x				chr6	14117485	14118315	8.66627	8.60071	8.8672	8.77872	9.07917	8.20886	0.0955537	634071	chr6	13709922	13718907	408393	634198	chr6	14111749	14119885	3.49529	3.82079	3.48851	3.51499	2.87322	ENSG00000010017	RANBP9	chr6	13621498	13711564	12.4512	12.5218	12.4592	12.7378	12.4796	10.9445	5.03452	0.798121	0.612527	0.929421
32		23			x		x				chr6	14117485	14118315	8.66627	8.60071	8.8672	8.77872	9.07917	8.20886	0.0955537	634090	chr6	13797641	13805544	320674	634198	chr6	14111749	14119885	2.92488	2.91717	2.52808	2.60153	2.3835	ENSG00000050393	MCUR1	chr6	13786557	13814568	7.16465	7.13508	7.11894	7.49506	8.23771	10.0378	12.0926	-0.584808	0.18471	-0.737534
32		23			x		x				chr6	14117485	14118315	8.66627	8.60071	8.8672	8.77872	9.07917	8.20886	0.0955537	634093	chr6	13811910	13817454	306405	634198	chr6	14111749	14119885	4.3148	3.61142	3.98246	3.90199	3.34184	ENSG00000050393	MCUR1	chr6	13786557	13814568	7.16465	7.13508	7.11894	7.49506	8.23771	10.0378	12.0926	-0.584808	0.618139	-0.707299
32		23			x		x				chr6	14117485	14118315	8.66627	8.60071	8.8672	8.77872	9.07917	8.20886	0.0955537	634516	chr6	15243959	15249315	1125644	634198	chr6	14111749	14119885	4.2355	3.53124	3.46367	3.57142	4.04142	ENSG00000008083	JARID2	chr6	15246296	15522040	12.7385	13.0173	13.7279	15.2265	15.5654	13.4842	3.80105	0.605123	-0.558888	-0.4697
32		23			x		x				chr6	14117485	14118315	8.66627	8.60071	8.8672	8.77872	9.07917	8.20886	0.0955537	634516	chr6	15243959	15249315	1125644	634198	chr6	14111749	14119885	4.2355	3.53124	3.46367	3.57142	4.04142	ENSG00000235488	JARID2-AS1	chr6	15247815	15248634	3.10242	4.05903	4.39089	5.27682	4.94427	0.787663	1.41772	0.883737	-0.558888	-0.712117
32		23			x		x				chr6	14117485	14118315	8.66627	8.60071	8.8672	8.77872	9.07917	8.20886	0.0955537	634516	chr6	15243959	15249315	1125644	634198	chr6	14111749	14119885	4.2355	3.53124	3.46367	3.57142	4.04142	ENSG00000271888	RP11-560J1.2	chr6	15243923	15245000	2.33002	0.997738	2.12426	3.76442	4.23821	2.4216	1.07164	0.515116	-0.558888	0.017137
32		23			x		x				chr6	14117485	14118315	8.66627	8.60071	8.8672	8.77872	9.07917	8.20886	0.0955537	634640	chr6	15659963	15665002	1541648	634198	chr6	14111749	14119885	0.946835	1.18345	1.19316	2.04409	1.93055	ENSG00000047579	DTNBP1	chr6	15522801	15663058	9.33831	9.36967	9.24513	9.45063	10.2216	9.96525	1.50379	0.0289927	-0.0148314	0.960087
33	47	24	16 (HLA)	20	x	1	9				chr6	32439583	32439966	6.328	6.40669	6.30834	6.63798	6.33734	6.20064	-0.00116754	639529	chr6	32665660	32669176	225694	639463	chr6	32437815	32441756	5.09566	5.50594	5.59488	5.40032	5.588	ENSG00000179344	HLA-DQB1	chr6	32659467	32668383	8.82834	8.38663	8.22377	7.85024	7.61551	6.09895	4.33087	0.371684	-0.280634	-0.563688
33		24			x		9				chr6	32439583	32439966	6.328	6.40669	6.30834	6.63798	6.33734	6.20064	-0.00116754	639627	chr6	33002755	33017036	562789	639463	chr6	32437815	32441756	3.68183	3.05555	3.02274	3.49978	3.5292	ENSG00000204252	HLA-DOA	chr6	33004178	33009612	6.20152	5.5835	5.39871	5.88817	4.71805	4.20403	0.898272	0.598349	-0.422882	-0.104487
34	48	25	17 (ETV7)	21	x	1	x	MAPK13			chr6	36387291	36388145	7.79349	7.70319	7.47528	7.9618	7.91534	7.80302	-3.08021e-06	640250	chr6	36026612	36033637	361533	640353	chr6	36386828	36390662	0	0.80791	0.819412	1.3947	2.7277	ENSG00000112062	MAPK14	chr6	36027677	36111236	11.49	11.6948	11.6208	11.193	10.5371	11.0813	1.73125	-0.678547	0.270732	-0.50957
34		25			x		x				chr6	36387291	36388145	7.79349	7.70319	7.47528	7.9618	7.91534	7.80302	-3.08021e-06	640284	chr6	36120702	36140770	267443	640353	chr6	36386828	36390662	3.25834	2.9606	3.61675	3.15829	3.69499	ENSG00000156711	MAPK13	chr6	36127809	36144524	10.3687	10.3614	9.77252	8.87155	8.6173	10.0086	6.0858	-0.54267	-0.356655	0.0247821
35	49	26	x (TCTE1)	22	7	1+2	x	TCTE1,AARS2			chr6	44264894	44265841	9.45126	9.37025	9.39257	8.99721	9.33842	9.01738	-7.81886e-06	630149	chr6	391135	396367	43874706	642357	chr6	44256464	44267188	0	0	0	0	2.17473	ENSG00000137265	IRF4	chr6	391739	411447	9.19538	9.35535	11.9212	13.6906	15.2443	13.8428	13.027	-0.588917	-0.970461	0.402643
35		26			7		x				chr6	44264894	44265841	9.45126	9.37025	9.39257	8.99721	9.33842	9.01738	-7.81886e-06	637487	chr6	25039145	25043136	19226696	642357	chr6	44256464	44267188	0	0	0	1.46661	0	ENSG00000229313	RP3-425P12.5	chr6	25041839	25056664	2.57569	2.29622	3.81641	5.0212	4.11962	0	1.61116	0.132132	0.079985	0.534163
35		26			7		x				chr6	44264894	44265841	9.45126	9.37025	9.39257	8.99721	9.33842	9.01738	-7.81886e-06	637487	chr6	25039145	25043136	19226696	642357	chr6	44256464	44267188	0	0	0	1.46661	0	ENSG00000272053	RP11-367G6.3	chr6	25014952	25042170	8.99884	9.09056	9.98283	10.7983	10.4599	7.94108	3.26885	0.0328101	0.079985	0.668963
35		26			7		x				chr6	44264894	44265841	9.45126	9.37025	9.39257	8.99721	9.33842	9.01738	-7.81886e-06	642259	chr6	43763847	43775520	501994	642357	chr6	44256464	44267188	3.65753	4.09966	3.53384	3.96121	4.04142	ENSG00000112715	VEGFA	chr6	43770184	43786487	6.67267	6.53727	6.97784	8.35206	8.21619	7.51803	-0.000298912	-0.64736	-0.536445	0.263527
35		26			7		x				chr6	44264894	44265841	9.45126	9.37025	9.39257	8.99721	9.33842	9.01738	-7.81886e-06	642363	chr6	44297227	44305018	31386	642357	chr6	44256464	44267188	6.83493	7.08579	6.8628	6.99591	7.04175	ENSG00000124608	AARS2	chr6	44299654	44313326	8.79228	8.90321	8.74023	8.31689	8.99959	8.87259	-0.000103188	0.529749	-0.544492	0.710418
35		26			7		x				chr6	44264894	44265841	9.45126	9.37025	9.39257	8.99721	9.33842	9.01738	-7.81886e-06	642363	chr6	44297227	44305018	31386	642357	chr6	44256464	44267188	6.83493	7.08579	6.8628	6.99591	7.04175	ENSG00000146221	TCTE1	chr6	44278743	44297688	6.73894	6.95588	6.00803	5.27682	4.11962	2.4216	7.77537	0.671768	-0.544492	-0.370899
35		26			7		x				chr6	44264894	44265841	9.45126	9.37025	9.39257	8.99721	9.33842	9.01738	-7.81886e-06	642367	chr6	44311712	44320550	45871	642357	chr6	44256464	44267188	6.56722	6.68992	6.59678	6.55489	6.72447	ENSG00000124608	AARS2	chr6	44299654	44313326	8.79228	8.90321	8.74023	8.31689	8.99959	8.87259	-0.000103188	0.529749	-0.725478	0.0506707
35		26			7		x				chr6	44264894	44265841	9.45126	9.37025	9.39257	8.99721	9.33842	9.01738	-7.81886e-06	678657	chr6	159723087	159729372	115457246	642357	chr6	44256464	44267188	0	0	0	0.913593	0	ENSG00000112096	SOD2	chr6	159669057	159762529	12.2037	11.9473	11.8472	12.2883	12.9904	12.2002	-0.000114651	-0.0883311	0.079985	0.93733
35		26			7		x				chr6	44264894	44265841	9.45126	9.37025	9.39257	8.99721	9.33842	9.01738	-7.81886e-06	678657	chr6	159723087	159729372	115457246	642357	chr6	44256464	44267188	0	0	0	0.913593	0	ENSG00000146457	WTAP	chr6	159725585	159756319	12.6164	12.5586	12.2906	12.029	11.7894	11.0833	8.9704	0.725527	0.079985	-0.243015
36	50						10			FIRST PRDM1	chr6	105994150	105995214	8.37162	8.01145	8.04411	8.06376	8.16572	7.85499	0.21811	661934	chr6	106096639	106102954	101425	661901	chr6	105993471	105998214	6.33716	6.56357	6.66641	6.34436	6.1271	ENSG00000057657	PRDM1	chr6	106086320	106109939	10.904	10.7596	10.5274	10.1829	10.5123	10.2411	0.0241874	0.66972	0.105282	0.422232
36							10				chr6	105994150	105995214	8.37162	8.01145	8.04411	8.06376	8.16572	7.85499	0.21811	661934	chr6	106096639	106102954	101425	661901	chr6	105993471	105998214	6.33716	6.56357	6.66641	6.34436	6.1271	ENSG00000269919	RP1-134E15.3	chr6	106100140	106100593	3.04223	2.77978	3.59279	2.86686	3.5142	3.48128	-0.000376354	-0.202258	0.105282	-0.172476
36							10				chr6	105994150	105995214	8.37162	8.01145	8.04411	8.06376	8.16572	7.85499	0.21811	664275	chr6	113971328	113973631	7976114	661901	chr6	105993471	105998214	0	0	0.966564	0	0	ENSG00000196591	HDAC2	chr6	113933028	114011308	10.1	10.2871	9.7049	10.0859	11.2299	12.2561	10.1443	-0.489001	-0.131898	-0.549966
37	51						x				chr6	106279306	106279498	4.79718	4.72099	4.37425	4.51789	5.52107	5.17411	0.0026797	661704	chr6	105400790	105408637	878708	662005	chr6	106276960	106280458	2.39957	2.26942	1.25654	2.69103	3.43856	ENSG00000085377	PREP	chr6	105277565	105403084	9.64939	9.7766	10.0481	10.2195	10.785	10.5723	3.09597	0.700297	0.782707	0.504539
38	52	27	18 (TAGAP)	x	x	X	x				chr6	159093722	159093992	6.02962	6.24823	6.72844	6.38836	7.0031	6.70007	0.0465284	648376	chr6	63570965	63574287	95523027	678449	chr6	159092496	159094877	0	0	0.819412	1.1305	0	ENSG00000112245	PTP4A1	chr6	63521761	63583587	12.658	12.3479	11.9492	11.2519	10.8551	11.3279	3.36649	-0.80612	0.784539	-0.62235
38		27			x		x				chr6	159093722	159093992	6.02962	6.24823	6.72844	6.38836	7.0031	6.70007	0.0465284	648376	chr6	63570965	63574287	95523027	678449	chr6	159092496	159094877	0	0	0.819412	1.1305	0	ENSG00000266680	RP5-1148A21.3	chr6	63571005	63572408	4.04747	4.25439	3.24331	2.0522	1.31578	0	4.36892	-0.685548	0.784539	-0.216051
38		27			x		x				chr6	159093722	159093992	6.02962	6.24823	6.72844	6.38836	7.0031	6.70007	0.0465284	678330	chr6	158642699	158650570	451293	678449	chr6	159092496	159094877	3.804	4.73661	4.43085	4.40257	4.46532	ENSG00000146425	DYNLT1	chr6	158636474	158644739	10.6354	10.4593	10.3605	9.75122	9.35827	9.69009	5.92787	-0.758664	0.414694	-0.291408
38		27			x		x				chr6	159093722	159093992	6.02962	6.24823	6.72844	6.38836	7.0031	6.70007	0.0465284	678330	chr6	158642699	158650570	451293	678449	chr6	159092496	159094877	3.804	4.73661	4.43085	4.40257	4.46532	ENSG00000164674	SYTL3	chr6	158650014	158764876	12.2438	12.468	12.8097	12.0948	10.8019	12.0529	4.943	-0.536808	0.414694	0.047441
38		27			x		x				chr6	159093722	159093992	6.02962	6.24823	6.72844	6.38836	7.0031	6.70007	0.0465284	678332	chr6	158659897	158664212	434095	678449	chr6	159092496	159094877	2.0198	2.97725	3.10815	2.50623	3.0054	ENSG00000164674	SYTL3	chr6	158650014	158764876	12.2438	12.468	12.8097	12.0948	10.8019	12.0529	4.943	-0.536808	0.419677	0.381846
39	53	28	19 (CCR6)	23	x	1	x	TCP10L2			chr6	167119458	167120253	7.68493	7.51589	8.08962	7.31503	7.30581	6.66722	0.0486697	633392	chr6	11381808	11382478	155738445	680904	chr6	167118528	167124291	0	1.49371	0	0	0	ENSG00000111859	NEDD9	chr6	11183298	11382348	12.1666	12.5391	13.1747	14.1311	14.3692	11.3803	5.03366	0.291643	0.0672974	-0.0928868
39		28			x		x				chr6	167119458	167120253	7.68493	7.51589	8.08962	7.31503	7.30581	6.66722	0.0486697	664275	chr6	113971328	113973631	53148925	680904	chr6	167118528	167124291	0	0	0.966564	0	0	ENSG00000196591	HDAC2	chr6	113933028	114011308	10.1	10.2871	9.7049	10.0859	11.2299	12.2561	10.1443	-0.898588	0.678306	-0.549966
39		28			x		x				chr6	167119458	167120253	7.68493	7.51589	8.08962	7.31503	7.30581	6.66722	0.0486697	680762	chr6	166624688	166630372	495565	680904	chr6	167118528	167124291	3.50335	3.64489	2.3111	2.81668	3.43856	ENSG00000071242	RPS6KA2	chr6	166409364	166906451	10.1421	10.4108	10.1258	10.0306	9.61547	10.0248	0.942393	0.294494	-0.5065	0.439611
39		28			x		x				chr6	167119458	167120253	7.68493	7.51589	8.08962	7.31503	7.30581	6.66722	0.0486697	680911	chr6	167147153	167152032	26900	680904	chr6	167118528	167124291	5.82041	5.46193	5.64485	5.4365	6.05266	ENSG00000166984	TCP10L2	chr6	167146414	167196913	2.43176	2.87605	3.70359	3.9225	3.3127	2.21144	0.75402	0.470276	-0.480562	-0.702929
40	54	29	20 (CDK6)	24	8	1+2	11				chr7	92610046	92610347	5.2677	5.56478	5.89509	5.92227	5.66993	5.71388	1.29321	708537	chr7	92831297	92838147	220950	708472	chr7	92607241	92611503	4.91097	4.87532	5.03733	5.27652	5.02835	ENSG00000105810	CDK6	chr7	92604921	92836594	10.3723	10.2958	10.5068	12.2357	13.3226	13.9532	9.87621	0.331782	0.444735	0.676213
40		29			8		11				chr7	92610046	92610347	5.2677	5.56478	5.89509	5.92227	5.66993	5.71388	1.29321	708620	chr7	93117772	93122124	507425	708472	chr7	92607241	92611503	3.3456	3.30732	3.11265	3.66009	2.3835	ENSG00000205413	SAMD9	chr7	93099513	93118023	9.98594	9.86617	9.8923	9.69755	9.42543	7.26907	5.116	-0.153196	-0.304451	0.830682
40		29			8		11				chr7	92610046	92610347	5.2677	5.56478	5.89509	5.92227	5.66993	5.71388	1.29321	708660	chr7	93229978	93234752	619631	708472	chr7	92607241	92611503	4.48117	4.04507	3.95351	3.61081	3.34184	ENSG00000004766	VPS50	chr7	93232340	93361121	9.81903	9.81239	10.029	10.2792	10.1888	10.3678	0.281675	0.652428	-0.657996	-0.929445
41	55	30	21 (TPD52)	25	9	1+2	12				chr8	80230373	80231194	7.86158	7.66449	7.76435	7.55804	7.52364	7.74912	0.148231	744601	chr8	56203313	56213162	24027881	752287	chr8	80228284	80235113	0	0	0	0	1.93055	ENSG00000170791	CHCHD7	chr8	56211686	56218798	9.81907	9.79881	9.48267	9.1919	8.75298	9.58623	-0.000133862	0.812863	0.160943	0.126359
41		30			9		12				chr8	80230373	80231194	7.86158	7.66449	7.76435	7.55804	7.52364	7.74912	0.148231	752247	chr8	80078424	80081019	152770	752287	chr8	80228284	80235113	7.1126	7.20399	7.11372	7.12607	7.14568	ENSG00000076554	TPD52	chr8	80034745	80231232	10.4016	10.5271	10.1116	9.8845	9.55391	10.3527	2.32857	0.742325	-0.29529	0.471517
41		30			9		12				chr8	80230373	80231194	7.86158	7.66449	7.76435	7.55804	7.52364	7.74912	0.148231	752248	chr8	80081019	80091911	150175	752287	chr8	80228284	80235113	6.17771	5.65401	6.16324	5.95482	5.74752	ENSG00000076554	TPD52	chr8	80034745	80231232	10.4016	10.5271	10.1116	9.8845	9.55391	10.3527	2.32857	0.742325	0.423023	-0.284781
42	56					X	13	MYC		FIRST PVT1/MYC	chr8	128540411	128541446	8.40395	8.22331	9.26778	8.37539	9.27978	8.30273	-1.85251e-05	767297	chr8	127733744	127744733	807702	767526	chr8	128537323	128547773	4.42508	4.97338	4.9368	4.85813	5.0892	ENSG00000136997	MYC	chr8	127735434	127741434	10.6481	10.6437	12.3472	14.1518	14.6289	12.5793	10.9223	0.484899	0.0481009	0.35134
42							13			NOVEL MYC	chr8	128540411	128541446	8.40395	8.22331	9.26778	8.37539	9.27978	8.30273	-1.85251e-05	767328	chr8	127888739	127899104	652707	767526	chr8	128537323	128547773	0.596759	0.957708	1.38061	1.44094	1.26664	ENSG00000249859	PVT1	chr8	127794533	128101253	11.2492	11.2758	12.0179	14.1083	15.2338	13.9218	9.16575	0.324092	0.681183	0.726861
42							13				chr8	128540411	128541446	8.40395	8.22331	9.26778	8.37539	9.27978	8.30273	-1.85251e-05	767354	chr8	127988281	127991619	553165	767526	chr8	128537323	128547773	3.82991	4.28827	4.13533	4.90043	4.63819	ENSG00000249859	PVT1	chr8	127794533	128101253	11.2492	11.2758	12.0179	14.1083	15.2338	13.9218	9.16575	0.324092	0.298032	0.92016
42	57					`	13				chr8	128543213	128544010	7.43079	7.22813	8.47122	7.73331	8.58055	7.70934	-7.3199e-05	767297	chr8	127733744	127744733	810266	767526	chr8	128537323	128547773	4.42508	4.97338	4.9368	4.85813	5.0892	ENSG00000136997	MYC	chr8	127735434	127741434	10.6481	10.6437	12.3472	14.1518	14.6289	12.5793	10.9223	0.68799	0.2027	0.35134
42							13				chr8	128543213	128544010	7.43079	7.22813	8.47122	7.73331	8.58055	7.70934	-7.3199e-05	767328	chr8	127888739	127899104	655271	767526	chr8	128537323	128547773	0.596759	0.957708	1.38061	1.44094	1.26664	ENSG00000249859	PVT1	chr8	127794533	128101253	11.2492	11.2758	12.0179	14.1083	15.2338	13.9218	9.16575	0.556909	0.809411	0.726861
42							13				chr8	128543213	128544010	7.43079	7.22813	8.47122	7.73331	8.58055	7.70934	-7.3199e-05	767354	chr8	127988281	127991619	555729	767526	chr8	128537323	128547773	3.82991	4.28827	4.13533	4.90043	4.63819	ENSG00000249859	PVT1	chr8	127794533	128101253	11.2492	11.2758	12.0179	14.1083	15.2338	13.9218	9.16575	0.556909	0.470146	0.92016
42	58						13				chr8	128553199	128553416	5.34584	4.38247	5.03223	5.66975	5.57242	6.41364	0.991743	767318	chr8	127852350	127864101	701066	767529	chr8	128549560	128554483	1.86238	1.17944	1.96171	2.17431	2.17473	ENSG00000249859	PVT1	chr8	127794533	128101253	11.2492	11.2758	12.0179	14.1083	15.2338	13.9218	9.16575	0.672796	0.84512	0.716571
42							13				chr8	128553199	128553416	5.34584	4.38247	5.03223	5.66975	5.57242	6.41364	0.991743	767354	chr8	127988281	127991619	565135	767529	chr8	128549560	128554483	3.42476	4.53168	4.03127	4.78605	4.46532	ENSG00000249859	PVT1	chr8	127794533	128101253	11.2492	11.2758	12.0179	14.1083	15.2338	13.9218	9.16575	0.672796	0.0934017	0.679365
42							13				chr8	128553199	128553416	5.34584	4.38247	5.03223	5.66975	5.57242	6.41364	0.991743	767359	chr8	128009244	128009477	544172	767529	chr8	128549560	128554483	3.00425	3.62678	3.82016	4.2004	3.43856	ENSG00000249859	PVT1	chr8	127794533	128101253	11.2492	11.2758	12.0179	14.1083	15.2338	13.9218	9.16575	0.672796	-0.0994118	0.635624
42							13				chr8	128553199	128553416	5.34584	4.38247	5.03223	5.66975	5.57242	6.41364	0.991743	767360	chr8	128009477	128010078	543939	767529	chr8	128549560	128554483	3.44544	3.28021	3.55813	4.40505	3.91265	ENSG00000249859	PVT1	chr8	127794533	128101253	11.2492	11.2758	12.0179	14.1083	15.2338	13.9218	9.16575	0.672796	0.626583	0.981265
42	59						13				chr8	128554789	128555493	6.94512	6.86831	7.77367	7.30396	7.75236	6.86845	0.000964285	767297	chr8	127733744	127744733	821749	767531	chr8	128554717	128556578	4.21415	4.32124	4.69798	4.41274	4.37044	ENSG00000136997	MYC	chr8	127735434	127741434	10.6481	10.6437	12.3472	14.1518	14.6289	12.5793	10.9223	0.645275	0.755937	0.398487
42							13				chr8	128554789	128555493	6.94512	6.86831	7.77367	7.30396	7.75236	6.86845	0.000964285	767358	chr8	128005234	128009244	550259	767531	chr8	128554717	128556578	1.48076	2.66685	2.23832	3.19068	2.87322	ENSG00000249859	PVT1	chr8	127794533	128101253	11.2492	11.2758	12.0179	14.1083	15.2338	13.9218	9.16575	0.420728	0.248823	0.775289
42							13				chr8	128554789	128555493	6.94512	6.86831	7.77367	7.30396	7.75236	6.86845	0.000964285	767358	chr8	128005234	128009244	550259	767531	chr8	128554717	128556578	1.48076	2.66685	2.23832	3.19068	2.87322	ENSG00000283200	MIR1206	chr8	128008898	128008956	1.93792	2.13541	1.23709	2.51628	4.44964	3.38427	8.21004	0.118821	0.248823	0.746123
42	60						13				chr8	128556674	128557150	6.72885	6.20573	7.17098	6.63798	7.96421	6.9662	-7.21582e-05	767384	chr8	128095330	128105783	461820	767532	chr8	128556578	128566183	2.65269	1.31172	2.54092	3.25107	3.69499	ENSG00000249859	PVT1	chr8	127794533	128101253	11.2492	11.2758	12.0179	14.1083	15.2338	13.9218	9.16575	0.677401	0.682315	0.74822
42							13				chr8	128556674	128557150	6.72885	6.20573	7.17098	6.63798	7.96421	6.9662	-7.21582e-05	767488	chr8	128428313	128430672	128837	767532	chr8	128556578	128566183	3.52405	3.72288	4.0784	3.79117	3.84368	ENSG00000254275	LINC00824	chr8	128405269	128564679	4.33333	3.61299	3.60249	4.71034	3.99039	2.91389	0.493905	-0.067116	0.335814	-0.54701
43	61	31	x (GSN, PMDR5)	26	10	1+2	x			NOVEL PSMD5,GSN	chr9	120879252	120879668	6.78603	6.94781	7.1568	7.00907	7.05817	6.15399	1.02549	799314	chr9	109013855	109014812	11865813	802747	chr9	120876688	120883952	0	0	1.28437	0	0	ENSG00000119326	CTNNAL1	chr9	108942569	109013529	9.18305	9.62679	9.97817	9.96166	9.45635	8.07144	9.71177	0.961616	0.473165	0.550673
43		31			10		x				chr9	120879252	120879668	6.78603	6.94781	7.1568	7.00907	7.05817	6.15399	1.02549	802799	chr9	121071880	121075927	192212	802747	chr9	120876688	120883952	5.24057	5.22436	5.28271	5.13195	4.71743	ENSG00000119397	CNTRL	chr9	121074863	121177610	11.3317	11.4295	11.5512	11.5472	11.4285	11.6913	2.69433	-0.526557	0.911273	-0.758698
43		31			10		x				chr9	120879252	120879668	6.78603	6.94781	7.1568	7.00907	7.05817	6.15399	1.02549	802843	chr9	121206604	121210352	326936	802747	chr9	120876688	120883952	2.25694	1.76562	1.50732	2.65931	1.26664	ENSG00000148180	GSN	chr9	121207794	121332843	6.87229	6.59245	6.19663	7.10759	6.6337	7.1413	-7.74712e-05	-0.665368	0.491362	-0.0715856
43	62	31			10		x				chr9	120890540	120893473	9.72423	9.77449	10.6564	10.172	10.4445	9.94069	0.0010661	802799	chr9	121071880	121075927	178407	802750	chr9	120890372	120893544	4.87852	4.47765	4.34513	3.79813	4.46532	ENSG00000119397	CNTRL	chr9	121074863	121177610	11.3317	11.4295	11.5512	11.5472	11.4285	11.6913	2.69433	0.267471	-0.696442	-0.156981
43		31			10		x				chr9	120890540	120893473	9.72423	9.77449	10.6564	10.172	10.4445	9.94069	0.0010661	802816	chr9	121121162	121122334	227689	802750	chr9	120890372	120893544	3.71632	4.53741	3.99805	3.695	3.34184	ENSG00000119397	CNTRL	chr9	121074863	121177610	11.3317	11.4295	11.5512	11.5472	11.4285	11.6913	2.69433	0.267471	-0.0856974	-0.421442
43	63	31			10		x				chr9	120903785	120904507	7.93925	8.2392	8.53841	8.02384	8.23109	7.74912	-4.1484e-06	800773	chr9	114386308	114391232	6518199	802759	chr9	120902898	120913475	0	0	0	0.77084	0	ENSG00000106948	AKNA	chr9	114334156	114394405	12.8131	12.8428	13.0973	12.9319	12.3353	11.5926	8.41527	0.665332	0.16851	-0.188779
43		31			10		x				chr9	120903785	120904507	7.93925	8.2392	8.53841	8.02384	8.23109	7.74912	-4.1484e-06	802799	chr9	121071880	121075927	167373	802759	chr9	120902898	120913475	4.66951	4.73041	4.49547	4.39024	4.46532	ENSG00000119397	CNTRL	chr9	121074863	121177610	11.3317	11.4295	11.5512	11.5472	11.4285	11.6913	2.69433	-0.229328	-0.0530572	-0.507904
43		31			10		x				chr9	120903785	120904507	7.93925	8.2392	8.53841	8.02384	8.23109	7.74912	-4.1484e-06	802816	chr9	121121162	121122334	216655	802759	chr9	120902898	120913475	4.00765	4.32182	4.0409	3.68827	3.12648	ENSG00000119397	CNTRL	chr9	121074863	121177610	11.3317	11.4295	11.5512	11.5472	11.4285	11.6913	2.69433	-0.229328	0.647271	-0.703415
43	64	31			10		x				chr9	120909797	120910554	6.71419	7.46275	8.23511	8.30495	8.81977	8.08377	1.95652	800773	chr9	114386308	114391232	6524246	802759	chr9	120902898	120913475	0	0	0	0.77084	0	ENSG00000106948	AKNA	chr9	114334156	114394405	12.8131	12.8428	13.0973	12.9319	12.3353	11.5926	8.41527	-0.236274	0.665553	-0.188779
43		31			10		x				chr9	120909797	120910554	6.71419	7.46275	8.23511	8.30495	8.81977	8.08377	1.95652	802799	chr9	121071880	121075927	161326	802759	chr9	120902898	120913475	4.66951	4.73041	4.49547	4.39024	4.46532	ENSG00000119397	CNTRL	chr9	121074863	121177610	11.3317	11.4295	11.5512	11.5472	11.4285	11.6913	2.69433	0.506145	-0.869493	-0.507904
43		31			10		x				chr9	120909797	120910554	6.71419	7.46275	8.23511	8.30495	8.81977	8.08377	1.95652	802816	chr9	121121162	121122334	210608	802759	chr9	120902898	120913475	4.00765	4.32182	4.0409	3.68827	3.12648	ENSG00000119397	CNTRL	chr9	121074863	121177610	11.3317	11.4295	11.5512	11.5472	11.4285	11.6913	2.69433	0.506145	-0.418272	-0.703415
43	65	31			10		x				chr9	120925623	120926867	8.67765	8.67657	9.63441	9.43287	10.0867	9.36331	0.384798	802799	chr9	121071880	121075927	145013	802762	chr9	120916984	120927855	4.81529	3.51532	4.19149	4.35826	4.21529	ENSG00000119397	CNTRL	chr9	121074863	121177610	11.3317	11.4295	11.5512	11.5472	11.4285	11.6913	2.69433	0.367404	0.146255	-0.24288
43		31			10		x				chr9	120925623	120926867	8.67765	8.67657	9.63441	9.43287	10.0867	9.36331	0.384798	802816	chr9	121121162	121122334	194295	802762	chr9	120916984	120927855	4.07593	4.11779	4.58566	3.42416	3.0054	ENSG00000119397	CNTRL	chr9	121074863	121177610	11.3317	11.4295	11.5512	11.5472	11.4285	11.6913	2.69433	0.367404	-0.293705	-0.436599
43	66	31			10		x				chr9	120928788	120929419	8.28502	8.11841	8.84746	8.32152	8.61463	8.15064	-2.49429e-06	792094	chr9	83979161	83981518	36950258	802763	chr9	120927855	120929577	0	0	0.819412	0.913593	0	ENSG00000165119	HNRNPK	chr9	83968083	83980616	13.7382	13.5135	13.2945	13.4632	13.9441	14.2448	2.15319	-0.396995	0.924701	-0.271241
43		31			10		x				chr9	120928788	120929419	8.28502	8.11841	8.84746	8.32152	8.61463	8.15064	-2.49429e-06	794572	chr9	92964920	92976347	27964499	802763	chr9	120927855	120929577	0	0	1.08872	0	0	ENSG00000127084	FGD3	chr9	92947451	93036236	12.2775	12.4399	12.3025	11.8157	11.5467	10.5169	8.76937	0.248241	0.784389	0.336905
43		31			10		x				chr9	120928788	120929419	8.28502	8.11841	8.84746	8.32152	8.61463	8.15064	-2.49429e-06	799347	chr9	109118804	109124081	11810615	802763	chr9	120927855	120929577	0	0	0.966564	1.13492	0	ENSG00000106771	TMEM245	chr9	109015152	109119945	12.0953	12.1774	12.2549	12.4873	11.9544	10.4215	7.45145	0.369491	0.913453	0.368852
43		31			10		x				chr9	120928788	120929419	8.28502	8.11841	8.84746	8.32152	8.61463	8.15064	-2.49429e-06	800773	chr9	114386308	114391232	6543111	802763	chr9	120927855	120929577	0	1.17944	1.28437	1.13492	0	ENSG00000106948	AKNA	chr9	114334156	114394405	12.8131	12.8428	13.0973	12.9319	12.3353	11.5926	8.41527	0.375975	0.568388	0.544377
43		31			10		x				chr9	120928788	120929419	8.28502	8.11841	8.84746	8.32152	8.61463	8.15064	-2.49429e-06	802726	chr9	120792589	120794765	136830	802763	chr9	120927855	120929577	5.36722	5.00058	2.51587	2.69229	0	ENSG00000119402	FBXW2	chr9	120751978	120793412	10.9487	11.0417	10.9594	10.6871	10.6997	11.0784	-0.000772259	-0.37106	-0.135254	-0.101084
43		31			10		x				chr9	120928788	120929419	8.28502	8.11841	8.84746	8.32152	8.61463	8.15064	-2.49429e-06	802737	chr9	120833529	120844271	95890	802763	chr9	120927855	120929577	5.36533	5.31346	2.80618	2.80416	0	ENSG00000095261	PSMD5	chr9	120815496	120842984	10.4145	10.6511	10.1817	10.6871	10.748	10.6349	-0.000322831	-0.546774	-0.109724	-0.137294
43		31			10		x				chr9	120928788	120929419	8.28502	8.11841	8.84746	8.32152	8.61463	8.15064	-2.49429e-06	802799	chr9	121071880	121075927	142461	802763	chr9	120927855	120929577	6.1858	5.92462	2.88485	2.63507	0	ENSG00000119397	CNTRL	chr9	121074863	121177610	11.3317	11.4295	11.5512	11.5472	11.4285	11.6913	2.69433	-0.0267984	-0.1781	-0.884717
43		31			10		x				chr9	120928788	120929419	8.28502	8.11841	8.84746	8.32152	8.61463	8.15064	-2.49429e-06	802816	chr9	121121162	121122334	191743	802763	chr9	120927855	120929577	5.93643	5.61911	2.89411	2.64688	0	ENSG00000119397	CNTRL	chr9	121074863	121177610	11.3317	11.4295	11.5512	11.5472	11.4285	11.6913	2.69433	-0.0267984	-0.148146	-0.892703
43		31			10		x				chr9	120928788	120929419	8.28502	8.11841	8.84746	8.32152	8.61463	8.15064	-2.49429e-06	802843	chr9	121206604	121210352	277185	802763	chr9	120927855	120929577	3.04314	2.44094	0.966564	1.60725	0	ENSG00000148180	GSN	chr9	121207794	121332843	6.87229	6.59245	6.19663	7.10759	6.6337	7.1413	-7.74712e-05	-0.720307	-0.188253	-0.135886
43	67	31			10		x				chr9	120931373	120932177	8.45332	8.64512	9.19156	8.5542	9.49465	8.87722	-0.000130664	793626	chr9	89310244	89311947	31621933	802764	chr9	120929577	120934249	0	0	0	1.13492	0	ENSG00000123975	CKS2	chr9	89311198	89316703	6.5918	6.66705	7.20656	7.78997	8.14207	9.8325	7.34427	0.327105	0.752243	0.188144
43		31			10		x				chr9	120931373	120932177	8.45332	8.64512	9.19156	8.5542	9.49465	8.87722	-0.000130664	800773	chr9	114386308	114391232	6545869	802764	chr9	120929577	120934249	0	0.957708	0.966564	1.03271	0	ENSG00000106948	AKNA	chr9	114334156	114394405	12.8131	12.8428	13.0973	12.9319	12.3353	11.5926	8.41527	-0.23203	0.615382	0.488375
43		31			10		x				chr9	120931373	120932177	8.45332	8.64512	9.19156	8.5542	9.49465	8.87722	-0.000130664	802726	chr9	120792589	120794765	139588	802764	chr9	120929577	120934249	5.2846	5.1066	5.16051	5.18514	0	ENSG00000119402	FBXW2	chr9	120751978	120793412	10.9487	11.0417	10.9594	10.6871	10.6997	11.0784	-0.000772259	-0.261947	0.065649	-0.507412
43		31			10		x				chr9	120931373	120932177	8.45332	8.64512	9.19156	8.5542	9.49465	8.87722	-0.000130664	802737	chr9	120833529	120844271	98648	802764	chr9	120929577	120934249	5.61148	5.8029	5.56344	5.41172	0	ENSG00000095261	PSMD5	chr9	120815496	120842984	10.4145	10.6511	10.1817	10.6871	10.748	10.6349	-0.000322831	-0.0085734	0.0309549	-0.268932
43		31			10		x				chr9	120931373	120932177	8.45332	8.64512	9.19156	8.5542	9.49465	8.87722	-0.000130664	802799	chr9	121071880	121075927	139703	802764	chr9	120929577	120934249	6.17709	6.10076	6.00004	5.89239	0	ENSG00000119397	CNTRL	chr9	121074863	121177610	11.3317	11.4295	11.5512	11.5472	11.4285	11.6913	2.69433	0.173434	0.0346496	-0.838479
43		31			10		x				chr9	120931373	120932177	8.45332	8.64512	9.19156	8.5542	9.49465	8.87722	-0.000130664	802816	chr9	121121162	121122334	188985	802764	chr9	120929577	120934249	5.89843	5.77387	5.34372	5.25499	0	ENSG00000119397	CNTRL	chr9	121074863	121177610	11.3317	11.4295	11.5512	11.5472	11.4285	11.6913	2.69433	0.173434	-0.0345092	-0.864779
43		31			10		x				chr9	120931373	120932177	8.45332	8.64512	9.19156	8.5542	9.49465	8.87722	-0.000130664	802823	chr9	121133008	121150872	200831	802764	chr9	120929577	120934249	2.7898	3.33009	2.86756	2.56476	0	ENSG00000119397	CNTRL	chr9	121074863	121177610	11.3317	11.4295	11.5512	11.5472	11.4285	11.6913	2.69433	0.173434	-0.0487844	-0.798302
43		31			10		x				chr9	120931373	120932177	8.45332	8.64512	9.19156	8.5542	9.49465	8.87722	-0.000130664	802843	chr9	121206604	121210352	274427	802764	chr9	120929577	120934249	2.79087	2.05079	3.05575	2.76146	0	ENSG00000148180	GSN	chr9	121207794	121332843	6.87229	6.59245	6.19663	7.10759	6.6337	7.1413	-7.74712e-05	-0.519974	0.200606	-0.755926
[truncated: 8 more columns]

## Sheet: Summary
Loci_all	ATACchr	ATACstart	ATACend	eQTL loci	eQTL LOCI WITH ASSIGNED GENE	eQTL target gene within RA credible SNP region (1), or interacts with RA implicated atac-seq peak (2)	Interact with and confirm assigned gene	ADDING GENES THROUGH INTERACTIONS <300KB	INTERESTING
1	chr1	2585371	2586646	1	1 (TNFSF14)
2	chr1	116737220	116739316					PTGFRN
3	chr1	198690858	198691027	2	2 (PTPRC)	1		ATP6V1G3
4	chr10	6347464	6348859					RBM17
5	chr10	8059950	8060490
6	chr10	62019800	62020273
7	chr11	36509025	36510596	3	X (PRR5L)	1		COMMD9
8	chr11	61129507	61130252	4	3 (CD5)	1+2	1	CD6 +	CD6 INTERACTS
9	chr11	118869978	118870951	5	X(TREH)		2		FIRST EVIDENCE DDX6
10	chr12	55973180	55974489	6	X (STAT2, IKZF4+)	1		DGKA
11	chr13	39776707	39776942	7	4 (COG6)	1		FOXO1	FOXO1
12	chr14	61461370	61462163	8	X (RP11)	1+2	3		FIRST EVIDENCE PRKCH
13	chr15	38554298	38554756	9	5 (RASGRP1)	1		C15orf53
14	chr17	39244678	39245333	10	X (IKZF3+)			LASP1
15	chr17	39848650	39848888	11	6 (ORMDL3+)	1+2	4
16	chr18	12775599	12776213	12	X (RP11)	1+2	5		FIRST EVIDENCE PTPN2
17	chr2	30225083	30225629	13	7 (LBH)	1		LCLAT1
18	chr2	60880819	60882283	14	8 (REL)	1
19	chr2	110858360	110859300					BCL2L11	BCL211
20	chr2	203740594	203741820	15	9 (CD28/CTLA4)	1
21	chr20	46117987	46118631	16	10 (CD40)	1			FIRST EVIDENCE MMP9
22	chr22	21629153	21630218	17	11 (UBE2L3)	1
23	chr22	37148120	37148653					MFNG
24	chr3	27721064	27722453	18	12 (EOMES)	1		NEK10
25	chr3	58332649	58333792	19	13 (PXK)	1+2	6	KCTD6
26	chr4	10723002	10723293
27	chr4	26088592	26088957				7		FIRST EVIDENCE RBPJ
28	chr4	48140790	48141221	20	14 (TEC)	1
29	chr4	122576594	122577313	21	X (ANAX5)	1		KIAA1109
30	chr5	56142482	56143241	22	15	1+2	8	IL6ST	IL6ST
31	chr6	14117485	14118315	23	X (RNF182)			MCUR1
32	chr6	32439583	32439966	24	16 (HLA)	1	9
33	chr6	36387291	36388145	25	17 (ETV7)	1		MAPK13
34	chr6	44264894	44265841	26	X (TCTE1)	1+2		TCTE1,AARS2
35	chr6	105994150	105995214				10		FIRST EVIDENCE PRDM1
36	chr6	106279306	106279498
37	chr6	159093722	159093992	27	18 (TAGAP)
38	chr6	167119458	167120253	28	19 (CCR6)	1		TCP10L2
39	chr7	92610046	92610347	29	20 (CDK6)	1+2	11
40	chr8	80230373	80231194	30	21 (TPD52)	1+2	12
41	chr8	128540411	128541446				13	MYC	FIRST EVIDENCE PVT1/MYC
42	chr9	120879252	120879668	31	X (GSN, PMDR5)	1+2			NOVEL PSMD5,GSN

## Sheet: genes
interacting_ GENE_NAME	Interacting_GENE_NAME_eqtl_region	Reported_genes	Eqtl gene	Gene within credible SNP RANGE
ATL3	AARS2	ABHD6	AHSA2	N
PTGFRN	AKNA	ADAD1	ANKRD55	Y
CD101	ANKRD12	ANKRD55	ANXA5	N
TTF2	ARHGEF3	C17orf37	C5	Y
RP11-27K13.3	C2CD2L	C5	CCDC116	N
TRIM45	CCDC86	CCR6	CCR6	Y
ASPM	CD5	CD28	CD28	Y
ATP6V1G3	CD6	CD40	CD40	Y
TRAF3IP3	CDK6	CD5	CD5	Y
TP53BP2	CHCHD7	CD83	CDK12	Y
RBM17	CKS2	CDK2	CDK5RAP2	N
WDR37	CNTRL	CDK6	CDK6	Y
IDI1	CTB-58E17.1	COG6	CNTRL	N
CISD1	CTNNAL1	CRKRS	COG6	Y
FJX1	DDX6	CSF3	COQ10A	N
COMMD9	DNAH12	CTLA4	CTLA4	Y
CWF19L2	DPAGT1	CXCR5	EOMES	Y
CCDC86	ERBB2	DDX6	ERBB2	N
PTGDR2	FBXW2	DGKA	ETV7	Y
RP11-804A23.4	FGD3	DNASE1L3	FAM213B	Y
PRPF19	FHIT	DRB1	FBXL20	Y
TMEM109	FLJ22447	EOMES	FBXW2	N
CD6	GSN	ERBB3	GATAD1	N
CD5	HIF1A	ETV7	GSDMA	N
DDX6	HIF1A-AS2	FLJ16341	GSDMB	Y
DPAGT1	HNRNPK	GSDMA	GSN	N
C2CD2L	IKZF3	GSDMB	HLA	Y
TMEM138	IL6ST	GSDML	IKZF3	Y
FERMT3	IRF4	GSMDL	IKZF4	Y
HSPA8	KCTD6	HER-2	IL6ST	N
ACRBP	MPPE1	HLA	KCTD20	N
ING4	NEK10	HLA-DRB1	LBH	Y
KANSL2	PLCL2	ICOS	MEGF9	N
COPZ1	PRKCH	IKZF3	MLLT4	N
DGKA	PRPF19	IL2	MMEL1	Y
CS	PSMD3	IL21	MYL6B	N
R3HDM2	PSMD5	IL31RA	NFXL1	N
AVIL	PSMD6	IL6ST	ORMDL3	Y
RP11-50D16.4	PTGDR2	LBH	PDHB	N
LINC00598	PTPN2	LRRC3C	PGAP3	N
FOXO1	PXK	MED1	PHF19	Y
PRKCH	RNMT	MMEL1	PMEL	Y
TMEM30B	RP11-367G6.3	MMP9	PNMT	N
FLJ22447	RP11-47I22.2	NCOA5	PPP1R1B	Y
RP11-47I22.2	RP11-804A23.4	NEUROD2	PRR5L	Y
HIF1A	RP11-973H7.4	NFKBIE	PSMD3	N
HIF1A-AS2	RP11-973H7.5	NR	PSMD5-AS1	N
SYT16	RP3-425P12.5	ORMDL3	PTPRC	Y
FAM98B	RP5-1028K7.2	PA2G4	PUS10	Y
RP11-275I4.2	SAMD9	PERLD1	PXK	Y
C15orf53	SEH1L	PMEL	RAB14	N
FSIP1	SELENOK	PNMT	RASGRP1	Y
RP11-37C7.3	SLC4A7	PPP1R1B	REL	Y
RAB27A	SOD2	PRKCH	RNASET2	N
AEN	SYT16	PTPN2	RNF182	N
LINS1	TCTE1	PTPRC	RP11	Y
LASP1	THOC7	PXK	RPP14	Y
FBXO47	TMEM109	PXT1	RPS26	Y
FBXO42	TMEM245	RAB5B	RPS6KA2	N
SZRD1	TMEM30B	RAG1	STAT2	N
IKZF3	TPD52	RAG2	SUOX	Y
CTB-58E17.1	VEGFA	RASGRP1	TAGAP	N
ERBB2	VPS50	REL	TCTE1	Y
PSMD3	WDR7	RP11-973H7.1	TEC	Y
RP5-1028K7.2	WTAP	RPS26	TMEM151B	Y
PTPN2		SETP16	TNFRSF14	Y
ANKRD12		STAC2	TPD52	Y
MPPE1		STARD3	TRAF1	Y
RP11-973H7.5		SUOX	TREH	N
RP11-973H7.4		TAGAP	TTC34	Y
SEH1L		TCAP	UBE2L3	Y
RNMT		TEC	USP34	N
WDR7		TNFRSF14	YDJC	Y
LCLAT1		TPD52	ZC3H10	N
DPY30		TRAF1	ZPBP2	Y
FAM98A		TRAF1-C5
YWHAQ		TRAF6
GALM		UBE2L3
VRK2		VPS37C
CEP68		YDJC
PRADC1		ZBPB2
CCT7		ZNFN1A3
NIFK		ZNFN1A4
TSN		ZPBP2
PLEKHB2
BCL2L11
CYTIP
IL1R1
MMP9
CDH22
CDC42EP1
P2RX6
SDF2L1
CSF2RB
MFNG
NEK10
SLC4A7
CMC1
TRANK1
CMSS1
PIK3CA
RP11-360P21.2
SELENOK
ARHGEF3
DNAH12
PXK
KCTD6
FHIT
THOC7
PSMD6
ZCCHC4
RBPJ
GNPDA2
RP11-700J17.2
KIAA1109
IL6ST
PLCL2
SIRT5
RP1-223E5.4
RANBP9
MCUR1
JARID2
JARID2-AS1
RP11-560J1.2
DTNBP1
HLA-DQB1
HLA-DOA
MAPK14
MAPK13
IRF4
RP3-425P12.5
RP11-367G6.3
VEGFA
AARS2
TCTE1
SOD2
WTAP
PRDM1
RP1-134E15.3
HDAC2
PREP
PTP4A1
RP5-1148A21.3
DYNLT1
SYTL3
NEDD9
RPS6KA2
TCP10L2
CDK6
SAMD9
VPS50
CHCHD7
TPD52
MYC
PVT1
MIR1206
LINC00824
CTNNAL1
CNTRL
GSN
AKNA
HNRNPK
FGD3
TMEM245
FBXW2
PSMD5
CKS2

## Sheet: SNPs
ATACchr	ATACstart	ATACend	atac snps	atac_seq SNPs (unique)	index SNPs (unique)
chr1	2585371	2586646	chr3:58318464	chr3:58318464	chr17:38031857
chr1	116737220	116739316	chr3:58318464	chr3:58318477	rs10175798
chr1	116737220	116739316	chr3:58318464	rs10065637	rs10739580
chr1	116737220	116739316	chr3:58318464	rs10117059	rs10790268
chr1	116737220	116739316	chr3:58318464	rs10175798	rs10985070
chr1	116737220	116739316	chr3:58318464	rs10760118	rs11089637
chr1	116737220	116739316	chr3:58318464	rs10897141	rs11933540
chr1	198690858	198691027	chr3:58318464	rs11078895	rs12936409
chr1	198690858	198691027	chr3:58318464	rs1110192	rs13142500
chr1	198690858	198691027	chr3:58318464	rs11158346	rs1516971
chr1	198690858	198691027	chr3:58318464	rs11171710	rs1571878
chr10	6347464	6348859	chr3:58318464	rs1131017	rs17668708
chr10	8059950	8060490	chr3:58318464	rs11571293	rs1877030
chr10	8059950	8060490	chr3:58318464	rs12715125	rs187786174
chr10	8059950	8060490	chr3:58318464	rs13401811	rs1980422
chr10	8059950	8060490	chr3:58318477	rs14004	rs2233424
chr10	8059950	8060490	chr3:58318477	rs1453559	rs2234067
chr10	62019800	62020273	chr3:58318477	rs149196178;rs9394346	rs2451258
chr11	36509025	36510596	chr3:58318477	rs1533299	rs2664035
chr11	36509025	36510596	chr3:58318477	rs1561924	rs2843401
chr11	36509025	36510596	chr3:58318477	rs1561925	rs3087243
chr11	36509025	36510596	chr3:58318477	rs17470892	rs3218251
chr11	61129507	61130252	chr3:58318477	rs17807904	rs331463
chr11	61129507	61130252	chr3:58318477	rs180977001	rs34695944
chr11	61129507	61130252	chr3:58318477	rs185407974	rs3783782
chr11	61129507	61130252	chr3:58318477	rs1854853	rs3806624
chr11	61129507	61130252	chr3:58318477	rs1883832	rs3824660
chr11	61129507	61130252	chr3:58318477	rs1930782	rs4239702
chr11	61129507	61130252	chr3:58318477	rs1930785	rs4272
chr11	61129507	61130252	chr3:58318477	rs1930786	rs45475795
chr11	61129507	61130252	rs10065637	rs2011527	rs4938573
chr11	61129507	61130252	rs10117059	rs2138636	rs508970
chr11	61129507	61130252	rs10117059	rs2182419	rs595158
chr11	61129507	61130252	rs10175798	rs2233433	rs59716545
chr11	61129507	61130252	rs10175798	rs2233434	rs6032662
chr11	61129507	61130252	rs10175798	rs2234067	rs6732565
chr11	61129507	61130252	rs10175798|<0.99|	rs2235369	rs6911690
chr11	118869978	118870951	rs10175798|<0.99|	rs2241003	rs71508903
chr11	118869978	118870951	rs10175798|<0.99|	rs228978	rs71624119
chr11	118869978	118870951	rs10760118	rs2292759	rs73081554
chr11	118869978	118870951	rs10760118	rs2387397	rs74984480
chr11	118869978	118870951	rs10760118	rs2392944	rs773125
chr12	55973180	55974489	rs10897141	rs2542147	rs7731626
chr12	55973180	55974489	rs10897141	rs2847258	rs78560100
chr12	55973180	55974489	rs10897141	rs3218251	rs798000
chr12	55973180	55974489	rs10897141	rs3218255	rs8032939
chr12	55973180	55974489	rs10897141	rs3218258	rs8043085
chr12	55973180	55974489	rs10897141	rs34233420	rs8083786
chr12	55973180	55974489	rs10897141	rs34270626	rs9268839
chr12	55973180	55974489	rs10897141	rs35944082	rs932036
chr12	55973180	55974489	rs10897141	rs3802604	rs9372120
chr12	56041419	56042484	rs10897141	rs3804333	rs947474
chr13	39776707	39776942	rs10897141	rs42035	rs9603616
chr13	39776707	39776942	rs10897141	rs45437792	rs998731
chr13	39776707	39776942	rs10897141	rs4673260
chr13	39779231	39779734	rs10897141	rs4675365
chr14	61461370	61462163	rs10897141	rs4755453
chr14	61461370	61462163	rs10897141	rs4795397
chr14	61461370	61462163	rs10897141	rs4924273
chr14	61461370	61462163	rs10897141	rs4936443
chr14	61461370	61462163	rs10897141	rs4938572
chr14	61461370	61462163	rs10897141	rs550882133;rs201993692
chr14	61461370	61462163	rs10897141	rs554599679
chr14	61461370	61462163	rs10897141	rs57593539
chr14	61461370	61462163	rs10897141	rs6448200
chr14	61461370	61462163	rs10897141	rs6470637
chr14	61461370	61462163	rs10897141	rs6478486
chr14	61461370	61462163	rs10897141	rs6478487
chr14	61461370	61462163	rs10897141	rs654690
chr14	61461370	61462163	rs10897141	rs6651252
chr14	61461370	61462163	rs10897141	rs6651253
chr14	61461370	61462163	rs10897141	rs6728441
chr14	61461370	61462163	rs10897141	rs67574266
chr14	61476446	61477450	rs10897141	rs6852722
chr14	61476446	61477450	rs10897141	rs6859219
chr14	61476446	61477450	rs10897141	rs7011326
chr14	61476446	61477450	rs10897141	rs7028641
chr14	61476446	61477450	rs10897141	rs710177
chr14	61476446	61477450	rs10897141	rs7117261
chr14	61476446	61477450	rs10897141	rs71508903
chr14	61476446	61477450	rs10897141	rs7170151
chr14	61476446	61477450	rs10897141	rs7441808
chr14	61476446	61477450	rs10897141	rs74577987
chr14	61476446	61477450	rs10897141	rs75370373
chr14	61476446	61477450	rs10897141	rs76949740
chr14	61476446	61477450	rs10897141	rs77239361
chr14	61479147	61479291	rs10897141	rs7731626
chr14	61479147	61479291	rs11078895	rs798000
chr14	61479147	61479291	rs11078895	rs7986796
chr14	61479147	61479291	rs1110192	rs7993214
chr14	61479147	61479291	rs1110192	rs881375
chr14	61479147	61479291	rs1110192	rs906868
chr14	61479147	61479291	rs1110192	rs9398058
chr14	61479147	61479291	rs1110192	rs947474
chr14	61479147	61479291	rs11158346	rs9901219
chr14	61479147	61479291	rs11158346
chr14	61479147	61479291	rs11158346
chr14	61479147	61479291	rs11158346
chr14	61479147	61479291	rs11158346
chr14	61524793	61525821	rs11158346
chr14	61524793	61525821	rs11158346
chr14	61524793	61525821	rs11158346
chr14	61524793	61525821	rs11158346
chr14	61524793	61525821	rs11158346
chr15	38554298	38554756	rs11158346
chr15	38554298	38554756	rs11158346
chr15	38554298	38554756	rs11158346
chr15	38554298	38554756	rs11158346
chr15	38554298	38554756	rs11158346
chr15	38554298	38554756	rs11158346
chr15	38554298	38554756	rs11158346
chr15	38554298	38554756	rs11171710
chr17	39244678	39245333	rs11171710
chr17	39244678	39245333	rs11171710
chr17	39401044	39402697	rs11171710
chr17	39401044	39402697	rs11171710
chr17	39848650	39848888	rs11171710
chr17	39863834	39864971	rs11171710
chr17	39863834	39864971	rs11171710
chr17	39863834	39864971	rs11171710
chr17	39863834	39864971	rs1131017
chr17	39863834	39864971	rs11571293
chr17	39867003	39868165	rs11571293
chr17	39867003	39868165	rs12715125
chr17	39867003	39868165	rs12715125
chr17	39867003	39868165	rs12715125
chr17	39867003	39868165	rs12715125
chr18	12775599	12776213	rs12715125
chr18	12883104	12884669	rs12715125
chr18	12883104	12884669	rs12715125
chr18	12883104	12884669	rs12715125
chr18	12883104	12884669	rs12715125
chr18	12883104	12884669	rs12715125
chr18	12883104	12884669	rs12715125
chr18	12883104	12884669	rs13401811
chr18	12883104	12884669	rs14004
chr18	12883104	12884669	rs14004
chr18	12883104	12884669	rs1453559
chr2	30225083	30225629	rs1453559
chr2	30225083	30225629	rs1453559
chr2	30225083	30225629	rs1453559
chr2	30226561	30226966	rs1453559
chr2	30226561	30226966	rs1453559
chr2	30226561	30226966	rs1453559
chr2	60880819	60882283	rs1453559
chr2	60880819	60882283	rs1453559
chr2	60880819	60882283	rs1453559
chr2	60880819	60882283	rs149196178;rs9394346
chr2	60880819	60882283	rs149196178;rs9394346
chr2	60880819	60882283	rs1533299
chr2	60880819	60882283	rs1533299
chr2	60880819	60882283	rs1561924
chr2	60880819	60882283	rs1561924
chr2	110858360	110859300	rs1561924
chr2	203740594	203741820	rs1561924
chr2	203852975	203854073	rs1561925
chr2	203852975	203854073	rs1561925
chr20	46117987	46118631	rs1561925
chr20	46117987	46118631	rs1561925
chr20	46117987	46118631	rs17470892
chr22	21629153	21630218	rs17470892
chr22	21629153	21630218	rs17470892
chr22	37148120	37148653	rs17470892
chr22	37148120	37148653	rs17807904
chr22	37149360	37150416	rs17807904
chr22	37149360	37150416	rs17807904
chr3	27721064	27722453	rs180977001
chr3	27721064	27722453	rs180977001
chr3	27721064	27722453	rs180977001
chr3	27721064	27722453	rs180977001
chr3	27721064	27722453	rs180977001
chr3	27721064	27722453	rs180977001
chr3	27721064	27722453	rs180977001
chr3	27721064	27722453	rs180977001
chr3	27721064	27722453	rs180977001
chr3	27721064	27722453	rs180977001
chr3	27721064	27722453	rs180977001
chr3	58332649	58333792	rs180977001
chr3	58332649	58333792	rs180977001
chr3	58332649	58333792	rs180977001
chr3	58332649	58333792	rs180977001
chr3	58332649	58333792	rs185407974
chr3	58332649	58333792	rs185407974
chr3	58332649	58333792	rs185407974
chr3	58332649	58333792	rs185407974
chr3	58332649	58333792	rs185407974
chr3	58332649	58333792	rs185407974
chr3	58332649	58333792	rs185407974
chr3	58332649	58333792	rs185407974
chr3	58332649	58333792	rs185407974
chr3	58332649	58333792	rs185407974
chr3	58332649	58333792	rs185407974
chr4	10723002	10723293	rs185407974
chr4	26088592	26088957	rs185407974
chr4	26088592	26088957	rs185407974
chr4	26088592	26088957	rs185407974
chr4	26088592	26088957	rs1854853
chr4	26093141	26093918	rs1854853
chr4	26093141	26093918	rs1854853
chr4	48140790	48141221	rs1854853
chr4	48140790	48141221	rs1883832
chr4	48140790	48141221	rs1883832
chr4	48140790	48141221	rs1883832
chr4	122576594	122577313	rs1883832
chr4	122576594	122577313	rs1883832
chr4	122576594	122577313	rs1883832
chr5	56142482	56143241	rs1883832
chr5	56147989	56149100	rs1883832
chr5	56147989	56149100	rs1883832
chr6	14117485	14118315	rs1930782
chr6	14117485	14118315	rs1930782
chr6	14117485	14118315	rs1930782
chr6	14117485	14118315	rs1930782
chr6	14117485	14118315	rs1930785
chr6	14117485	14118315	rs1930785
chr6	14117485	14118315	rs1930785
chr6	14117485	14118315	rs1930785
chr6	14117485	14118315	rs1930785
chr6	32439583	32439966	rs1930785
chr6	32439583	32439966	rs1930785
chr6	36387291	36388145	rs1930785
chr6	36387291	36388145	rs1930785
chr6	44264894	44265841	rs1930785
chr6	44264894	44265841	rs1930785
chr6	44264894	44265841	rs1930785
chr6	44264894	44265841	rs1930785
chr6	44264894	44265841	rs1930785
chr6	44264894	44265841	rs1930785
chr6	44264894	44265841	rs1930785
chr6	44264894	44265841	rs1930785
chr6	44264894	44265841	rs1930785
chr6	105994150	105995214	rs1930786
chr6	105994150	105995214	rs1930786
chr6	105994150	105995214	rs1930786
chr6	106279306	106279498	rs1930786
chr6	159093722	159093992	rs1930786
chr6	159093722	159093992	rs1930786
chr6	159093722	159093992	rs1930786
chr6	159093722	159093992	rs1930786
chr6	159093722	159093992	rs1930786
chr6	167119458	167120253	rs2011527
chr6	167119458	167120253	rs2011527
chr6	167119458	167120253	rs2011527
chr6	167119458	167120253	rs2011527
chr7	92610046	92610347	rs2011527
chr7	92610046	92610347	rs2011527
chr7	92610046	92610347	rs2138636
chr8	80230373	80231194	rs2138636
chr8	80230373	80231194	rs2138636
chr8	80230373	80231194	rs2182419
chr8	128540411	128541446	rs2182419
chr8	128540411	128541446	rs2182419
chr8	128540411	128541446	rs2182419
chr8	128543213	128544010	rs2233433
chr8	128543213	128544010	rs2233433
chr8	128543213	128544010	rs2233433
chr8	128553199	128553416	rs2233433
chr8	128553199	128553416	rs2233433
chr8	128553199	128553416	rs2233433
chr8	128553199	128553416	rs2233433
chr8	128554789	128555493	rs2233433
chr8	128554789	128555493	rs2233433
chr8	128554789	128555493	rs2233433
chr8	128556674	128557150	rs2233433
chr8	128556674	128557150	rs2233433
chr9	120879252	120879668	rs2233433
chr9	120879252	120879668	rs2233433
chr9	120879252	120879668	rs2233433
chr9	120890540	120893473	rs2233433
chr9	120890540	120893473	rs2233433
chr9	120903785	120904507	rs2233433
chr9	120903785	120904507	rs2233434
chr9	120903785	120904507	rs2233434
chr9	120909797	120910554	rs2233434
chr9	120909797	120910554	rs2233434
chr9	120909797	120910554	rs2233434
chr9	120925623	120926867	rs2233434
chr9	120925623	120926867	rs2233434
chr9	120928788	120929419	rs2233434
chr9	120928788	120929419	rs2233434
chr9	120928788	120929419	rs2233434
chr9	120928788	120929419	rs2233434
chr9	120928788	120929419	rs2233434
chr9	120928788	120929419	rs2233434
chr9	120928788	120929419	rs2233434
chr9	120928788	120929419	rs2233434
chr9	120928788	120929419	rs2233434
chr9	120931373	120932177	rs2233434
chr9	120931373	120932177	rs2233434
chr9	120931373	120932177	rs2234067
chr9	120931373	120932177	rs2234067
chr9	120931373	120932177	rs2234067|<0.99|
chr9	120931373	120932177	rs2234067|<0.99|
chr9	120931373	120932177	rs2235369
chr9	120931373	120932177	rs2235369
			rs2235369
			rs2235369
			rs2235369
			rs2235369
			rs2235369
			rs2235369
			rs2235369
			rs2241003
			rs2241003
			rs2241003
			rs228978
			rs228978
			rs228978
			rs228978
			rs228978
			rs228978
			rs2292759
			rs2292759
			rs2292759
			rs2292759
			rs2292759
			rs2292759
			rs2292759
			rs2292759
			rs2292759
			rs2292759
			rs2387397
			rs2387397
			rs2392944
			rs2392944
			rs2392944
			rs2542147
			rs2847258
			rs3218251
			rs3218251
			rs3218251
			rs3218251
			rs3218251|<0.99|
			rs3218251|<0.99|
			rs3218255
			rs3218255
			rs3218255
			rs3218255
			rs3218255
			rs3218255
			rs3218258
			rs3218258
			rs3218258
			rs3218258
			rs3218258
			rs3218258
			rs34233420
			rs34233420
			rs34270626
			rs35944082
			rs35944082
			rs35944082
			rs35944082
			rs3802604
			rs3802604
			rs3802604
			rs3802604
			rs3802604
			rs3804333
			rs3804333
			rs42035
			rs42035
			rs42035
			rs45437792
			rs45437792
			rs45437792
			rs45437792
			rs45437792
			rs45437792
			rs45437792
			rs45437792
			rs45437792
			rs4673260
			rs4673260
			rs4675365
			rs4675365
			rs4755453
			rs4755453
			rs4755453
			rs4755453
			rs4795397
			rs4795397
			rs4795397
			rs4795397
			rs4795397
			rs4795397
			rs4795397
			rs4795397
			rs4795397
			rs4795397
			rs4795397
			rs4795397
			rs4795397
			rs4795397
			rs4795397
			rs4924273
			rs4924273
			rs4924273
			rs4924273
			rs4924273
			rs4924273
			rs4924273
			rs4924273
			rs4924273
			rs4924273
			rs4924273
			rs4924273
			rs4924273
			rs4924273
			rs4924273
			rs4924273
			rs4924273
			rs4924273
			rs4924273
			rs4924273
			rs4924273
			rs4924273
			rs4924273
			rs4924273
			rs4936443
			rs4936443
			rs4936443
			rs4936443
			rs4936443
			rs4936443
			rs4936443
			rs4936443
			rs4936443
			rs4936443
			rs4936443
			rs4936443
			rs4936443
			rs4936443
			rs4936443
			rs4938572
			rs4938572
			rs4938572
			rs4938572
			rs4938572
			rs4938572
			rs4938572
			rs4938572
			rs4938572
			rs4938572
			rs4938572
			rs4938572
			rs4938572
			rs4938572
			rs4938572
			rs550882133;rs201993692
			rs550882133;rs201993692
			rs550882133;rs201993692
			rs550882133;rs201993692
			rs550882133;rs201993692
			rs550882133;rs201993692
			rs550882133;rs201993692
			rs550882133;rs201993692
			rs554599679
			rs554599679
			rs57593539
			rs57593539
			rs57593539
			rs57593539
			rs57593539
			rs57593539
			rs6448200
			rs6470637
			rs6470637
			rs6470637
			rs6470637
			rs6470637
			rs6470637
			rs6478486
			rs6478486
			rs6478487
			rs6478487
			rs6478487
			rs654690
			rs654690
			rs654690
			rs654690
			rs654690
			rs654690
			rs654690
			rs654690
			rs654690
			rs654690
			rs6651252
			rs6651252
			rs6651252
			rs6651252
			rs6651252
			rs6651252
			rs6651253
			rs6651253
			rs6651253
			rs6651253
			rs6651253
			rs6651253
			rs6728441
			rs6728441
			rs67574266
			rs67574266
			rs67574266
			rs67574266
			rs67574266
			rs67574266
			rs67574266
			rs67574266
			rs67574266
			rs67574266
			rs67574266
			rs67574266
			rs67574266
			rs67574266
			rs67574266
			rs67574266
			rs67574266
			rs67574266
			rs67574266
			rs67574266
			rs67574266
			rs67574266
			rs67574266
			rs67574266
			rs67574266
			rs67574266
			rs67574266
			rs6852722
			rs6859219
			rs7011326
			rs7011326
			rs7011326
			rs7028641
			rs7028641
			rs7028641
			rs7028641
			rs7028641
			rs7028641
			rs7028641
			rs7028641
			rs7028641
			rs710177
			rs710177
			rs7117261
			rs7117261
			rs7117261
			rs7117261
			rs7117261
			rs7117261
			rs7117261
			rs7117261
			rs7117261
			rs7117261
			rs7117261
			rs7117261
			rs7117261
			rs7117261
			rs7117261
			rs71508903
			rs71508903|<0.99|
			rs7170151
			rs7170151
			rs7170151
			rs7170151
			rs7170151
			rs7170151
			rs7170151
			rs7170151
			rs7170151
			rs7170151
			rs7170151
			rs7170151
			rs7170151
			rs7170151
			rs7170151
			rs7170151
			rs7170151
			rs7170151
			rs7170151
			rs7170151
			rs7170151
			rs7170151
			rs7170151
			rs7170151
			rs7441808
			rs7441808
			rs7441808
			rs7441808
			rs7441808
			rs7441808
			rs7441808
			rs7441808
			rs7441808
			rs7441808
			rs7441808
			rs7441808
			rs74577987
			rs74577987
			rs74577987
			rs74577987
			rs74577987
			rs74577987
			rs74577987
			rs74577987
			rs74577987
			rs74577987
			rs74577987
			rs74577987
			rs74577987
			rs75370373
			rs75370373
			rs75370373
			rs75370373
			rs76949740
			rs76949740
			rs76949740
			rs76949740
			rs76949740
			rs76949740
			rs76949740
			rs76949740
			rs76949740
			rs76949740
			rs76949740
			rs76949740
			rs76949740
			rs77239361
			rs77239361
			rs7731626
			rs7731626
			rs7731626|<0.99|
			rs7731626|<0.99|
			rs798000
			rs798000
			rs798000
			rs798000
			rs798000
			rs798000
			rs7986796
			rs7986796
			rs7986796
			rs7993214
			rs7993214
			rs7993214
			rs7993214
			rs7993214
			rs7993214
			rs881375
			rs881375
			rs906868
			rs906868
			rs906868
			rs906868
			rs906868
			rs906868
			rs9398058
			rs9398058
			rs9398058
			rs947474
			rs947474
			rs947474|<0.99|
			rs9901219
			rs9901219

## Sheet: eQTL LOCI
Eqtl loci	Eqtl LOCI WITH ASSIGNED GENE	eqtl target gene within credible snp region	eqtl interacts with target gene	eqtl target gene within RA credible snp region (1), or interacts with RA implicated atac-seq peak (2)	GENE_NAME	Reported_genes	eQTLs(STUDY:SNP:GENE)	eQTL	Tissues(STUDY:TISSUE:PVAL:FDR)
1	1 (TNFSF14)	x	x	X	ATL3	MMEL1,TNFRSF14	GTEX_SINGLE:rs4648356:FAM213B//GTEX_MULTIPLE:rs4648356:TNFRSF14//GTEX_SINGLE:rs4648356:TTC34//GTEX_SINGLE:rs4648356:MMEL1//GTEX_SINGLE:rs4648356:RP3//GTEX_SINGLE:rs4648356:TNFRSF14//GTEX_MULTIPLE:rs4648356:MMEL1//NESDA:rs4648356:FAM213B//GTEX_MULTIPLE:rs4648356:RP3//GTEX_MULTIPLE:rs4648356:TTC34//NESDA:rs4648356:TNFRSF14//GTEX_MULTIPLE:rs4648356:FAM213B//NESDA:rs187786174:FAM213B//NESDA:rs1877861…	GTEX_MULTIPLE:Brain_Cerebellum//GTEX_MULTIPLE:Esophagus_Gastroesophageal_Junction//GTEX_MULTIPLE:Whole_Blood//GTEX_MULTIPLE:Nerve_Tibial//GTEX_SINGLE:Artery_Tibial//GTEX_MULTIPLE:Prostate//GTEX_SINGLE:Esophagus_Mucosa//GTEX_MULTIPLE:Lung//GTEX_MULTIPLE:Adrenal_Gland//GTEX_MULTIPLE:Colon_Sigmoid//NESDA:PBLOOD:5.65e-10:1.18e-05//GTEX_SINGLE:395M20.7//GTEX_MULTIPLE:Artery_Coronary//GTEX_MULTIPLE:395…
2	2 (PTPRC)	1	x	1	ASPM	NR,PTPRC	NESDA:rs17668708:PTPRC//NESDA:rs7555082:PTPRC//NESDA:rs76181804:PTPRC//NESDA:rs2182419:PTPRC	NESDA:PBLOOD:5.91e-07:4.21e-03//NESDA:PBLOOD:3.06e-07:2.30e-03//NESDA:PBLOOD:1.12e-06:7.42e-03//NESDA:PBLOOD:6.21e-06:3.33e-02//NESDA:PBLOOD:1.16e-06:7.68e-03//NESDA:PBLOOD:2.96e-06:1.74e-02//NESDA:PBLOOD:2.12e-07:1.58e-03//NESDA:PBLOOD:3.60e-06:2.04e-02
2			x	1	ATP6V1G3	NR,PTPRC	NESDA:rs17668708:PTPRC//NESDA:rs7555082:PTPRC//NESDA:rs76181804:PTPRC//NESDA:rs2182419:PTPRC	NESDA:PBLOOD:5.91e-07:4.21e-03//NESDA:PBLOOD:3.06e-07:2.30e-03//NESDA:PBLOOD:1.12e-06:7.42e-03//NESDA:PBLOOD:6.21e-06:3.33e-02//NESDA:PBLOOD:1.16e-06:7.68e-03//NESDA:PBLOOD:2.96e-06:1.74e-02//NESDA:PBLOOD:2.12e-07:1.58e-03//NESDA:PBLOOD:3.60e-06:2.04e-02
2			x	1	TRAF3IP3	NR,PTPRC	NESDA:rs17668708:PTPRC//NESDA:rs7555082:PTPRC//NESDA:rs76181804:PTPRC//NESDA:rs2182419:PTPRC	NESDA:PBLOOD:5.91e-07:4.21e-03//NESDA:PBLOOD:3.06e-07:2.30e-03//NESDA:PBLOOD:1.12e-06:7.42e-03//NESDA:PBLOOD:6.21e-06:3.33e-02//NESDA:PBLOOD:1.16e-06:7.68e-03//NESDA:PBLOOD:2.96e-06:1.74e-02//NESDA:PBLOOD:2.12e-07:1.58e-03//NESDA:PBLOOD:3.60e-06:2.04e-02
2			x	1	TP53BP2	NR,PTPRC	NESDA:rs17668708:PTPRC//NESDA:rs7555082:PTPRC//NESDA:rs76181804:PTPRC//NESDA:rs2182419:PTPRC	NESDA:PBLOOD:5.91e-07:4.21e-03//NESDA:PBLOOD:3.06e-07:2.30e-03//NESDA:PBLOOD:1.12e-06:7.42e-03//NESDA:PBLOOD:6.21e-06:3.33e-02//NESDA:PBLOOD:1.16e-06:7.68e-03//NESDA:PBLOOD:2.96e-06:1.74e-02//NESDA:PBLOOD:2.12e-07:1.58e-03//NESDA:PBLOOD:3.60e-06:2.04e-02
3	x (PRR5L)	2	x	1	FJX1	RAG1,RAG2,TRAF6	NESDA:rs331463:PRR5L//NESDA:rs4755453:PRR5L	NESDA:PBLOOD:4.11e-12:<1.34e-05//NESDA:PBLOOD:3.34e-08:3.45e-04
3			x	1	COMMD9	RAG1,RAG2,TRAF6	NESDA:rs331463:PRR5L//NESDA:rs4755453:PRR5L	NESDA:PBLOOD:4.11e-12:<1.34e-05//NESDA:PBLOOD:3.34e-08:3.45e-04
3			x	1	COMMD9	RAG1,RAG2,TRAF6	NESDA:rs331463:PRR5L//NESDA:rs4755453:PRR5L	NESDA:PBLOOD:4.11e-12:<1.34e-05//NESDA:PBLOOD:3.34e-08:3.45e-04
3			x	1	CWF19L2	RAG1,RAG2,TRAF6	NESDA:rs331463:PRR5L//NESDA:rs4755453:PRR5L	NESDA:PBLOOD:4.11e-12:<1.34e-05//NESDA:PBLOOD:3.34e-08:3.45e-04
4	3 (CD5)	3	1	1+2	CCDC86	CD5,VPS37C	NESDA:rs508970:CD5//NESDA:rs595158:CD5//NESDA:rs10897141:CD5	NESDA:PBLOOD:9.75e-22:<1.34e-05//NESDA:PBLOOD:2.49e-22:<1.34e-05//NESDA:PBLOOD:1.66e-21:<1.34e-05
4			1	1+2	CCDC86	CD5,VPS37C	NESDA:rs508970:CD5//NESDA:rs595158:CD5//NESDA:rs10897141:CD5	NESDA:PBLOOD:9.75e-22:<1.34e-05//NESDA:PBLOOD:2.49e-22:<1.34e-05//NESDA:PBLOOD:1.66e-21:<1.34e-05
4			1	1+2	PTGDR2	CD5,VPS37C	NESDA:rs508970:CD5//NESDA:rs595158:CD5//NESDA:rs10897141:CD5	NESDA:PBLOOD:9.75e-22:<1.34e-05//NESDA:PBLOOD:2.49e-22:<1.34e-05//NESDA:PBLOOD:1.66e-21:<1.34e-05
4			1	1+2	RP11-804A23.4	CD5,VPS37C	NESDA:rs508970:CD5//NESDA:rs595158:CD5//NESDA:rs10897141:CD5	NESDA:PBLOOD:9.75e-22:<1.34e-05//NESDA:PBLOOD:2.49e-22:<1.34e-05//NESDA:PBLOOD:1.66e-21:<1.34e-05
4			1	1+2	PRPF19	CD5,VPS37C	NESDA:rs508970:CD5//NESDA:rs595158:CD5//NESDA:rs10897141:CD5	NESDA:PBLOOD:9.75e-22:<1.34e-05//NESDA:PBLOOD:2.49e-22:<1.34e-05//NESDA:PBLOOD:1.66e-21:<1.34e-05
4			1	1+2	PRPF19	CD5,VPS37C	NESDA:rs508970:CD5//NESDA:rs595158:CD5//NESDA:rs10897141:CD5	NESDA:PBLOOD:9.75e-22:<1.34e-05//NESDA:PBLOOD:2.49e-22:<1.34e-05//NESDA:PBLOOD:1.66e-21:<1.34e-05
4			1	1+2	PRPF19	CD5,VPS37C	NESDA:rs508970:CD5//NESDA:rs595158:CD5//NESDA:rs10897141:CD5	NESDA:PBLOOD:9.75e-22:<1.34e-05//NESDA:PBLOOD:2.49e-22:<1.34e-05//NESDA:PBLOOD:1.66e-21:<1.34e-05
4			1	1+2	PRPF19	CD5,VPS37C	NESDA:rs508970:CD5//NESDA:rs595158:CD5//NESDA:rs10897141:CD5	NESDA:PBLOOD:9.75e-22:<1.34e-05//NESDA:PBLOOD:2.49e-22:<1.34e-05//NESDA:PBLOOD:1.66e-21:<1.34e-05
4			1	1+2	TMEM109	CD5,VPS37C	NESDA:rs508970:CD5//NESDA:rs595158:CD5//NESDA:rs10897141:CD5	NESDA:PBLOOD:9.75e-22:<1.34e-05//NESDA:PBLOOD:2.49e-22:<1.34e-05//NESDA:PBLOOD:1.66e-21:<1.34e-05
4			1	1+2	TMEM109	CD5,VPS37C	NESDA:rs508970:CD5//NESDA:rs595158:CD5//NESDA:rs10897141:CD5	NESDA:PBLOOD:9.75e-22:<1.34e-05//NESDA:PBLOOD:2.49e-22:<1.34e-05//NESDA:PBLOOD:1.66e-21:<1.34e-05
4			1	1+2	CD6	CD5,VPS37C	NESDA:rs508970:CD5//NESDA:rs595158:CD5//NESDA:rs10897141:CD5	NESDA:PBLOOD:9.75e-22:<1.34e-05//NESDA:PBLOOD:2.49e-22:<1.34e-05//NESDA:PBLOOD:1.66e-21:<1.34e-05
4			1	1+2	CD5	CD5,VPS37C	NESDA:rs508970:CD5//NESDA:rs595158:CD5//NESDA:rs10897141:CD5	NESDA:PBLOOD:9.75e-22:<1.34e-05//NESDA:PBLOOD:2.49e-22:<1.34e-05//NESDA:PBLOOD:1.66e-21:<1.34e-05
4			1	1+2	DDX6	CD5,VPS37C	NESDA:rs508970:CD5//NESDA:rs595158:CD5//NESDA:rs10897141:CD5	NESDA:PBLOOD:9.75e-22:<1.34e-05//NESDA:PBLOOD:2.49e-22:<1.34e-05//NESDA:PBLOOD:1.66e-21:<1.34e-05
4			1	1+2	DPAGT1	CD5,VPS37C	NESDA:rs508970:CD5//NESDA:rs595158:CD5//NESDA:rs10897141:CD5	NESDA:PBLOOD:9.75e-22:<1.34e-05//NESDA:PBLOOD:2.49e-22:<1.34e-05//NESDA:PBLOOD:1.66e-21:<1.34e-05
4			1	1+2	C2CD2L	CD5,VPS37C	NESDA:rs508970:CD5//NESDA:rs595158:CD5//NESDA:rs10897141:CD5	NESDA:PBLOOD:9.75e-22:<1.34e-05//NESDA:PBLOOD:2.49e-22:<1.34e-05//NESDA:PBLOOD:1.66e-21:<1.34e-05
5	x(TREH)	x		X	TMEM138	CXCR5,DDX6,SETP16	GTEX_SINGLE:rs4938573:TREH//GTEX_SINGLE:rs4938573:MCAM//GTEX_MULTIPLE:rs4938573:MCAM//GTEX_MULTIPLE:rs4938573:TREH//GTEX_SINGLE:rs10790268:TREH//GTEX_MULTIPLE:rs10790268:TREH	GTEX_MULTIPLE:Esophagus_Mucosa//GTEX_MULTIPLE:Thyroid//GTEX_SINGLE:Thyroid//GTEX_SINGLE:Nerve_Tibial//GTEX_MULTIPLE:Pancreas//GTEX_MULTIPLE:Nerve_Tibial//GTEX_SINGLE:Pancreas//GTEX_SINGLE:Liver//GTEX_MULTIPLE:Prostate//GTEX_SINGLE:Esophagus_Mucosa//GTEX_SINGLE:Stomach//GTEX_MULTIPLE:Colon_Transverse//GTEX_MULTIPLE:Liver//GTEX_MULTIPLE:Stomach//GTEX_MULTIPLE:Nerve_Tibial//GTEX_SINGLE:Liver//GTEX_M…
5				X	FERMT3	CXCR5,DDX6,SETP16	GTEX_SINGLE:rs4938573:TREH//GTEX_SINGLE:rs4938573:MCAM//GTEX_MULTIPLE:rs4938573:MCAM//GTEX_MULTIPLE:rs4938573:TREH//GTEX_SINGLE:rs10790268:TREH//GTEX_MULTIPLE:rs10790268:TREH	GTEX_MULTIPLE:Esophagus_Mucosa//GTEX_MULTIPLE:Thyroid//GTEX_SINGLE:Thyroid//GTEX_SINGLE:Nerve_Tibial//GTEX_MULTIPLE:Pancreas//GTEX_MULTIPLE:Nerve_Tibial//GTEX_SINGLE:Pancreas//GTEX_SINGLE:Liver//GTEX_MULTIPLE:Prostate//GTEX_SINGLE:Esophagus_Mucosa//GTEX_SINGLE:Stomach//GTEX_MULTIPLE:Colon_Transverse//GTEX_MULTIPLE:Liver//GTEX_MULTIPLE:Stomach//GTEX_MULTIPLE:Nerve_Tibial//GTEX_SINGLE:Liver//GTEX_M…
5				X	DDX6	CXCR5,DDX6,SETP16	GTEX_SINGLE:rs4938573:TREH//GTEX_SINGLE:rs4938573:MCAM//GTEX_MULTIPLE:rs4938573:MCAM//GTEX_MULTIPLE:rs4938573:TREH//GTEX_SINGLE:rs10790268:TREH//GTEX_MULTIPLE:rs10790268:TREH	GTEX_MULTIPLE:Esophagus_Mucosa//GTEX_MULTIPLE:Thyroid//GTEX_SINGLE:Thyroid//GTEX_SINGLE:Nerve_Tibial//GTEX_MULTIPLE:Pancreas//GTEX_MULTIPLE:Nerve_Tibial//GTEX_SINGLE:Pancreas//GTEX_SINGLE:Liver//GTEX_MULTIPLE:Prostate//GTEX_SINGLE:Esophagus_Mucosa//GTEX_SINGLE:Stomach//GTEX_MULTIPLE:Colon_Transverse//GTEX_MULTIPLE:Liver//GTEX_MULTIPLE:Stomach//GTEX_MULTIPLE:Nerve_Tibial//GTEX_SINGLE:Liver//GTEX_M…
5				X	DDX6	CXCR5,DDX6,SETP16	GTEX_SINGLE:rs4938573:TREH//GTEX_SINGLE:rs4938573:MCAM//GTEX_MULTIPLE:rs4938573:MCAM//GTEX_MULTIPLE:rs4938573:TREH//GTEX_SINGLE:rs10790268:TREH//GTEX_MULTIPLE:rs10790268:TREH	GTEX_MULTIPLE:Esophagus_Mucosa//GTEX_MULTIPLE:Thyroid//GTEX_SINGLE:Thyroid//GTEX_SINGLE:Nerve_Tibial//GTEX_MULTIPLE:Pancreas//GTEX_MULTIPLE:Nerve_Tibial//GTEX_SINGLE:Pancreas//GTEX_SINGLE:Liver//GTEX_MULTIPLE:Prostate//GTEX_SINGLE:Esophagus_Mucosa//GTEX_SINGLE:Stomach//GTEX_MULTIPLE:Colon_Transverse//GTEX_MULTIPLE:Liver//GTEX_MULTIPLE:Stomach//GTEX_MULTIPLE:Nerve_Tibial//GTEX_SINGLE:Liver//GTEX_M…
5				X	HSPA8	CXCR5,DDX6,SETP16	GTEX_SINGLE:rs4938573:TREH//GTEX_SINGLE:rs4938573:MCAM//GTEX_MULTIPLE:rs4938573:MCAM//GTEX_MULTIPLE:rs4938573:TREH//GTEX_SINGLE:rs10790268:TREH//GTEX_MULTIPLE:rs10790268:TREH	GTEX_MULTIPLE:Esophagus_Mucosa//GTEX_MULTIPLE:Thyroid//GTEX_SINGLE:Thyroid//GTEX_SINGLE:Nerve_Tibial//GTEX_MULTIPLE:Pancreas//GTEX_MULTIPLE:Nerve_Tibial//GTEX_SINGLE:Pancreas//GTEX_SINGLE:Liver//GTEX_MULTIPLE:Prostate//GTEX_SINGLE:Esophagus_Mucosa//GTEX_SINGLE:Stomach//GTEX_MULTIPLE:Colon_Transverse//GTEX_MULTIPLE:Liver//GTEX_MULTIPLE:Stomach//GTEX_MULTIPLE:Nerve_Tibial//GTEX_SINGLE:Liver//GTEX_M…
6	x (STAT2, IKZF4+)	4	x	1	ACRBP	CDK2	GTEX_MULTIPLE:rs773125:IKZF4//GTEX_SINGLE:rs773125:RAB5B//GTEX_SINGLE:rs773125:RPS26//GTEX_MULTIPLE:rs773125:STAT2//GTEX_SINGLE:rs773125:STAT2//GTEX_MULTIPLE:rs773125:RAB5B//GTEX_SINGLE:rs773125:PMEL//NESDA:rs773125:RPS26//estonia:rs773125:COQ10A//NESDA:rs773125:MYL6B//estonia:rs773125:SUOX//GTEX_MULTIPLE:rs773125:SUOX//GTEX_MULTIPLE:rs773125:ZC3H10//GTEX_SINGLE:rs773125:IKZF4//GTEX_MULTIPLE:rs77…	GTEX_MULTIPLE:Brain_Cerebellum//GTEX_SINGLE:Adipose_Subcutaneous//GTEX_MULTIPLE:Esophagus_Gastroesophageal_Junction//NESDA:PBLOOD:4.92e-19:<1.34e-05//GTEX_MULTIPLE:Uterus//GTEX_MULTIPLE:Whole_Blood//GTEX_MULTIPLE:Nerve_Tibial//GTEX_SINGLE:Artery_Tibial//GTEX_SINGLE:Esophagus_Mucosa//GTEX_MULTIPLE:Adrenal_Gland//estonia:CD4:2.30E-06:0.030853063//GTEX_MULTIPLE:Spleen//GTEX_MULTIPLE:Small_Intestine_…
6			x	1	ING4	CDK2	GTEX_MULTIPLE:rs773125:IKZF4//GTEX_SINGLE:rs773125:RAB5B//GTEX_SINGLE:rs773125:RPS26//GTEX_MULTIPLE:rs773125:STAT2//GTEX_SINGLE:rs773125:STAT2//GTEX_MULTIPLE:rs773125:RAB5B//GTEX_SINGLE:rs773125:PMEL//NESDA:rs773125:RPS26//estonia:rs773125:COQ10A//NESDA:rs773125:MYL6B//estonia:rs773125:SUOX//GTEX_MULTIPLE:rs773125:SUOX//GTEX_MULTIPLE:rs773125:ZC3H10//GTEX_SINGLE:rs773125:IKZF4//GTEX_MULTIPLE:rs77…	GTEX_MULTIPLE:Brain_Cerebellum//GTEX_SINGLE:Adipose_Subcutaneous//GTEX_MULTIPLE:Esophagus_Gastroesophageal_Junction//NESDA:PBLOOD:4.92e-19:<1.34e-05//GTEX_MULTIPLE:Uterus//GTEX_MULTIPLE:Whole_Blood//GTEX_MULTIPLE:Nerve_Tibial//GTEX_SINGLE:Artery_Tibial//GTEX_SINGLE:Esophagus_Mucosa//GTEX_MULTIPLE:Adrenal_Gland//estonia:CD4:2.30E-06:0.030853063//GTEX_MULTIPLE:Spleen//GTEX_MULTIPLE:Small_Intestine_…
6			x	1	KANSL2	CDK2	GTEX_MULTIPLE:rs773125:IKZF4//GTEX_SINGLE:rs773125:RAB5B//GTEX_SINGLE:rs773125:RPS26//GTEX_MULTIPLE:rs773125:STAT2//GTEX_SINGLE:rs773125:STAT2//GTEX_MULTIPLE:rs773125:RAB5B//GTEX_SINGLE:rs773125:PMEL//NESDA:rs773125:RPS26//estonia:rs773125:COQ10A//NESDA:rs773125:MYL6B//estonia:rs773125:SUOX//GTEX_MULTIPLE:rs773125:SUOX//GTEX_MULTIPLE:rs773125:ZC3H10//GTEX_SINGLE:rs773125:IKZF4//GTEX_MULTIPLE:rs77…	GTEX_MULTIPLE:Brain_Cerebellum//GTEX_SINGLE:Adipose_Subcutaneous//GTEX_MULTIPLE:Esophagus_Gastroesophageal_Junction//NESDA:PBLOOD:4.92e-19:<1.34e-05//GTEX_MULTIPLE:Uterus//GTEX_MULTIPLE:Whole_Blood//GTEX_MULTIPLE:Nerve_Tibial//GTEX_SINGLE:Artery_Tibial//GTEX_SINGLE:Esophagus_Mucosa//GTEX_MULTIPLE:Adrenal_Gland//estonia:CD4:2.30E-06:0.030853063//GTEX_MULTIPLE:Spleen//GTEX_MULTIPLE:Small_Intestine_…
6			x	1	COPZ1	CDK2	GTEX_MULTIPLE:rs773125:IKZF4//GTEX_SINGLE:rs773125:RAB5B//GTEX_SINGLE:rs773125:RPS26//GTEX_MULTIPLE:rs773125:STAT2//GTEX_SINGLE:rs773125:STAT2//GTEX_MULTIPLE:rs773125:RAB5B//GTEX_SINGLE:rs773125:PMEL//NESDA:rs773125:RPS26//estonia:rs773125:COQ10A//NESDA:rs773125:MYL6B//estonia:rs773125:SUOX//GTEX_MULTIPLE:rs773125:SUOX//GTEX_MULTIPLE:rs773125:ZC3H10//GTEX_SINGLE:rs773125:IKZF4//GTEX_MULTIPLE:rs77…	GTEX_MULTIPLE:Brain_Cerebellum//GTEX_SINGLE:Adipose_Subcutaneous//GTEX_MULTIPLE:Esophagus_Gastroesophageal_Junction//NESDA:PBLOOD:4.92e-19:<1.34e-05//GTEX_MULTIPLE:Uterus//GTEX_MULTIPLE:Whole_Blood//GTEX_MULTIPLE:Nerve_Tibial//GTEX_SINGLE:Artery_Tibial//GTEX_SINGLE:Esophagus_Mucosa//GTEX_MULTIPLE:Adrenal_Gland//estonia:CD4:2.30E-06:0.030853063//GTEX_MULTIPLE:Spleen//GTEX_MULTIPLE:Small_Intestine_…
6			x	1	COPZ1	CDK2	GTEX_MULTIPLE:rs773125:IKZF4//GTEX_SINGLE:rs773125:RAB5B//GTEX_SINGLE:rs773125:RPS26//GTEX_MULTIPLE:rs773125:STAT2//GTEX_SINGLE:rs773125:STAT2//GTEX_MULTIPLE:rs773125:RAB5B//GTEX_SINGLE:rs773125:PMEL//NESDA:rs773125:RPS26//estonia:rs773125:COQ10A//NESDA:rs773125:MYL6B//estonia:rs773125:SUOX//GTEX_MULTIPLE:rs773125:SUOX//GTEX_MULTIPLE:rs773125:ZC3H10//GTEX_SINGLE:rs773125:IKZF4//GTEX_MULTIPLE:rs77…	GTEX_MULTIPLE:Brain_Cerebellum//GTEX_SINGLE:Adipose_Subcutaneous//GTEX_MULTIPLE:Esophagus_Gastroesophageal_Junction//NESDA:PBLOOD:4.92e-19:<1.34e-05//GTEX_MULTIPLE:Uterus//GTEX_MULTIPLE:Whole_Blood//GTEX_MULTIPLE:Nerve_Tibial//GTEX_SINGLE:Artery_Tibial//GTEX_SINGLE:Esophagus_Mucosa//GTEX_MULTIPLE:Adrenal_Gland//estonia:CD4:2.30E-06:0.030853063//GTEX_MULTIPLE:Spleen//GTEX_MULTIPLE:Small_Intestine_…
6			x	1	DGKA	CDK2	GTEX_MULTIPLE:rs773125:IKZF4//GTEX_SINGLE:rs773125:RAB5B//GTEX_SINGLE:rs773125:RPS26//GTEX_MULTIPLE:rs773125:STAT2//GTEX_SINGLE:rs773125:STAT2//GTEX_MULTIPLE:rs773125:RAB5B//GTEX_SINGLE:rs773125:PMEL//NESDA:rs773125:RPS26//estonia:rs773125:COQ10A//NESDA:rs773125:MYL6B//estonia:rs773125:SUOX//GTEX_MULTIPLE:rs773125:SUOX//GTEX_MULTIPLE:rs773125:ZC3H10//GTEX_SINGLE:rs773125:IKZF4//GTEX_MULTIPLE:rs77…	GTEX_MULTIPLE:Brain_Cerebellum//GTEX_SINGLE:Adipose_Subcutaneous//GTEX_MULTIPLE:Esophagus_Gastroesophageal_Junction//NESDA:PBLOOD:4.92e-19:<1.34e-05//GTEX_MULTIPLE:Uterus//GTEX_MULTIPLE:Whole_Blood//GTEX_MULTIPLE:Nerve_Tibial//GTEX_SINGLE:Artery_Tibial//GTEX_SINGLE:Esophagus_Mucosa//GTEX_MULTIPLE:Adrenal_Gland//estonia:CD4:2.30E-06:0.030853063//GTEX_MULTIPLE:Spleen//GTEX_MULTIPLE:Small_Intestine_…
6			x	1	CS	CDK2	GTEX_MULTIPLE:rs773125:IKZF4//GTEX_SINGLE:rs773125:RAB5B//GTEX_SINGLE:rs773125:RPS26//GTEX_MULTIPLE:rs773125:STAT2//GTEX_SINGLE:rs773125:STAT2//GTEX_MULTIPLE:rs773125:RAB5B//GTEX_SINGLE:rs773125:PMEL//NESDA:rs773125:RPS26//estonia:rs773125:COQ10A//NESDA:rs773125:MYL6B//estonia:rs773125:SUOX//GTEX_MULTIPLE:rs773125:SUOX//GTEX_MULTIPLE:rs773125:ZC3H10//GTEX_SINGLE:rs773125:IKZF4//GTEX_MULTIPLE:rs77…	GTEX_MULTIPLE:Brain_Cerebellum//GTEX_SINGLE:Adipose_Subcutaneous//GTEX_MULTIPLE:Esophagus_Gastroesophageal_Junction//NESDA:PBLOOD:4.92e-19:<1.34e-05//GTEX_MULTIPLE:Uterus//GTEX_MULTIPLE:Whole_Blood//GTEX_MULTIPLE:Nerve_Tibial//GTEX_SINGLE:Artery_Tibial//GTEX_SINGLE:Esophagus_Mucosa//GTEX_MULTIPLE:Adrenal_Gland//estonia:CD4:2.30E-06:0.030853063//GTEX_MULTIPLE:Spleen//GTEX_MULTIPLE:Small_Intestine_…
6			x	1	R3HDM2	CDK2	GTEX_MULTIPLE:rs773125:IKZF4//GTEX_SINGLE:rs773125:RAB5B//GTEX_SINGLE:rs773125:RPS26//GTEX_MULTIPLE:rs773125:STAT2//GTEX_SINGLE:rs773125:STAT2//GTEX_MULTIPLE:rs773125:RAB5B//GTEX_SINGLE:rs773125:PMEL//NESDA:rs773125:RPS26//estonia:rs773125:COQ10A//NESDA:rs773125:MYL6B//estonia:rs773125:SUOX//GTEX_MULTIPLE:rs773125:SUOX//GTEX_MULTIPLE:rs773125:ZC3H10//GTEX_SINGLE:rs773125:IKZF4//GTEX_MULTIPLE:rs77…	GTEX_MULTIPLE:Brain_Cerebellum//GTEX_SINGLE:Adipose_Subcutaneous//GTEX_MULTIPLE:Esophagus_Gastroesophageal_Junction//NESDA:PBLOOD:4.92e-19:<1.34e-05//GTEX_MULTIPLE:Uterus//GTEX_MULTIPLE:Whole_Blood//GTEX_MULTIPLE:Nerve_Tibial//GTEX_SINGLE:Artery_Tibial//GTEX_SINGLE:Esophagus_Mucosa//GTEX_MULTIPLE:Adrenal_Gland//estonia:CD4:2.30E-06:0.030853063//GTEX_MULTIPLE:Spleen//GTEX_MULTIPLE:Small_Intestine_…
6			x	1	AVIL	CDK2	GTEX_MULTIPLE:rs773125:IKZF4//GTEX_SINGLE:rs773125:RAB5B//GTEX_SINGLE:rs773125:RPS26//GTEX_MULTIPLE:rs773125:STAT2//GTEX_SINGLE:rs773125:STAT2//GTEX_MULTIPLE:rs773125:RAB5B//GTEX_SINGLE:rs773125:PMEL//NESDA:rs773125:RPS26//estonia:rs773125:COQ10A//NESDA:rs773125:MYL6B//estonia:rs773125:SUOX//GTEX_MULTIPLE:rs773125:SUOX//GTEX_MULTIPLE:rs773125:ZC3H10//GTEX_SINGLE:rs773125:IKZF4//GTEX_MULTIPLE:rs77…	GTEX_MULTIPLE:Brain_Cerebellum//GTEX_SINGLE:Adipose_Subcutaneous//GTEX_MULTIPLE:Esophagus_Gastroesophageal_Junction//NESDA:PBLOOD:4.92e-19:<1.34e-05//GTEX_MULTIPLE:Uterus//GTEX_MULTIPLE:Whole_Blood//GTEX_MULTIPLE:Nerve_Tibial//GTEX_SINGLE:Artery_Tibial//GTEX_SINGLE:Esophagus_Mucosa//GTEX_MULTIPLE:Adrenal_Gland//estonia:CD4:2.30E-06:0.030853063//GTEX_MULTIPLE:Spleen//GTEX_MULTIPLE:Small_Intestine_…
6			x	1	R3HDM2	CDK2,DGKA,ERBB3,Eos,IKZF4,NR,PA2G4,PMEL,RAB5B,RPS26,SUOX,ZNFN1A4	GTEX_MULTIPLE:rs2456973:RAB5B//GTEX_SINGLE:rs2456973:RAB5B//NESDA:rs2456973:MYL6B//GTEX_MULTIPLE:rs2456973:RP11//estonia:rs2456973:SUOX//GTEX_MULTIPLE:rs2456973:SUOX//GTEX_SINGLE:rs2456973:RPS26//GTEX_SINGLE:rs2456973:SUOX//GTEX_MULTIPLE:rs2456973:RPS26//GTEX_SINGLE:rs2456973:IKZF4//GTEX_SINGLE:rs2456973:RP11//GTEX_MULTIPLE:rs2456973:IKZF4//estonia:rs2456973:COQ10A//NESDA:rs1701704:MYL6B//GTEX_MU…	GTEX_MULTIPLE:Brain_Cerebellum//GTEX_SINGLE:Adipose_Subcutaneous//GTEX_MULTIPLE:Esophagus_Gastroesophageal_Junction//GTEX_MULTIPLE:Whole_Blood//GTEX_MULTIPLE:Uterus//GTEX_MULTIPLE:977G19.11//GTEX_MULTIPLE:Nerve_Tibial//estonia:CD8:1.66E-07:0.004182272//GTEX_SINGLE:Artery_Tibial//GTEX_MULTIPLE:Adrenal_Gland//GTEX_MULTIPLE:Spleen//GTEX_MULTIPLE:Small_Intestine_Terminal_Ileum//GTEX_SINGLE:Spleen//GT…
7	4 (COG6)	5	x	1	RP11-50D16.4	COG6	GTEX_MULTIPLE:rs9603616:COG6//GTEX_SINGLE:rs9603616:COG6//GTEX_MULTIPLE:rs34394770:COG6//GTEX_SINGLE:rs34394770:COG6	GTEX_MULTIPLE:Heart_Atrial_Appendage//GTEX_SINGLE:Heart_Left_Ventricle//GTEX_SINGLE:Adipose_Subcutaneous//GTEX_MULTIPLE:Esophagus_Gastroesophageal_Junction//GTEX_MULTIPLE:Testis//GTEX_SINGLE:Testis//GTEX_MULTIPLE:Artery_Tibial//GTEX_MULTIPLE:Nerve_Tibial//GTEX_SINGLE:Artery_Tibial//GTEX_MULTIPLE:Heart_Left_Ventricle//GTEX_MULTIPLE:Esophagus_Muscularis//GTEX_MULTIPLE:Colon_Sigmoid//GTEX_MULTIPLE:B…
7			x	1	LINC00598	COG6	GTEX_MULTIPLE:rs9603616:COG6//GTEX_SINGLE:rs9603616:COG6//GTEX_MULTIPLE:rs34394770:COG6//GTEX_SINGLE:rs34394770:COG6	GTEX_MULTIPLE:Heart_Atrial_Appendage//GTEX_SINGLE:Heart_Left_Ventricle//GTEX_SINGLE:Adipose_Subcutaneous//GTEX_MULTIPLE:Esophagus_Gastroesophageal_Junction//GTEX_MULTIPLE:Testis//GTEX_SINGLE:Testis//GTEX_MULTIPLE:Artery_Tibial//GTEX_MULTIPLE:Nerve_Tibial//GTEX_SINGLE:Artery_Tibial//GTEX_MULTIPLE:Heart_Left_Ventricle//GTEX_MULTIPLE:Esophagus_Muscularis//GTEX_MULTIPLE:Colon_Sigmoid//GTEX_MULTIPLE:B…
7			x	1	FOXO1	COG6	GTEX_MULTIPLE:rs9603616:COG6//GTEX_SINGLE:rs9603616:COG6//GTEX_MULTIPLE:rs34394770:COG6//GTEX_SINGLE:rs34394770:COG6	GTEX_MULTIPLE:Heart_Atrial_Appendage//GTEX_SINGLE:Heart_Left_Ventricle//GTEX_SINGLE:Adipose_Subcutaneous//GTEX_MULTIPLE:Esophagus_Gastroesophageal_Junction//GTEX_MULTIPLE:Testis//GTEX_SINGLE:Testis//GTEX_MULTIPLE:Artery_Tibial//GTEX_MULTIPLE:Nerve_Tibial//GTEX_SINGLE:Artery_Tibial//GTEX_MULTIPLE:Heart_Left_Ventricle//GTEX_MULTIPLE:Esophagus_Muscularis//GTEX_MULTIPLE:Colon_Sigmoid//GTEX_MULTIPLE:B…
7			x	1	FOXO1	COG6	GTEX_MULTIPLE:rs9603616:COG6//GTEX_SINGLE:rs9603616:COG6//GTEX_MULTIPLE:rs34394770:COG6//GTEX_SINGLE:rs34394770:COG6	GTEX_MULTIPLE:Heart_Atrial_Appendage//GTEX_SINGLE:Heart_Left_Ventricle//GTEX_SINGLE:Adipose_Subcutaneous//GTEX_MULTIPLE:Esophagus_Gastroesophageal_Junction//GTEX_MULTIPLE:Testis//GTEX_SINGLE:Testis//GTEX_MULTIPLE:Artery_Tibial//GTEX_MULTIPLE:Nerve_Tibial//GTEX_SINGLE:Artery_Tibial//GTEX_MULTIPLE:Heart_Left_Ventricle//GTEX_MULTIPLE:Esophagus_Muscularis//GTEX_MULTIPLE:Colon_Sigmoid//GTEX_MULTIPLE:B…
8	x (RP11)	6	2	1+2	PRKCH	PRKCH	GTEX_SINGLE:rs3783782:RP11//GTEX_MULTIPLE:rs3783782:RP11	GTEX_MULTIPLE:47I22.2//GTEX_SINGLE:47I22.2
8			2	1+2	TMEM30B	PRKCH	GTEX_SINGLE:rs3783782:RP11//GTEX_MULTIPLE:rs3783782:RP11	GTEX_MULTIPLE:47I22.2//GTEX_SINGLE:47I22.2
8			2	1+2	PRKCH	PRKCH	GTEX_SINGLE:rs3783782:RP11//GTEX_MULTIPLE:rs3783782:RP11	GTEX_MULTIPLE:47I22.2//GTEX_SINGLE:47I22.2
8			2	1+2	PRKCH	PRKCH	GTEX_SINGLE:rs3783782:RP11//GTEX_MULTIPLE:rs3783782:RP11	GTEX_MULTIPLE:47I22.2//GTEX_SINGLE:47I22.2
8			2	1+2	PRKCH	PRKCH	GTEX_SINGLE:rs3783782:RP11//GTEX_MULTIPLE:rs3783782:RP11	GTEX_MULTIPLE:47I22.2//GTEX_SINGLE:47I22.2
8			2	1+2	PRKCH	PRKCH	GTEX_SINGLE:rs3783782:RP11//GTEX_MULTIPLE:rs3783782:RP11	GTEX_MULTIPLE:47I22.2//GTEX_SINGLE:47I22.2
8			2	1+2	PRKCH	PRKCH	GTEX_SINGLE:rs3783782:RP11//GTEX_MULTIPLE:rs3783782:RP11	GTEX_MULTIPLE:47I22.2//GTEX_SINGLE:47I22.2
8			2	1+2	PRKCH	PRKCH	GTEX_SINGLE:rs3783782:RP11//GTEX_MULTIPLE:rs3783782:RP11	GTEX_MULTIPLE:47I22.2//GTEX_SINGLE:47I22.2
8			2	1+2	FLJ22447	PRKCH	GTEX_SINGLE:rs3783782:RP11//GTEX_MULTIPLE:rs3783782:RP11	GTEX_MULTIPLE:47I22.2//GTEX_SINGLE:47I22.2
8			2	1+2	RP11-47I22.2	PRKCH	GTEX_SINGLE:rs3783782:RP11//GTEX_MULTIPLE:rs3783782:RP11	GTEX_MULTIPLE:47I22.2//GTEX_SINGLE:47I22.2
8			2	1+2	FLJ22447	PRKCH	GTEX_SINGLE:rs3783782:RP11//GTEX_MULTIPLE:rs3783782:RP11	GTEX_MULTIPLE:47I22.2//GTEX_SINGLE:47I22.2
8			2	1+2	RP11-47I22.2	PRKCH	GTEX_SINGLE:rs3783782:RP11//GTEX_MULTIPLE:rs3783782:RP11	GTEX_MULTIPLE:47I22.2//GTEX_SINGLE:47I22.2
8			2	1+2	RP11-47I22.2	PRKCH	GTEX_SINGLE:rs3783782:RP11//GTEX_MULTIPLE:rs3783782:RP11	GTEX_MULTIPLE:47I22.2//GTEX_SINGLE:47I22.2
8			2	1+2	HIF1A	PRKCH	GTEX_SINGLE:rs3783782:RP11//GTEX_MULTIPLE:rs3783782:RP11	GTEX_MULTIPLE:47I22.2//GTEX_SINGLE:47I22.2
8			2	1+2	HIF1A-AS2	PRKCH	GTEX_SINGLE:rs3783782:RP11//GTEX_MULTIPLE:rs3783782:RP11	GTEX_MULTIPLE:47I22.2//GTEX_SINGLE:47I22.2
8			2	1+2	HIF1A-AS2	PRKCH	GTEX_SINGLE:rs3783782:RP11//GTEX_MULTIPLE:rs3783782:RP11	GTEX_MULTIPLE:47I22.2//GTEX_SINGLE:47I22.2
8			2	1+2	SYT16	PRKCH	GTEX_SINGLE:rs3783782:RP11//GTEX_MULTIPLE:rs3783782:RP11	GTEX_MULTIPLE:47I22.2//GTEX_SINGLE:47I22.2
8			2	1+2	PRKCH	PRKCH	GTEX_SINGLE:rs3783782:RP11//GTEX_MULTIPLE:rs3783782:RP11	GTEX_MULTIPLE:47I22.2//GTEX_SINGLE:47I22.2
8			2	1+2	PRKCH	PRKCH	GTEX_SINGLE:rs3783782:RP11//GTEX_MULTIPLE:rs3783782:RP11	GTEX_MULTIPLE:47I22.2//GTEX_SINGLE:47I22.2
8			2	1+2	PRKCH	PRKCH	GTEX_SINGLE:rs3783782:RP11//GTEX_MULTIPLE:rs3783782:RP11	GTEX_MULTIPLE:47I22.2//GTEX_SINGLE:47I22.2
8			2	1+2	PRKCH	PRKCH	GTEX_SINGLE:rs3783782:RP11//GTEX_MULTIPLE:rs3783782:RP11	GTEX_MULTIPLE:47I22.2//GTEX_SINGLE:47I22.2
8			2	1+2	PRKCH	PRKCH	GTEX_SINGLE:rs3783782:RP11//GTEX_MULTIPLE:rs3783782:RP11	GTEX_MULTIPLE:47I22.2//GTEX_SINGLE:47I22.2
8			2	1+2	FLJ22447	PRKCH	GTEX_SINGLE:rs3783782:RP11//GTEX_MULTIPLE:rs3783782:RP11	GTEX_MULTIPLE:47I22.2//GTEX_SINGLE:47I22.2
8			2	1+2	RP11-47I22.2	PRKCH	GTEX_SINGLE:rs3783782:RP11//GTEX_MULTIPLE:rs3783782:RP11	GTEX_MULTIPLE:47I22.2//GTEX_SINGLE:47I22.2
8			2	1+2	FLJ22447	PRKCH	GTEX_SINGLE:rs3783782:RP11//GTEX_MULTIPLE:rs3783782:RP11	GTEX_MULTIPLE:47I22.2//GTEX_SINGLE:47I22.2
8			2	1+2	RP11-47I22.2	PRKCH	GTEX_SINGLE:rs3783782:RP11//GTEX_MULTIPLE:rs3783782:RP11	GTEX_MULTIPLE:47I22.2//GTEX_SINGLE:47I22.2
8			2	1+2	RP11-47I22.2	PRKCH	GTEX_SINGLE:rs3783782:RP11//GTEX_MULTIPLE:rs3783782:RP11	GTEX_MULTIPLE:47I22.2//GTEX_SINGLE:47I22.2
8			2	1+2	FLJ22447	PRKCH	GTEX_SINGLE:rs3783782:RP11//GTEX_MULTIPLE:rs3783782:RP11	GTEX_MULTIPLE:47I22.2//GTEX_SINGLE:47I22.2
8			2	1+2	HIF1A	PRKCH	GTEX_SINGLE:rs3783782:RP11//GTEX_MULTIPLE:rs3783782:RP11	GTEX_MULTIPLE:47I22.2//GTEX_SINGLE:47I22.2
8			2	1+2	HIF1A-AS2	PRKCH	GTEX_SINGLE:rs3783782:RP11//GTEX_MULTIPLE:rs3783782:RP11	GTEX_MULTIPLE:47I22.2//GTEX_SINGLE:47I22.2
8			2	1+2	PRKCH	PRKCH	GTEX_SINGLE:rs3783782:RP11//GTEX_MULTIPLE:rs3783782:RP11	GTEX_MULTIPLE:47I22.2//GTEX_SINGLE:47I22.2
8			2	1+2	PRKCH	PRKCH	GTEX_SINGLE:rs3783782:RP11//GTEX_MULTIPLE:rs3783782:RP11	GTEX_MULTIPLE:47I22.2//GTEX_SINGLE:47I22.2
8			2	1+2	PRKCH	PRKCH	GTEX_SINGLE:rs3783782:RP11//GTEX_MULTIPLE:rs3783782:RP11	GTEX_MULTIPLE:47I22.2//GTEX_SINGLE:47I22.2
8			2	1+2	PRKCH	PRKCH	GTEX_SINGLE:rs3783782:RP11//GTEX_MULTIPLE:rs3783782:RP11	GTEX_MULTIPLE:47I22.2//GTEX_SINGLE:47I22.2
8			2	1+2	PRKCH	PRKCH	GTEX_SINGLE:rs3783782:RP11//GTEX_MULTIPLE:rs3783782:RP11	GTEX_MULTIPLE:47I22.2//GTEX_SINGLE:47I22.2
8			2	1+2	FLJ22447	PRKCH	GTEX_SINGLE:rs3783782:RP11//GTEX_MULTIPLE:rs3783782:RP11	GTEX_MULTIPLE:47I22.2//GTEX_SINGLE:47I22.2
8			2	1+2	RP11-47I22.2	PRKCH	GTEX_SINGLE:rs3783782:RP11//GTEX_MULTIPLE:rs3783782:RP11	GTEX_MULTIPLE:47I22.2//GTEX_SINGLE:47I22.2
8			2	1+2	FLJ22447	PRKCH	GTEX_SINGLE:rs3783782:RP11//GTEX_MULTIPLE:rs3783782:RP11	GTEX_MULTIPLE:47I22.2//GTEX_SINGLE:47I22.2
8			2	1+2	RP11-47I22.2	PRKCH	GTEX_SINGLE:rs3783782:RP11//GTEX_MULTIPLE:rs3783782:RP11	GTEX_MULTIPLE:47I22.2//GTEX_SINGLE:47I22.2
8			2	1+2	RP11-47I22.2	PRKCH	GTEX_SINGLE:rs3783782:RP11//GTEX_MULTIPLE:rs3783782:RP11	GTEX_MULTIPLE:47I22.2//GTEX_SINGLE:47I22.2
8			2	1+2	FLJ22447	PRKCH	GTEX_SINGLE:rs3783782:RP11//GTEX_MULTIPLE:rs3783782:RP11	GTEX_MULTIPLE:47I22.2//GTEX_SINGLE:47I22.2
8			2	1+2	HIF1A	PRKCH	GTEX_SINGLE:rs3783782:RP11//GTEX_MULTIPLE:rs3783782:RP11	GTEX_MULTIPLE:47I22.2//GTEX_SINGLE:47I22.2
8			2	1+2	HIF1A-AS2	PRKCH	GTEX_SINGLE:rs3783782:RP11//GTEX_MULTIPLE:rs3783782:RP11	GTEX_MULTIPLE:47I22.2//GTEX_SINGLE:47I22.2
8			2	1+2	FLJ22447	PRKCH	GTEX_SINGLE:rs3783782:RP11//GTEX_MULTIPLE:rs3783782:RP11	GTEX_MULTIPLE:47I22.2//GTEX_SINGLE:47I22.2
8			2	1+2	RP11-47I22.2	PRKCH	GTEX_SINGLE:rs3783782:RP11//GTEX_MULTIPLE:rs3783782:RP11	GTEX_MULTIPLE:47I22.2//GTEX_SINGLE:47I22.2
8			2	1+2	RP11-47I22.2	PRKCH	GTEX_SINGLE:rs3783782:RP11//GTEX_MULTIPLE:rs3783782:RP11	GTEX_MULTIPLE:47I22.2//GTEX_SINGLE:47I22.2
8			2	1+2	HIF1A	PRKCH	GTEX_SINGLE:rs3783782:RP11//GTEX_MULTIPLE:rs3783782:RP11	GTEX_MULTIPLE:47I22.2//GTEX_SINGLE:47I22.2
8			2	1+2	HIF1A-AS2	PRKCH	GTEX_SINGLE:rs3783782:RP11//GTEX_MULTIPLE:rs3783782:RP11	GTEX_MULTIPLE:47I22.2//GTEX_SINGLE:47I22.2
9	5 (RASGRP1)	7	x	1	FAM98B	RASGRP1	GTEX_MULTIPLE:rs8032939:RASGRP1//GTEX_SINGLE:rs8032939:RASGRP1//GTEX_MULTIPLE:rs8032939:RP11//GTEX_SINGLE:rs8032939:RP11	GTEX_MULTIPLE:Esophagus_Mucosa//GTEX_MULTIPLE:Skin_Not_Sun_Exposed_Suprapubic//GTEX_MULTIPLE:Heart_Atrial_Appendage//GTEX_MULTIPLE:Cells_EBV//GTEX_MULTIPLE:102L12.2//GTEX_SINGLE:Skin_Sun_Exposed_Lower_leg//GTEX_MULTIPLE:Spleen//GTEX_SINGLE:Skin_Not_Sun_Exposed_Suprapubic//GTEX_SINGLE:Testis//GTEX_SINGLE:275I4.2//GTEX_MULTIPLE:Skin_Sun_Exposed_Lower_leg//GTEX_SINGLE:Esophagus_Mucosa//GTEX_MULTIPLE…
9			x	1	RP11-275I4.2	RASGRP1	GTEX_MULTIPLE:rs8032939:RASGRP1//GTEX_SINGLE:rs8032939:RASGRP1//GTEX_MULTIPLE:rs8032939:RP11//GTEX_SINGLE:rs8032939:RP11	GTEX_MULTIPLE:Esophagus_Mucosa//GTEX_MULTIPLE:Skin_Not_Sun_Exposed_Suprapubic//GTEX_MULTIPLE:Heart_Atrial_Appendage//GTEX_MULTIPLE:Cells_EBV//GTEX_MULTIPLE:102L12.2//GTEX_SINGLE:Skin_Sun_Exposed_Lower_leg//GTEX_MULTIPLE:Spleen//GTEX_SINGLE:Skin_Not_Sun_Exposed_Suprapubic//GTEX_SINGLE:Testis//GTEX_SINGLE:275I4.2//GTEX_MULTIPLE:Skin_Sun_Exposed_Lower_leg//GTEX_SINGLE:Esophagus_Mucosa//GTEX_MULTIPLE…
9			x	1	C15orf53	RASGRP1	GTEX_MULTIPLE:rs8032939:RASGRP1//GTEX_SINGLE:rs8032939:RASGRP1//GTEX_MULTIPLE:rs8032939:RP11//GTEX_SINGLE:rs8032939:RP11	GTEX_MULTIPLE:Esophagus_Mucosa//GTEX_MULTIPLE:Skin_Not_Sun_Exposed_Suprapubic//GTEX_MULTIPLE:Heart_Atrial_Appendage//GTEX_MULTIPLE:Cells_EBV//GTEX_MULTIPLE:102L12.2//GTEX_SINGLE:Skin_Sun_Exposed_Lower_leg//GTEX_MULTIPLE:Spleen//GTEX_SINGLE:Skin_Not_Sun_Exposed_Suprapubic//GTEX_SINGLE:Testis//GTEX_SINGLE:275I4.2//GTEX_MULTIPLE:Skin_Sun_Exposed_Lower_leg//GTEX_SINGLE:Esophagus_Mucosa//GTEX_MULTIPLE…
9			x	1	FSIP1	RASGRP1	GTEX_MULTIPLE:rs8032939:RASGRP1//GTEX_SINGLE:rs8032939:RASGRP1//GTEX_MULTIPLE:rs8032939:RP11//GTEX_SINGLE:rs8032939:RP11	GTEX_MULTIPLE:Esophagus_Mucosa//GTEX_MULTIPLE:Skin_Not_Sun_Exposed_Suprapubic//GTEX_MULTIPLE:Heart_Atrial_Appendage//GTEX_MULTIPLE:Cells_EBV//GTEX_MULTIPLE:102L12.2//GTEX_SINGLE:Skin_Sun_Exposed_Lower_leg//GTEX_MULTIPLE:Spleen//GTEX_SINGLE:Skin_Not_Sun_Exposed_Suprapubic//GTEX_SINGLE:Testis//GTEX_SINGLE:275I4.2//GTEX_MULTIPLE:Skin_Sun_Exposed_Lower_leg//GTEX_SINGLE:Esophagus_Mucosa//GTEX_MULTIPLE…
9			x	1	RP11-37C7.3	RASGRP1	GTEX_MULTIPLE:rs8032939:RASGRP1//GTEX_SINGLE:rs8032939:RASGRP1//GTEX_MULTIPLE:rs8032939:RP11//GTEX_SINGLE:rs8032939:RP11	GTEX_MULTIPLE:Esophagus_Mucosa//GTEX_MULTIPLE:Skin_Not_Sun_Exposed_Suprapubic//GTEX_MULTIPLE:Heart_Atrial_Appendage//GTEX_MULTIPLE:Cells_EBV//GTEX_MULTIPLE:102L12.2//GTEX_SINGLE:Skin_Sun_Exposed_Lower_leg//GTEX_MULTIPLE:Spleen//GTEX_SINGLE:Skin_Not_Sun_Exposed_Suprapubic//GTEX_SINGLE:Testis//GTEX_SINGLE:275I4.2//GTEX_MULTIPLE:Skin_Sun_Exposed_Lower_leg//GTEX_SINGLE:Esophagus_Mucosa//GTEX_MULTIPLE…
9			x	1	RAB27A	RASGRP1	GTEX_MULTIPLE:rs8032939:RASGRP1//GTEX_SINGLE:rs8032939:RASGRP1//GTEX_MULTIPLE:rs8032939:RP11//GTEX_SINGLE:rs8032939:RP11	GTEX_MULTIPLE:Esophagus_Mucosa//GTEX_MULTIPLE:Skin_Not_Sun_Exposed_Suprapubic//GTEX_MULTIPLE:Heart_Atrial_Appendage//GTEX_MULTIPLE:Cells_EBV//GTEX_MULTIPLE:102L12.2//GTEX_SINGLE:Skin_Sun_Exposed_Lower_leg//GTEX_MULTIPLE:Spleen//GTEX_SINGLE:Skin_Not_Sun_Exposed_Suprapubic//GTEX_SINGLE:Testis//GTEX_SINGLE:275I4.2//GTEX_MULTIPLE:Skin_Sun_Exposed_Lower_leg//GTEX_SINGLE:Esophagus_Mucosa//GTEX_MULTIPLE…
9			x	1	AEN	RASGRP1	GTEX_MULTIPLE:rs8032939:RASGRP1//GTEX_SINGLE:rs8032939:RASGRP1//GTEX_MULTIPLE:rs8032939:RP11//GTEX_SINGLE:rs8032939:RP11	GTEX_MULTIPLE:Esophagus_Mucosa//GTEX_MULTIPLE:Skin_Not_Sun_Exposed_Suprapubic//GTEX_MULTIPLE:Heart_Atrial_Appendage//GTEX_MULTIPLE:Cells_EBV//GTEX_MULTIPLE:102L12.2//GTEX_SINGLE:Skin_Sun_Exposed_Lower_leg//GTEX_MULTIPLE:Spleen//GTEX_SINGLE:Skin_Not_Sun_Exposed_Suprapubic//GTEX_SINGLE:Testis//GTEX_SINGLE:275I4.2//GTEX_MULTIPLE:Skin_Sun_Exposed_Lower_leg//GTEX_SINGLE:Esophagus_Mucosa//GTEX_MULTIPLE…
9			x	1	LINS1	RASGRP1	GTEX_MULTIPLE:rs8032939:RASGRP1//GTEX_SINGLE:rs8032939:RASGRP1//GTEX_MULTIPLE:rs8032939:RP11//GTEX_SINGLE:rs8032939:RP11	GTEX_MULTIPLE:Esophagus_Mucosa//GTEX_MULTIPLE:Skin_Not_Sun_Exposed_Suprapubic//GTEX_MULTIPLE:Heart_Atrial_Appendage//GTEX_MULTIPLE:Cells_EBV//GTEX_MULTIPLE:102L12.2//GTEX_SINGLE:Skin_Sun_Exposed_Lower_leg//GTEX_MULTIPLE:Spleen//GTEX_SINGLE:Skin_Not_Sun_Exposed_Suprapubic//GTEX_SINGLE:Testis//GTEX_SINGLE:275I4.2//GTEX_MULTIPLE:Skin_Sun_Exposed_Lower_leg//GTEX_SINGLE:Esophagus_Mucosa//GTEX_MULTIPLE…
10	x (IKZF3+)	x	X	X	LASP1	MED1	GTEX_SINGLE:rs1877030:PPP1R1B//GTEX_MULTIPLE:rs1877030:PGAP3//NESDA:rs1877030:IKZF3//GTEX_MULTIPLE:rs1877030:RP11//GTEX_SINGLE:rs1877030:PGAP3//GTEX_MULTIPLE:rs1877030:GSDMB//GTEX_MULTIPLE:rs1877030:FBXL20//NESDA:rs1877030:ORMDL3//GTEX_SINGLE:rs1877030:FBXL20//GTEX_SINGLE:rs1877030:ERBB2//NESDA:rs1877030:GSDMB//GTEX_MULTIPLE:rs1877030:PNMT//GTEX_SINGLE:rs1877030:GSDMB//GTEX_MULTIPLE:rs1877030:ERB…	GTEX_MULTIPLE:Esophagus_Gastroesophageal_Junction//GTEX_SINGLE:Skin_Sun_Exposed_Lower_leg//GTEX_MULTIPLE:Uterus//GTEX_MULTIPLE:Whole_Blood//GTEX_MULTIPLE:Nerve_Tibial//GTEX_MULTIPLE:Brain_Anterior_cingulate_cortex_BA24//GTEX_MULTIPLE:Prostate//GTEX_SINGLE:Esophagus_Mucosa//NESDA:PBLOOD:1.73e-13:<1.34e-05//GTEX_MULTIPLE:Lung//GTEX_MULTIPLE:Adrenal_Gland//GTEX_MULTIPLE:Colon_Sigmoid//GTEX_MULTIPLE:…
10			X	X	FBXO47	MED1	GTEX_SINGLE:rs1877030:PPP1R1B//GTEX_MULTIPLE:rs1877030:PGAP3//NESDA:rs1877030:IKZF3//GTEX_MULTIPLE:rs1877030:RP11//GTEX_SINGLE:rs1877030:PGAP3//GTEX_MULTIPLE:rs1877030:GSDMB//GTEX_MULTIPLE:rs1877030:FBXL20//NESDA:rs1877030:ORMDL3//GTEX_SINGLE:rs1877030:FBXL20//GTEX_SINGLE:rs1877030:ERBB2//NESDA:rs1877030:GSDMB//GTEX_MULTIPLE:rs1877030:PNMT//GTEX_SINGLE:rs1877030:GSDMB//GTEX_MULTIPLE:rs1877030:ERB…	GTEX_MULTIPLE:Esophagus_Gastroesophageal_Junction//GTEX_SINGLE:Skin_Sun_Exposed_Lower_leg//GTEX_MULTIPLE:Uterus//GTEX_MULTIPLE:Whole_Blood//GTEX_MULTIPLE:Nerve_Tibial//GTEX_MULTIPLE:Brain_Anterior_cingulate_cortex_BA24//GTEX_MULTIPLE:Prostate//GTEX_SINGLE:Esophagus_Mucosa//NESDA:PBLOOD:1.73e-13:<1.34e-05//GTEX_MULTIPLE:Lung//GTEX_MULTIPLE:Adrenal_Gland//GTEX_MULTIPLE:Colon_Sigmoid//GTEX_MULTIPLE:…
10			X	X	FBXO42	MED1	GTEX_SINGLE:rs1877030:PPP1R1B//GTEX_MULTIPLE:rs1877030:PGAP3//NESDA:rs1877030:IKZF3//GTEX_MULTIPLE:rs1877030:RP11//GTEX_SINGLE:rs1877030:PGAP3//GTEX_MULTIPLE:rs1877030:GSDMB//GTEX_MULTIPLE:rs1877030:FBXL20//NESDA:rs1877030:ORMDL3//GTEX_SINGLE:rs1877030:FBXL20//GTEX_SINGLE:rs1877030:ERBB2//NESDA:rs1877030:GSDMB//GTEX_MULTIPLE:rs1877030:PNMT//GTEX_SINGLE:rs1877030:GSDMB//GTEX_MULTIPLE:rs1877030:ERB…	GTEX_MULTIPLE:Esophagus_Gastroesophageal_Junction//GTEX_SINGLE:Skin_Sun_Exposed_Lower_leg//GTEX_MULTIPLE:Uterus//GTEX_MULTIPLE:Whole_Blood//GTEX_MULTIPLE:Nerve_Tibial//GTEX_MULTIPLE:Brain_Anterior_cingulate_cortex_BA24//GTEX_MULTIPLE:Prostate//GTEX_SINGLE:Esophagus_Mucosa//NESDA:PBLOOD:1.73e-13:<1.34e-05//GTEX_MULTIPLE:Lung//GTEX_MULTIPLE:Adrenal_Gland//GTEX_MULTIPLE:Colon_Sigmoid//GTEX_MULTIPLE:…
10			x	X	SZRD1	MED1	GTEX_SINGLE:rs1877030:PPP1R1B//GTEX_MULTIPLE:rs1877030:PGAP3//NESDA:rs1877030:IKZF3//GTEX_MULTIPLE:rs1877030:RP11//GTEX_SINGLE:rs1877030:PGAP3//GTEX_MULTIPLE:rs1877030:GSDMB//GTEX_MULTIPLE:rs1877030:FBXL20//NESDA:rs1877030:ORMDL3//GTEX_SINGLE:rs1877030:FBXL20//GTEX_SINGLE:rs1877030:ERBB2//NESDA:rs1877030:GSDMB//GTEX_MULTIPLE:rs1877030:PNMT//GTEX_SINGLE:rs1877030:GSDMB//GTEX_MULTIPLE:rs1877030:ERB…	GTEX_MULTIPLE:Esophagus_Gastroesophageal_Junction//GTEX_SINGLE:Skin_Sun_Exposed_Lower_leg//GTEX_MULTIPLE:Uterus//GTEX_MULTIPLE:Whole_Blood//GTEX_MULTIPLE:Nerve_Tibial//GTEX_MULTIPLE:Brain_Anterior_cingulate_cortex_BA24//GTEX_MULTIPLE:Prostate//GTEX_SINGLE:Esophagus_Mucosa//NESDA:PBLOOD:1.73e-13:<1.34e-05//GTEX_MULTIPLE:Lung//GTEX_MULTIPLE:Adrenal_Gland//GTEX_MULTIPLE:Colon_Sigmoid//GTEX_MULTIPLE:…
11	6 (ORMDL3 ETC)	8	3	1+2	IKZF3	C17orf37,CRKRS,CSF3,ERBB2,FBXL20,GRB7,GSDMA,GSDMB,GSDML,GSMDL,HER-2,IKZF3,LRRC3C,MED1,NEUROD2,NR,ORMDL3,PERLD1,PNMT,PPP1R1B,STAC2,STARD3,TCAP,ZBPB2,ZNFN1A3,ZPBP2	NESDA:rs143123127:GSDMA//NESDA:rs4795400:ORMDL3//NESDA:rs4795400:GSDMB//NESDA:rs4795400:IKZF3//NESDA:rs4795400:GSDMA//NESDA:rs4795400:CDK12//estonia:rs4795400:ORMDL3//NESDA:rs4795400:PSMD3//estonia:rs4795400:GSDMB//NESDA:rs4795397:GSDMA//NESDA:rs4795397:GSDMB//estonia:rs4795397:GSDMB//NESDA:rs4795397:IKZF3//BIOS:rs4795397:ZPBP2//estonia:rs4795397:ORMDL3//NESDA:rs4795397:ORMDL3//estonia:rs59716545…	NESDA:PBLOOD:7.60e-08:6.59e-04//NESDA:PBLOOD:1.44e-14:<1.34e-05//NESDA:PBLOOD:2.51e-07:1.85e-03//NESDA:PBLOOD:3.76e-07:2.94e-03//NESDA:PBLOOD:5.46e-09:6.53e-05//NESDA:PBLOOD:8.37e-111:<1.34e-05//estonia:CD4:2.65E-15:0//estonia:CD8:2.40E-36:0//NESDA:PBLOOD:8.97e-20:<1.34e-05//estonia:CD8:2.07E-26:0//NESDA:PBLOOD:1.28e-06:8.37e-03//NESDA:PBLOOD:4.56e-83:<1.34e-05//estonia:CD4:1.76E-23:0//estonia:CD…
11			3	1+2	CTB-58E17.1	C17orf37,CRKRS,CSF3,ERBB2,FBXL20,GRB7,GSDMA,GSDMB,GSDML,GSMDL,HER-2,IKZF3,MED1,NEUROD2,NR,ORMDL3,PERLD1,PNMT,PPP1R1B,STAC2,STARD3,TCAP,ZBPB2,ZNFN1A3,ZPBP2	NESDA:rs143123127:GSDMA//NESDA:rs4795397:GSDMA//NESDA:rs4795397:GSDMB//estonia:rs4795397:GSDMB//NESDA:rs4795397:IKZF3//BIOS:rs4795397:ZPBP2//estonia:rs4795397:ORMDL3//NESDA:rs4795397:ORMDL3//estonia:rs59716545:ORMDL3//NESDA:rs59716545:GSDMB//NESDA:rs59716545:CDK12//NESDA:rs59716545:ORMDL3//NESDA:rs59716545:IKZF3//NESDA:rs59716545:PSMD3//NESDA:rs59716545:GSDMA//estonia:rs59716545:GSDMB//NESDA:rs12…	NESDA:PBLOOD:7.60e-08:6.59e-04//NESDA:PBLOOD:1.44e-14:<1.34e-05//NESDA:PBLOOD:7.40e-93:<1.34e-05//estonia:CD4:2.22E-25:0//estonia:CD4:1.59E-28:0//estonia:CD8:4.36E-38:0//NESDA:PBLOOD:1.05e-92:<1.34e-05//BIOS:BLOOD:2.48E-09:0//estonia:CD4:2.64E-16:0//NESDA:PBLOOD:4.67e-16:<1.34e-05//NESDA:PBLOOD:1.09e-10:<1.34e-05//estonia:CD8:7.83E-29:0//NESDA:PBLOOD:9.47e-68:<1.34e-05//NESDA:PBLOOD:3.05e-07:2.31…
11			3	1+2	ERBB2	C17orf37,CRKRS,CSF3,ERBB2,FBXL20,GRB7,GSDMA,GSDMB,GSDML,GSMDL,HER-2,IKZF3,MED1,NEUROD2,NR,ORMDL3,PERLD1,PNMT,PPP1R1B,STAC2,STARD3,TCAP,ZBPB2,ZNFN1A3,ZPBP2	NESDA:rs143123127:GSDMA//NESDA:rs4795397:GSDMA//NESDA:rs4795397:GSDMB//estonia:rs4795397:GSDMB//NESDA:rs4795397:IKZF3//BIOS:rs4795397:ZPBP2//estonia:rs4795397:ORMDL3//NESDA:rs4795397:ORMDL3//estonia:rs59716545:ORMDL3//NESDA:rs59716545:GSDMB//NESDA:rs59716545:CDK12//NESDA:rs59716545:ORMDL3//NESDA:rs59716545:IKZF3//NESDA:rs59716545:PSMD3//NESDA:rs59716545:GSDMA//estonia:rs59716545:GSDMB//NESDA:rs12…	NESDA:PBLOOD:7.60e-08:6.59e-04//NESDA:PBLOOD:1.44e-14:<1.34e-05//NESDA:PBLOOD:7.40e-93:<1.34e-05//estonia:CD4:2.22E-25:0//estonia:CD4:1.59E-28:0//estonia:CD8:4.36E-38:0//NESDA:PBLOOD:1.05e-92:<1.34e-05//BIOS:BLOOD:2.48E-09:0//estonia:CD4:2.64E-16:0//NESDA:PBLOOD:4.67e-16:<1.34e-05//NESDA:PBLOOD:1.09e-10:<1.34e-05//estonia:CD8:7.83E-29:0//NESDA:PBLOOD:9.47e-68:<1.34e-05//NESDA:PBLOOD:3.05e-07:2.31…
11			3	1+2	ERBB2	C17orf37,CRKRS,CSF3,ERBB2,FBXL20,GRB7,GSDMA,GSDMB,GSDML,GSMDL,HER-2,IKZF3,MED1,NEUROD2,NR,ORMDL3,PERLD1,PNMT,PPP1R1B,STAC2,STARD3,TCAP,ZBPB2,ZNFN1A3,ZPBP2	NESDA:rs143123127:GSDMA//NESDA:rs4795397:GSDMA//NESDA:rs4795397:GSDMB//estonia:rs4795397:GSDMB//NESDA:rs4795397:IKZF3//BIOS:rs4795397:ZPBP2//estonia:rs4795397:ORMDL3//NESDA:rs4795397:ORMDL3//estonia:rs59716545:ORMDL3//NESDA:rs59716545:GSDMB//NESDA:rs59716545:CDK12//NESDA:rs59716545:ORMDL3//NESDA:rs59716545:IKZF3//NESDA:rs59716545:PSMD3//NESDA:rs59716545:GSDMA//estonia:rs59716545:GSDMB//NESDA:rs12…	NESDA:PBLOOD:7.60e-08:6.59e-04//NESDA:PBLOOD:1.44e-14:<1.34e-05//NESDA:PBLOOD:7.40e-93:<1.34e-05//estonia:CD4:2.22E-25:0//estonia:CD4:1.59E-28:0//estonia:CD8:4.36E-38:0//NESDA:PBLOOD:1.05e-92:<1.34e-05//BIOS:BLOOD:2.48E-09:0//estonia:CD4:2.64E-16:0//NESDA:PBLOOD:4.67e-16:<1.34e-05//NESDA:PBLOOD:1.09e-10:<1.34e-05//estonia:CD8:7.83E-29:0//NESDA:PBLOOD:9.47e-68:<1.34e-05//NESDA:PBLOOD:3.05e-07:2.31…
11			3	1+2	PSMD3	C17orf37,CRKRS,CSF3,ERBB2,FBXL20,GRB7,GSDMA,GSDMB,GSDML,GSMDL,HER-2,IKZF3,MED1,NEUROD2,NR,ORMDL3,PERLD1,PNMT,PPP1R1B,STAC2,STARD3,TCAP,ZBPB2,ZNFN1A3,ZPBP2	NESDA:rs143123127:GSDMA//NESDA:rs4795397:GSDMA//NESDA:rs4795397:GSDMB//estonia:rs4795397:GSDMB//NESDA:rs4795397:IKZF3//BIOS:rs4795397:ZPBP2//estonia:rs4795397:ORMDL3//NESDA:rs4795397:ORMDL3//estonia:rs59716545:ORMDL3//NESDA:rs59716545:GSDMB//NESDA:rs59716545:CDK12//NESDA:rs59716545:ORMDL3//NESDA:rs59716545:IKZF3//NESDA:rs59716545:PSMD3//NESDA:rs59716545:GSDMA//estonia:rs59716545:GSDMB//NESDA:rs12…	NESDA:PBLOOD:7.60e-08:6.59e-04//NESDA:PBLOOD:1.44e-14:<1.34e-05//NESDA:PBLOOD:7.40e-93:<1.34e-05//estonia:CD4:2.22E-25:0//estonia:CD4:1.59E-28:0//estonia:CD8:4.36E-38:0//NESDA:PBLOOD:1.05e-92:<1.34e-05//BIOS:BLOOD:2.48E-09:0//estonia:CD4:2.64E-16:0//NESDA:PBLOOD:4.67e-16:<1.34e-05//NESDA:PBLOOD:1.09e-10:<1.34e-05//estonia:CD8:7.83E-29:0//NESDA:PBLOOD:9.47e-68:<1.34e-05//NESDA:PBLOOD:3.05e-07:2.31…
11			3	1+2	RP5-1028K7.2	C17orf37,CRKRS,CSF3,ERBB2,FBXL20,GRB7,GSDMA,GSDMB,GSDML,GSMDL,HER-2,IKZF3,MED1,NEUROD2,NR,ORMDL3,PERLD1,PNMT,PPP1R1B,STAC2,STARD3,TCAP,ZBPB2,ZNFN1A3,ZPBP2	NESDA:rs143123127:GSDMA//NESDA:rs4795397:GSDMA//NESDA:rs4795397:GSDMB//estonia:rs4795397:GSDMB//NESDA:rs4795397:IKZF3//BIOS:rs4795397:ZPBP2//estonia:rs4795397:ORMDL3//NESDA:rs4795397:ORMDL3//estonia:rs59716545:ORMDL3//NESDA:rs59716545:GSDMB//NESDA:rs59716545:CDK12//NESDA:rs59716545:ORMDL3//NESDA:rs59716545:IKZF3//NESDA:rs59716545:PSMD3//NESDA:rs59716545:GSDMA//estonia:rs59716545:GSDMB//NESDA:rs12…	NESDA:PBLOOD:7.60e-08:6.59e-04//NESDA:PBLOOD:1.44e-14:<1.34e-05//NESDA:PBLOOD:7.40e-93:<1.34e-05//estonia:CD4:2.22E-25:0//estonia:CD4:1.59E-28:0//estonia:CD8:4.36E-38:0//NESDA:PBLOOD:1.05e-92:<1.34e-05//BIOS:BLOOD:2.48E-09:0//estonia:CD4:2.64E-16:0//NESDA:PBLOOD:4.67e-16:<1.34e-05//NESDA:PBLOOD:1.09e-10:<1.34e-05//estonia:CD8:7.83E-29:0//NESDA:PBLOOD:9.47e-68:<1.34e-05//NESDA:PBLOOD:3.05e-07:2.31…
11			3	1+2	CTB-58E17.1	C17orf37,CRKRS,CSF3,ERBB2,FBXL20,GRB7,GSDMA,GSDMB,GSDML,GSMDL,HER-2,IKZF3,LRRC3C,MED1,NEUROD2,NR,ORMDL3,PERLD1,PNMT,PPP1R1B,STAC2,STARD3,TCAP,ZBPB2,ZNFN1A3,ZPBP2	NESDA:rs143123127:GSDMA//NESDA:rs4795400:ORMDL3//NESDA:rs4795400:GSDMB//NESDA:rs4795400:IKZF3//NESDA:rs4795400:GSDMA//NESDA:rs4795400:CDK12//estonia:rs4795400:ORMDL3//NESDA:rs4795400:PSMD3//estonia:rs4795400:GSDMB//NESDA:rs4795397:GSDMA//NESDA:rs4795397:GSDMB//estonia:rs4795397:GSDMB//NESDA:rs4795397:IKZF3//BIOS:rs4795397:ZPBP2//estonia:rs4795397:ORMDL3//NESDA:rs4795397:ORMDL3//estonia:rs59716545…	NESDA:PBLOOD:7.60e-08:6.59e-04//NESDA:PBLOOD:1.44e-14:<1.34e-05//NESDA:PBLOOD:2.51e-07:1.85e-03//NESDA:PBLOOD:3.76e-07:2.94e-03//NESDA:PBLOOD:5.46e-09:6.53e-05//NESDA:PBLOOD:8.37e-111:<1.34e-05//estonia:CD4:2.65E-15:0//estonia:CD8:2.40E-36:0//NESDA:PBLOOD:8.97e-20:<1.34e-05//estonia:CD8:2.07E-26:0//NESDA:PBLOOD:1.28e-06:8.37e-03//NESDA:PBLOOD:4.56e-83:<1.34e-05//estonia:CD4:1.76E-23:0//estonia:CD…
11			3	1+2	ERBB2	C17orf37,CRKRS,CSF3,ERBB2,FBXL20,GRB7,GSDMA,GSDMB,GSDML,GSMDL,HER-2,IKZF3,LRRC3C,MED1,NEUROD2,NR,ORMDL3,PERLD1,PNMT,PPP1R1B,STAC2,STARD3,TCAP,ZBPB2,ZNFN1A3,ZPBP2	NESDA:rs143123127:GSDMA//NESDA:rs4795400:ORMDL3//NESDA:rs4795400:GSDMB//NESDA:rs4795400:IKZF3//NESDA:rs4795400:GSDMA//NESDA:rs4795400:CDK12//estonia:rs4795400:ORMDL3//NESDA:rs4795400:PSMD3//estonia:rs4795400:GSDMB//NESDA:rs4795397:GSDMA//NESDA:rs4795397:GSDMB//estonia:rs4795397:GSDMB//NESDA:rs4795397:IKZF3//BIOS:rs4795397:ZPBP2//estonia:rs4795397:ORMDL3//NESDA:rs4795397:ORMDL3//estonia:rs59716545…	NESDA:PBLOOD:7.60e-08:6.59e-04//NESDA:PBLOOD:1.44e-14:<1.34e-05//NESDA:PBLOOD:2.51e-07:1.85e-03//NESDA:PBLOOD:3.76e-07:2.94e-03//NESDA:PBLOOD:5.46e-09:6.53e-05//NESDA:PBLOOD:8.37e-111:<1.34e-05//estonia:CD4:2.65E-15:0//estonia:CD8:2.40E-36:0//NESDA:PBLOOD:8.97e-20:<1.34e-05//estonia:CD8:2.07E-26:0//NESDA:PBLOOD:1.28e-06:8.37e-03//NESDA:PBLOOD:4.56e-83:<1.34e-05//estonia:CD4:1.76E-23:0//estonia:CD…
11			3	1+2	ERBB2	C17orf37,CRKRS,CSF3,ERBB2,FBXL20,GRB7,GSDMA,GSDMB,GSDML,GSMDL,HER-2,IKZF3,LRRC3C,MED1,NEUROD2,NR,ORMDL3,PERLD1,PNMT,PPP1R1B,STAC2,STARD3,TCAP,ZBPB2,ZNFN1A3,ZPBP2	NESDA:rs143123127:GSDMA//NESDA:rs4795400:ORMDL3//NESDA:rs4795400:GSDMB//NESDA:rs4795400:IKZF3//NESDA:rs4795400:GSDMA//NESDA:rs4795400:CDK12//estonia:rs4795400:ORMDL3//NESDA:rs4795400:PSMD3//estonia:rs4795400:GSDMB//NESDA:rs4795397:GSDMA//NESDA:rs4795397:GSDMB//estonia:rs4795397:GSDMB//NESDA:rs4795397:IKZF3//BIOS:rs4795397:ZPBP2//estonia:rs4795397:ORMDL3//NESDA:rs4795397:ORMDL3//estonia:rs59716545…	NESDA:PBLOOD:7.60e-08:6.59e-04//NESDA:PBLOOD:1.44e-14:<1.34e-05//NESDA:PBLOOD:2.51e-07:1.85e-03//NESDA:PBLOOD:3.76e-07:2.94e-03//NESDA:PBLOOD:5.46e-09:6.53e-05//NESDA:PBLOOD:8.37e-111:<1.34e-05//estonia:CD4:2.65E-15:0//estonia:CD8:2.40E-36:0//NESDA:PBLOOD:8.97e-20:<1.34e-05//estonia:CD8:2.07E-26:0//NESDA:PBLOOD:1.28e-06:8.37e-03//NESDA:PBLOOD:4.56e-83:<1.34e-05//estonia:CD4:1.76E-23:0//estonia:CD…
11			3	1+2	PSMD3	C17orf37,CRKRS,CSF3,ERBB2,FBXL20,GRB7,GSDMA,GSDMB,GSDML,GSMDL,HER-2,IKZF3,LRRC3C,MED1,NEUROD2,NR,ORMDL3,PERLD1,PNMT,PPP1R1B,STAC2,STARD3,TCAP,ZBPB2,ZNFN1A3,ZPBP2	NESDA:rs143123127:GSDMA//NESDA:rs4795400:ORMDL3//NESDA:rs4795400:GSDMB//NESDA:rs4795400:IKZF3//NESDA:rs4795400:GSDMA//NESDA:rs4795400:CDK12//estonia:rs4795400:ORMDL3//NESDA:rs4795400:PSMD3//estonia:rs4795400:GSDMB//NESDA:rs4795397:GSDMA//NESDA:rs4795397:GSDMB//estonia:rs4795397:GSDMB//NESDA:rs4795397:IKZF3//BIOS:rs4795397:ZPBP2//estonia:rs4795397:ORMDL3//NESDA:rs4795397:ORMDL3//estonia:rs59716545…	NESDA:PBLOOD:7.60e-08:6.59e-04//NESDA:PBLOOD:1.44e-14:<1.34e-05//NESDA:PBLOOD:2.51e-07:1.85e-03//NESDA:PBLOOD:3.76e-07:2.94e-03//NESDA:PBLOOD:5.46e-09:6.53e-05//NESDA:PBLOOD:8.37e-111:<1.34e-05//estonia:CD4:2.65E-15:0//estonia:CD8:2.40E-36:0//NESDA:PBLOOD:8.97e-20:<1.34e-05//estonia:CD8:2.07E-26:0//NESDA:PBLOOD:1.28e-06:8.37e-03//NESDA:PBLOOD:4.56e-83:<1.34e-05//estonia:CD4:1.76E-23:0//estonia:CD…
11			3	1+2	RP5-1028K7.2	C17orf37,CRKRS,CSF3,ERBB2,FBXL20,GRB7,GSDMA,GSDMB,GSDML,GSMDL,HER-2,IKZF3,LRRC3C,MED1,NEUROD2,NR,ORMDL3,PERLD1,PNMT,PPP1R1B,STAC2,STARD3,TCAP,ZBPB2,ZNFN1A3,ZPBP2	NESDA:rs143123127:GSDMA//NESDA:rs4795400:ORMDL3//NESDA:rs4795400:GSDMB//NESDA:rs4795400:IKZF3//NESDA:rs4795400:GSDMA//NESDA:rs4795400:CDK12//estonia:rs4795400:ORMDL3//NESDA:rs4795400:PSMD3//estonia:rs4795400:GSDMB//NESDA:rs4795397:GSDMA//NESDA:rs4795397:GSDMB//estonia:rs4795397:GSDMB//NESDA:rs4795397:IKZF3//BIOS:rs4795397:ZPBP2//estonia:rs4795397:ORMDL3//NESDA:rs4795397:ORMDL3//estonia:rs59716545…	NESDA:PBLOOD:7.60e-08:6.59e-04//NESDA:PBLOOD:1.44e-14:<1.34e-05//NESDA:PBLOOD:2.51e-07:1.85e-03//NESDA:PBLOOD:3.76e-07:2.94e-03//NESDA:PBLOOD:5.46e-09:6.53e-05//NESDA:PBLOOD:8.37e-111:<1.34e-05//estonia:CD4:2.65E-15:0//estonia:CD8:2.40E-36:0//NESDA:PBLOOD:8.97e-20:<1.34e-05//estonia:CD8:2.07E-26:0//NESDA:PBLOOD:1.28e-06:8.37e-03//NESDA:PBLOOD:4.56e-83:<1.34e-05//estonia:CD4:1.76E-23:0//estonia:CD…
12	x (RP11)	9	4	1+2	PTPN2	NR,PTPN2,RP11-973H7.1,intergenic	GTEX_MULTIPLE:rs8083786:RP11//GTEX_SINGLE:rs8083786:RP11//GTEX_SINGLE:rs2542151:RP11//GTEX_MULTIPLE:rs2542151:RP11//GTEX_MULTIPLE:rs1893217:RP11//GTEX_SINGLE:rs1893217:RP11	GTEX_MULTIPLE:973H7.1//GTEX_SINGLE:973H7.1//GTEX_MULTIPLE:973H7.1//GTEX_SINGLE:973H7.1//GTEX_MULTIPLE:973H7.1//GTEX_SINGLE:973H7.1
12			4	1+2	ANKRD12	PTPN2	GTEX_MULTIPLE:rs8083786:RP11//GTEX_SINGLE:rs8083786:RP11	GTEX_MULTIPLE:973H7.1//GTEX_SINGLE:973H7.1
12			4	1+2	MPPE1	PTPN2	GTEX_MULTIPLE:rs8083786:RP11//GTEX_SINGLE:rs8083786:RP11	GTEX_MULTIPLE:973H7.1//GTEX_SINGLE:973H7.1
12			4	1+2	RP11-973H7.5	PTPN2	GTEX_MULTIPLE:rs8083786:RP11//GTEX_SINGLE:rs8083786:RP11	GTEX_MULTIPLE:973H7.1//GTEX_SINGLE:973H7.1
12			4	1+2	RP11-973H7.4	PTPN2	GTEX_MULTIPLE:rs8083786:RP11//GTEX_SINGLE:rs8083786:RP11	GTEX_MULTIPLE:973H7.1//GTEX_SINGLE:973H7.1
12			4	1+2	PTPN2	PTPN2	GTEX_MULTIPLE:rs8083786:RP11//GTEX_SINGLE:rs8083786:RP11	GTEX_MULTIPLE:973H7.1//GTEX_SINGLE:973H7.1
12			4	1+2	SEH1L	PTPN2	GTEX_MULTIPLE:rs8083786:RP11//GTEX_SINGLE:rs8083786:RP11	GTEX_MULTIPLE:973H7.1//GTEX_SINGLE:973H7.1
12			4	1+2	SEH1L	PTPN2	GTEX_MULTIPLE:rs8083786:RP11//GTEX_SINGLE:rs8083786:RP11	GTEX_MULTIPLE:973H7.1//GTEX_SINGLE:973H7.1
12			4	1+2	RNMT	PTPN2	GTEX_MULTIPLE:rs8083786:RP11//GTEX_SINGLE:rs8083786:RP11	GTEX_MULTIPLE:973H7.1//GTEX_SINGLE:973H7.1
12			4	1+2	RNMT	PTPN2	GTEX_MULTIPLE:rs8083786:RP11//GTEX_SINGLE:rs8083786:RP11	GTEX_MULTIPLE:973H7.1//GTEX_SINGLE:973H7.1
12			4	1+2	WDR7	PTPN2	GTEX_MULTIPLE:rs8083786:RP11//GTEX_SINGLE:rs8083786:RP11	GTEX_MULTIPLE:973H7.1//GTEX_SINGLE:973H7.1
13	7 (LBH)	10	x	1	LCLAT1	LBH	GTEX_MULTIPLE:rs10175798:LBH//GTEX_SINGLE:rs10175798:LBH//GTEX_MULTIPLE:rs7579944:LBH//GTEX_SINGLE:rs7579944:LBH	GTEX_MULTIPLE:Skin_Not_Sun_Exposed_Suprapubic//GTEX_MULTIPLE:Thyroid//GTEX_MULTIPLE:Artery_Coronary//GTEX_MULTIPLE:Esophagus_Gastroesophageal_Junction//GTEX_SINGLE:Nerve_Tibial//GTEX_MULTIPLE:Whole_Blood//GTEX_MULTIPLE:Testis//GTEX_MULTIPLE:Artery_Aorta//GTEX_MULTIPLE:Spleen//GTEX_MULTIPLE:Breast_Mammary_Tissue//GTEX_MULTIPLE:Artery_Tibial//GTEX_MULTIPLE:Nerve_Tibial//GTEX_MULTIPLE:Skin_Sun_Expos…
13			x	1	DPY30	LBH	GTEX_MULTIPLE:rs10175798:LBH//GTEX_SINGLE:rs10175798:LBH//GTEX_MULTIPLE:rs7579944:LBH//GTEX_SINGLE:rs7579944:LBH	GTEX_MULTIPLE:Skin_Not_Sun_Exposed_Suprapubic//GTEX_MULTIPLE:Thyroid//GTEX_MULTIPLE:Artery_Coronary//GTEX_MULTIPLE:Esophagus_Gastroesophageal_Junction//GTEX_SINGLE:Nerve_Tibial//GTEX_MULTIPLE:Whole_Blood//GTEX_MULTIPLE:Testis//GTEX_MULTIPLE:Artery_Aorta//GTEX_MULTIPLE:Spleen//GTEX_MULTIPLE:Breast_Mammary_Tissue//GTEX_MULTIPLE:Artery_Tibial//GTEX_MULTIPLE:Nerve_Tibial//GTEX_MULTIPLE:Skin_Sun_Expos…
13			x	1	FAM98A	LBH	GTEX_MULTIPLE:rs10175798:LBH//GTEX_SINGLE:rs10175798:LBH//GTEX_MULTIPLE:rs7579944:LBH//GTEX_SINGLE:rs7579944:LBH	GTEX_MULTIPLE:Skin_Not_Sun_Exposed_Suprapubic//GTEX_MULTIPLE:Thyroid//GTEX_MULTIPLE:Artery_Coronary//GTEX_MULTIPLE:Esophagus_Gastroesophageal_Junction//GTEX_SINGLE:Nerve_Tibial//GTEX_MULTIPLE:Whole_Blood//GTEX_MULTIPLE:Testis//GTEX_MULTIPLE:Artery_Aorta//GTEX_MULTIPLE:Spleen//GTEX_MULTIPLE:Breast_Mammary_Tissue//GTEX_MULTIPLE:Artery_Tibial//GTEX_MULTIPLE:Nerve_Tibial//GTEX_MULTIPLE:Skin_Sun_Expos…
13			x	1	LCLAT1	LBH	GTEX_MULTIPLE:rs10175798:LBH//GTEX_SINGLE:rs10175798:LBH//GTEX_MULTIPLE:rs7579944:LBH//GTEX_SINGLE:rs7579944:LBH//GTEX_MULTIPLE:rs10175798:LBH//GTEX_SINGLE:rs10175798:LBH	GTEX_MULTIPLE:Skin_Not_Sun_Exposed_Suprapubic//GTEX_MULTIPLE:Thyroid//GTEX_MULTIPLE:Artery_Coronary//GTEX_MULTIPLE:Esophagus_Gastroesophageal_Junction//GTEX_SINGLE:Nerve_Tibial//GTEX_MULTIPLE:Whole_Blood//GTEX_MULTIPLE:Testis//GTEX_MULTIPLE:Artery_Aorta//GTEX_MULTIPLE:Spleen//GTEX_MULTIPLE:Breast_Mammary_Tissue//GTEX_MULTIPLE:Artery_Tibial//GTEX_MULTIPLE:Nerve_Tibial//GTEX_MULTIPLE:Skin_Sun_Expos…
13			x	1	DPY30	LBH	GTEX_MULTIPLE:rs10175798:LBH//GTEX_SINGLE:rs10175798:LBH//GTEX_MULTIPLE:rs7579944:LBH//GTEX_SINGLE:rs7579944:LBH//GTEX_MULTIPLE:rs10175798:LBH//GTEX_SINGLE:rs10175798:LBH	GTEX_MULTIPLE:Skin_Not_Sun_Exposed_Suprapubic//GTEX_MULTIPLE:Thyroid//GTEX_MULTIPLE:Artery_Coronary//GTEX_MULTIPLE:Esophagus_Gastroesophageal_Junction//GTEX_SINGLE:Nerve_Tibial//GTEX_MULTIPLE:Whole_Blood//GTEX_MULTIPLE:Testis//GTEX_MULTIPLE:Artery_Aorta//GTEX_MULTIPLE:Spleen//GTEX_MULTIPLE:Breast_Mammary_Tissue//GTEX_MULTIPLE:Artery_Tibial//GTEX_MULTIPLE:Nerve_Tibial//GTEX_MULTIPLE:Skin_Sun_Expos…
13			x	1	FAM98A	LBH	GTEX_MULTIPLE:rs10175798:LBH//GTEX_SINGLE:rs10175798:LBH//GTEX_MULTIPLE:rs7579944:LBH//GTEX_SINGLE:rs7579944:LBH//GTEX_MULTIPLE:rs10175798:LBH//GTEX_SINGLE:rs10175798:LBH	GTEX_MULTIPLE:Skin_Not_Sun_Exposed_Suprapubic//GTEX_MULTIPLE:Thyroid//GTEX_MULTIPLE:Artery_Coronary//GTEX_MULTIPLE:Esophagus_Gastroesophageal_Junction//GTEX_SINGLE:Nerve_Tibial//GTEX_MULTIPLE:Whole_Blood//GTEX_MULTIPLE:Testis//GTEX_MULTIPLE:Artery_Aorta//GTEX_MULTIPLE:Spleen//GTEX_MULTIPLE:Breast_Mammary_Tissue//GTEX_MULTIPLE:Artery_Tibial//GTEX_MULTIPLE:Nerve_Tibial//GTEX_MULTIPLE:Skin_Sun_Expos…
14	8 (REL)	11	x	1	YWHAQ	FLJ16341,REL	NESDA:rs34695944:REL//NESDA:rs34695944:USP34//NESDA:rs34695944:AHSA2//GTEX_MULTIPLE:rs34695944:PUS10//GTEX_SINGLE:rs34695944:PUS10//NESDA:rs13031237:AHSA2//NESDA:rs13031237:REL//NESDA:rs13031237:USP34//NESDA:rs13017599:USP34//NESDA:rs13017599:AHSA2//NESDA:rs13017599:REL//GTEX_SINGLE:rs13017599:PUS10//GTEX_MULTIPLE:rs13017599:PUS10//NESDA:rs62149416:USP34//NESDA:rs62149416:REL//NESDA:rs62149416:AH…	GTEX_MULTIPLE:Brain_Cerebellum//GTEX_MULTIPLE:Esophagus_Gastroesophageal_Junction//GTEX_MULTIPLE:Uterus//GTEX_MULTIPLE:Whole_Blood//GTEX_MULTIPLE:Nerve_Tibial//GTEX_SINGLE:Artery_Tibial//GTEX_MULTIPLE:Prostate//GTEX_MULTIPLE:Adrenal_Gland//GTEX_MULTIPLE:Lung//GTEX_MULTIPLE:Colon_Sigmoid//GTEX_MULTIPLE:Esophagus_Mucosa//GTEX_SINGLE:Cells_Transformed_fibroblasts//GTEX_MULTIPLE:Artery_Coronary//GTEX…
14			x	1	GALM	FLJ16341,REL	NESDA:rs34695944:REL//NESDA:rs34695944:USP34//NESDA:rs34695944:AHSA2//GTEX_MULTIPLE:rs34695944:PUS10//GTEX_SINGLE:rs34695944:PUS10//NESDA:rs13031237:AHSA2//NESDA:rs13031237:REL//NESDA:rs13031237:USP34//NESDA:rs13017599:USP34//NESDA:rs13017599:AHSA2//NESDA:rs13017599:REL//GTEX_SINGLE:rs13017599:PUS10//GTEX_MULTIPLE:rs13017599:PUS10//NESDA:rs62149416:USP34//NESDA:rs62149416:REL//NESDA:rs62149416:AH…	GTEX_MULTIPLE:Brain_Cerebellum//GTEX_MULTIPLE:Esophagus_Gastroesophageal_Junction//GTEX_MULTIPLE:Uterus//GTEX_MULTIPLE:Whole_Blood//GTEX_MULTIPLE:Nerve_Tibial//GTEX_SINGLE:Artery_Tibial//GTEX_MULTIPLE:Prostate//GTEX_MULTIPLE:Adrenal_Gland//GTEX_MULTIPLE:Lung//GTEX_MULTIPLE:Colon_Sigmoid//GTEX_MULTIPLE:Esophagus_Mucosa//GTEX_SINGLE:Cells_Transformed_fibroblasts//GTEX_MULTIPLE:Artery_Coronary//GTEX…
14			x	1	VRK2	FLJ16341,REL	NESDA:rs34695944:REL//NESDA:rs34695944:USP34//NESDA:rs34695944:AHSA2//GTEX_MULTIPLE:rs34695944:PUS10//GTEX_SINGLE:rs34695944:PUS10//NESDA:rs13031237:AHSA2//NESDA:rs13031237:REL//NESDA:rs13031237:USP34//NESDA:rs13017599:USP34//NESDA:rs13017599:AHSA2//NESDA:rs13017599:REL//GTEX_SINGLE:rs13017599:PUS10//GTEX_MULTIPLE:rs13017599:PUS10//NESDA:rs62149416:USP34//NESDA:rs62149416:REL//NESDA:rs62149416:AH…	GTEX_MULTIPLE:Brain_Cerebellum//GTEX_MULTIPLE:Esophagus_Gastroesophageal_Junction//GTEX_MULTIPLE:Uterus//GTEX_MULTIPLE:Whole_Blood//GTEX_MULTIPLE:Nerve_Tibial//GTEX_SINGLE:Artery_Tibial//GTEX_MULTIPLE:Prostate//GTEX_MULTIPLE:Adrenal_Gland//GTEX_MULTIPLE:Lung//GTEX_MULTIPLE:Colon_Sigmoid//GTEX_MULTIPLE:Esophagus_Mucosa//GTEX_SINGLE:Cells_Transformed_fibroblasts//GTEX_MULTIPLE:Artery_Coronary//GTEX…
14			x	1	CEP68	FLJ16341,REL	NESDA:rs34695944:REL//NESDA:rs34695944:USP34//NESDA:rs34695944:AHSA2//GTEX_MULTIPLE:rs34695944:PUS10//GTEX_SINGLE:rs34695944:PUS10//NESDA:rs13031237:AHSA2//NESDA:rs13031237:REL//NESDA:rs13031237:USP34//NESDA:rs13017599:USP34//NESDA:rs13017599:AHSA2//NESDA:rs13017599:REL//GTEX_SINGLE:rs13017599:PUS10//GTEX_MULTIPLE:rs13017599:PUS10//NESDA:rs62149416:USP34//NESDA:rs62149416:REL//NESDA:rs62149416:AH…	GTEX_MULTIPLE:Brain_Cerebellum//GTEX_MULTIPLE:Esophagus_Gastroesophageal_Junction//GTEX_MULTIPLE:Uterus//GTEX_MULTIPLE:Whole_Blood//GTEX_MULTIPLE:Nerve_Tibial//GTEX_SINGLE:Artery_Tibial//GTEX_MULTIPLE:Prostate//GTEX_MULTIPLE:Adrenal_Gland//GTEX_MULTIPLE:Lung//GTEX_MULTIPLE:Colon_Sigmoid//GTEX_MULTIPLE:Esophagus_Mucosa//GTEX_SINGLE:Cells_Transformed_fibroblasts//GTEX_MULTIPLE:Artery_Coronary//GTEX…
14			x	1	PRADC1	FLJ16341,REL	NESDA:rs34695944:REL//NESDA:rs34695944:USP34//NESDA:rs34695944:AHSA2//GTEX_MULTIPLE:rs34695944:PUS10//GTEX_SINGLE:rs34695944:PUS10//NESDA:rs13031237:AHSA2//NESDA:rs13031237:REL//NESDA:rs13031237:USP34//NESDA:rs13017599:USP34//NESDA:rs13017599:AHSA2//NESDA:rs13017599:REL//GTEX_SINGLE:rs13017599:PUS10//GTEX_MULTIPLE:rs13017599:PUS10//NESDA:rs62149416:USP34//NESDA:rs62149416:REL//NESDA:rs62149416:AH…	GTEX_MULTIPLE:Brain_Cerebellum//GTEX_MULTIPLE:Esophagus_Gastroesophageal_Junction//GTEX_MULTIPLE:Uterus//GTEX_MULTIPLE:Whole_Blood//GTEX_MULTIPLE:Nerve_Tibial//GTEX_SINGLE:Artery_Tibial//GTEX_MULTIPLE:Prostate//GTEX_MULTIPLE:Adrenal_Gland//GTEX_MULTIPLE:Lung//GTEX_MULTIPLE:Colon_Sigmoid//GTEX_MULTIPLE:Esophagus_Mucosa//GTEX_SINGLE:Cells_Transformed_fibroblasts//GTEX_MULTIPLE:Artery_Coronary//GTEX…
14			x	1	CCT7	FLJ16341,REL	NESDA:rs34695944:REL//NESDA:rs34695944:USP34//NESDA:rs34695944:AHSA2//GTEX_MULTIPLE:rs34695944:PUS10//GTEX_SINGLE:rs34695944:PUS10//NESDA:rs13031237:AHSA2//NESDA:rs13031237:REL//NESDA:rs13031237:USP34//NESDA:rs13017599:USP34//NESDA:rs13017599:AHSA2//NESDA:rs13017599:REL//GTEX_SINGLE:rs13017599:PUS10//GTEX_MULTIPLE:rs13017599:PUS10//NESDA:rs62149416:USP34//NESDA:rs62149416:REL//NESDA:rs62149416:AH…	GTEX_MULTIPLE:Brain_Cerebellum//GTEX_MULTIPLE:Esophagus_Gastroesophageal_Junction//GTEX_MULTIPLE:Uterus//GTEX_MULTIPLE:Whole_Blood//GTEX_MULTIPLE:Nerve_Tibial//GTEX_SINGLE:Artery_Tibial//GTEX_MULTIPLE:Prostate//GTEX_MULTIPLE:Adrenal_Gland//GTEX_MULTIPLE:Lung//GTEX_MULTIPLE:Colon_Sigmoid//GTEX_MULTIPLE:Esophagus_Mucosa//GTEX_SINGLE:Cells_Transformed_fibroblasts//GTEX_MULTIPLE:Artery_Coronary//GTEX…
14			x	1	NIFK	FLJ16341,REL	NESDA:rs34695944:REL//NESDA:rs34695944:USP34//NESDA:rs34695944:AHSA2//GTEX_MULTIPLE:rs34695944:PUS10//GTEX_SINGLE:rs34695944:PUS10//NESDA:rs13031237:AHSA2//NESDA:rs13031237:REL//NESDA:rs13031237:USP34//NESDA:rs13017599:USP34//NESDA:rs13017599:AHSA2//NESDA:rs13017599:REL//GTEX_SINGLE:rs13017599:PUS10//GTEX_MULTIPLE:rs13017599:PUS10//NESDA:rs62149416:USP34//NESDA:rs62149416:REL//NESDA:rs62149416:AH…	GTEX_MULTIPLE:Brain_Cerebellum//GTEX_MULTIPLE:Esophagus_Gastroesophageal_Junction//GTEX_MULTIPLE:Uterus//GTEX_MULTIPLE:Whole_Blood//GTEX_MULTIPLE:Nerve_Tibial//GTEX_SINGLE:Artery_Tibial//GTEX_MULTIPLE:Prostate//GTEX_MULTIPLE:Adrenal_Gland//GTEX_MULTIPLE:Lung//GTEX_MULTIPLE:Colon_Sigmoid//GTEX_MULTIPLE:Esophagus_Mucosa//GTEX_SINGLE:Cells_Transformed_fibroblasts//GTEX_MULTIPLE:Artery_Coronary//GTEX…
14			x	1	TSN	FLJ16341,REL	NESDA:rs34695944:REL//NESDA:rs34695944:USP34//NESDA:rs34695944:AHSA2//GTEX_MULTIPLE:rs34695944:PUS10//GTEX_SINGLE:rs34695944:PUS10//NESDA:rs13031237:AHSA2//NESDA:rs13031237:REL//NESDA:rs13031237:USP34//NESDA:rs13017599:USP34//NESDA:rs13017599:AHSA2//NESDA:rs13017599:REL//GTEX_SINGLE:rs13017599:PUS10//GTEX_MULTIPLE:rs13017599:PUS10//NESDA:rs62149416:USP34//NESDA:rs62149416:REL//NESDA:rs62149416:AH…	GTEX_MULTIPLE:Brain_Cerebellum//GTEX_MULTIPLE:Esophagus_Gastroesophageal_Junction//GTEX_MULTIPLE:Uterus//GTEX_MULTIPLE:Whole_Blood//GTEX_MULTIPLE:Nerve_Tibial//GTEX_SINGLE:Artery_Tibial//GTEX_MULTIPLE:Prostate//GTEX_MULTIPLE:Adrenal_Gland//GTEX_MULTIPLE:Lung//GTEX_MULTIPLE:Colon_Sigmoid//GTEX_MULTIPLE:Esophagus_Mucosa//GTEX_SINGLE:Cells_Transformed_fibroblasts//GTEX_MULTIPLE:Artery_Coronary//GTEX…
14			x	1	PLEKHB2	FLJ16341,REL	NESDA:rs34695944:REL//NESDA:rs34695944:USP34//NESDA:rs34695944:AHSA2//GTEX_MULTIPLE:rs34695944:PUS10//GTEX_SINGLE:rs34695944:PUS10//NESDA:rs13031237:AHSA2//NESDA:rs13031237:REL//NESDA:rs13031237:USP34//NESDA:rs13017599:USP34//NESDA:rs13017599:AHSA2//NESDA:rs13017599:REL//GTEX_SINGLE:rs13017599:PUS10//GTEX_MULTIPLE:rs13017599:PUS10//NESDA:rs62149416:USP34//NESDA:rs62149416:REL//NESDA:rs62149416:AH…	GTEX_MULTIPLE:Brain_Cerebellum//GTEX_MULTIPLE:Esophagus_Gastroesophageal_Junction//GTEX_MULTIPLE:Uterus//GTEX_MULTIPLE:Whole_Blood//GTEX_MULTIPLE:Nerve_Tibial//GTEX_SINGLE:Artery_Tibial//GTEX_MULTIPLE:Prostate//GTEX_MULTIPLE:Adrenal_Gland//GTEX_MULTIPLE:Lung//GTEX_MULTIPLE:Colon_Sigmoid//GTEX_MULTIPLE:Esophagus_Mucosa//GTEX_SINGLE:Cells_Transformed_fibroblasts//GTEX_MULTIPLE:Artery_Coronary//GTEX…
15	9 (CD28/CTLA4)	12	x	1	CYTIP	CD28,CTLA4	GTEX_SINGLE:rs1980422:CD28//GTEX_MULTIPLE:rs1980422:CD28	GTEX_MULTIPLE:Whole_Blood//GTEX_MULTIPLE:Heart_Atrial_Appendage//GTEX_MULTIPLE:Artery_Tibial//GTEX_SINGLE:Whole_Blood//GTEX_MULTIPLE:Heart_Left_Ventricle//GTEX_MULTIPLE:Esophagus_Muscularis
15			x	1	IL1R1	CD28,CTLA4,ICOS	GTEX_MULTIPLE:rs3087243:CTLA4//estonia:rs3087243:CTLA4//GTEX_SINGLE:rs3087243:CTLA4//estonia:rs11571293:CTLA4	GTEX_MULTIPLE:Vagina//GTEX_MULTIPLE:Heart_Atrial_Appendage//GTEX_MULTIPLE:Brain_Cortex//GTEX_MULTIPLE:Thyroid//GTEX_MULTIPLE:Esophagus_Gastroesophageal_Junction//GTEX_MULTIPLE:Testis//GTEX_MULTIPLE:Brain_Cerebellar_Hemisphere//GTEX_SINGLE:Testis//GTEX_MULTIPLE:Nerve_Tibial//GTEX_MULTIPLE:Artery_Tibial//GTEX_MULTIPLE:Prostate//GTEX_MULTIPLE:Heart_Left_Ventricle//GTEX_MULTIPLE:Adrenal_Gland//GTEX_M…
15			x	1	CYTIP	CD28,CTLA4,ICOS	GTEX_MULTIPLE:rs3087243:CTLA4//estonia:rs3087243:CTLA4//GTEX_SINGLE:rs3087243:CTLA4//estonia:rs11571293:CTLA4	GTEX_MULTIPLE:Vagina//GTEX_MULTIPLE:Heart_Atrial_Appendage//GTEX_MULTIPLE:Brain_Cortex//GTEX_MULTIPLE:Thyroid//GTEX_MULTIPLE:Esophagus_Gastroesophageal_Junction//GTEX_MULTIPLE:Testis//GTEX_MULTIPLE:Brain_Cerebellar_Hemisphere//GTEX_SINGLE:Testis//GTEX_MULTIPLE:Nerve_Tibial//GTEX_MULTIPLE:Artery_Tibial//GTEX_MULTIPLE:Prostate//GTEX_MULTIPLE:Heart_Left_Ventricle//GTEX_MULTIPLE:Adrenal_Gland//GTEX_M…
16	10 (CD40)	13	x	1	MMP9	CD40,MMP9,NCOA5,NR,PLTP,SLC12A5	NESDA:rs4239702:CD40//GTEX_MULTIPLE:rs4239702:CD40//GTEX_SINGLE:rs4239702:CD40//NESDA:rs6074022:CD40//NESDA:rs6032662:CD40//NESDA:rs1883832:CD40//GTEX_SINGLE:rs4810485:CD40//GTEX_MULTIPLE:rs4810485:CD40//NESDA:rs4810485:CD40//GTEX_SINGLE:rs1569723:CD40//NESDA:rs1569723:CD40//GTEX_MULTIPLE:rs1569723:CD40//NESDA:rs1883832:CD40	GTEX_MULTIPLE:Brain_Cerebellum//NESDA:PBLOOD:3.76e-17:<1.34e-05//GTEX_SINGLE:Adipose_Subcutaneous//GTEX_MULTIPLE:Esophagus_Gastroesophageal_Junction//GTEX_SINGLE:Skin_Sun_Exposed_Lower_leg//GTEX_MULTIPLE:Uterus//GTEX_MULTIPLE:Whole_Blood//GTEX_MULTIPLE:Nerve_Tibial//GTEX_MULTIPLE:Brain_Anterior_cingulate_cortex_BA24//GTEX_MULTIPLE:Prostate//GTEX_MULTIPLE:Lung//GTEX_MULTIPLE:Adrenal_Gland//GTEX_MU…
16			x	1	CDH22	CD40,MMP9,NCOA5,NR,PLTP,SLC12A5	NESDA:rs4239702:CD40//GTEX_MULTIPLE:rs4239702:CD40//GTEX_SINGLE:rs4239702:CD40//NESDA:rs6074022:CD40//NESDA:rs6032662:CD40//NESDA:rs1883832:CD40//GTEX_SINGLE:rs4810485:CD40//GTEX_MULTIPLE:rs4810485:CD40//NESDA:rs4810485:CD40//GTEX_SINGLE:rs1569723:CD40//NESDA:rs1569723:CD40//GTEX_MULTIPLE:rs1569723:CD40//NESDA:rs1883832:CD40	GTEX_MULTIPLE:Brain_Cerebellum//NESDA:PBLOOD:3.76e-17:<1.34e-05//GTEX_SINGLE:Adipose_Subcutaneous//GTEX_MULTIPLE:Esophagus_Gastroesophageal_Junction//GTEX_SINGLE:Skin_Sun_Exposed_Lower_leg//GTEX_MULTIPLE:Uterus//GTEX_MULTIPLE:Whole_Blood//GTEX_MULTIPLE:Nerve_Tibial//GTEX_MULTIPLE:Brain_Anterior_cingulate_cortex_BA24//GTEX_MULTIPLE:Prostate//GTEX_MULTIPLE:Lung//GTEX_MULTIPLE:Adrenal_Gland//GTEX_MU…
16			x	1	CDC42EP1	CD40,MMP9,NCOA5,NR,PLTP,SLC12A5	NESDA:rs4239702:CD40//GTEX_MULTIPLE:rs4239702:CD40//GTEX_SINGLE:rs4239702:CD40//NESDA:rs6074022:CD40//NESDA:rs6032662:CD40//NESDA:rs1883832:CD40//GTEX_SINGLE:rs4810485:CD40//GTEX_MULTIPLE:rs4810485:CD40//NESDA:rs4810485:CD40//GTEX_SINGLE:rs1569723:CD40//NESDA:rs1569723:CD40//GTEX_MULTIPLE:rs1569723:CD40//NESDA:rs1883832:CD40	GTEX_MULTIPLE:Brain_Cerebellum//NESDA:PBLOOD:3.76e-17:<1.34e-05//GTEX_SINGLE:Adipose_Subcutaneous//GTEX_MULTIPLE:Esophagus_Gastroesophageal_Junction//GTEX_SINGLE:Skin_Sun_Exposed_Lower_leg//GTEX_MULTIPLE:Uterus//GTEX_MULTIPLE:Whole_Blood//GTEX_MULTIPLE:Nerve_Tibial//GTEX_MULTIPLE:Brain_Anterior_cingulate_cortex_BA24//GTEX_MULTIPLE:Prostate//GTEX_MULTIPLE:Lung//GTEX_MULTIPLE:Adrenal_Gland//GTEX_MU…
17	11 (UBE2L3)	14	x	1	P2RX6	NR,UBE2L3,YDJC	GTEX_MULTIPLE:rs5754217:CCDC116//GTEX_SINGLE:rs5754217:YDJC//GTEX_MULTIPLE:rs5754217:YDJC//GTEX_SINGLE:rs5754217:KB//GTEX_MULTIPLE:rs5754217:UBE2L3//GTEX_SINGLE:rs5754217:CCDC116//GTEX_MULTIPLE:rs5754217:KB//NESDA:rs5754217:UBE2L3//GTEX_SINGLE:rs5754217:UBE2L3//GTEX_SINGLE:rs181359:UBE2L3//GTEX_MULTIPLE:rs181359:UBE2L3//GTEX_MULTIPLE:rs181359:CCDC116//GTEX_SINGLE:rs181359:KB//GTEX_MULTIPLE:rs1813…	GTEX_MULTIPLE:Brain_Cerebellum//NESDA:PBLOOD:9.56e-12:<1.34e-05//GTEX_SINGLE:Adipose_Subcutaneous//GTEX_MULTIPLE:Esophagus_Gastroesophageal_Junction//GTEX_MULTIPLE:Whole_Blood//GTEX_MULTIPLE:Uterus//GTEX_MULTIPLE:Nerve_Tibial//GTEX_SINGLE:Artery_Tibial//GTEX_SINGLE:Esophagus_Mucosa//GTEX_MULTIPLE:Adrenal_Gland//GTEX_SINGLE:Brain_Frontal_Cortex_BA9//GTEX_MULTIPLE:Spleen//GTEX_MULTIPLE:Small_Intest…
17			x	1	SDF2L1	NR,UBE2L3,YDJC	GTEX_MULTIPLE:rs5754217:CCDC116//GTEX_SINGLE:rs5754217:YDJC//GTEX_MULTIPLE:rs5754217:YDJC//GTEX_SINGLE:rs5754217:KB//GTEX_MULTIPLE:rs5754217:UBE2L3//GTEX_SINGLE:rs5754217:CCDC116//GTEX_MULTIPLE:rs5754217:KB//NESDA:rs5754217:UBE2L3//GTEX_SINGLE:rs5754217:UBE2L3//GTEX_SINGLE:rs181359:UBE2L3//GTEX_MULTIPLE:rs181359:UBE2L3//GTEX_MULTIPLE:rs181359:CCDC116//GTEX_SINGLE:rs181359:KB//GTEX_MULTIPLE:rs1813…	GTEX_MULTIPLE:Brain_Cerebellum//NESDA:PBLOOD:9.56e-12:<1.34e-05//GTEX_SINGLE:Adipose_Subcutaneous//GTEX_MULTIPLE:Esophagus_Gastroesophageal_Junction//GTEX_MULTIPLE:Whole_Blood//GTEX_MULTIPLE:Uterus//GTEX_MULTIPLE:Nerve_Tibial//GTEX_SINGLE:Artery_Tibial//GTEX_SINGLE:Esophagus_Mucosa//GTEX_MULTIPLE:Adrenal_Gland//GTEX_SINGLE:Brain_Frontal_Cortex_BA9//GTEX_MULTIPLE:Spleen//GTEX_MULTIPLE:Small_Intest…
18	12 (EOMES)	15	x	1	NEK10	EOMES	estonia:rs3806624:EOMES//GTEX_SINGLE:rs3806624:EOMES//NESDA:rs3806624:EOMES//GTEX_MULTIPLE:rs3806624:EOMES//GTEX_MULTIPLE:rs11129295:RP11//GTEX_SINGLE:rs11129295:RP11//NESDA:rs11129295:EOMES//NESDA:rs2371108:EOMES	NESDA:PBLOOD:3.26e-82:<1.34e-05//GTEX_MULTIPLE:Brain_Cerebellum//NESDA:PBLOOD:1.01e-12:<1.34e-05//GTEX_MULTIPLE:Thyroid//GTEX_MULTIPLE:Whole_Blood//estonia:CD8:2.04E-06:0.036420345//GTEX_MULTIPLE:Nerve_Tibial//GTEX_MULTIPLE:Artery_Tibial//GTEX_MULTIPLE:Prostate//GTEX_MULTIPLE:Heart_Left_Ventricle//NESDA:PBLOOD:9.16e-30:<1.34e-05//GTEX_MULTIPLE:Adrenal_Gland//GTEX_MULTIPLE:Lung//GTEX_MULTIPLE:Pitu…
18			x	1	NEK10	EOMES	estonia:rs3806624:EOMES//GTEX_SINGLE:rs3806624:EOMES//NESDA:rs3806624:EOMES//GTEX_MULTIPLE:rs3806624:EOMES//GTEX_MULTIPLE:rs11129295:RP11//GTEX_SINGLE:rs11129295:RP11//NESDA:rs11129295:EOMES//NESDA:rs2371108:EOMES	NESDA:PBLOOD:3.26e-82:<1.34e-05//GTEX_MULTIPLE:Brain_Cerebellum//NESDA:PBLOOD:1.01e-12:<1.34e-05//GTEX_MULTIPLE:Thyroid//GTEX_MULTIPLE:Whole_Blood//estonia:CD8:2.04E-06:0.036420345//GTEX_MULTIPLE:Nerve_Tibial//GTEX_MULTIPLE:Artery_Tibial//GTEX_MULTIPLE:Prostate//GTEX_MULTIPLE:Heart_Left_Ventricle//NESDA:PBLOOD:9.16e-30:<1.34e-05//GTEX_MULTIPLE:Adrenal_Gland//GTEX_MULTIPLE:Lung//GTEX_MULTIPLE:Pitu…
18			x	1	NEK10	EOMES	estonia:rs3806624:EOMES//GTEX_SINGLE:rs3806624:EOMES//NESDA:rs3806624:EOMES//GTEX_MULTIPLE:rs3806624:EOMES//GTEX_MULTIPLE:rs11129295:RP11//GTEX_SINGLE:rs11129295:RP11//NESDA:rs11129295:EOMES//NESDA:rs2371108:EOMES	NESDA:PBLOOD:3.26e-82:<1.34e-05//GTEX_MULTIPLE:Brain_Cerebellum//NESDA:PBLOOD:1.01e-12:<1.34e-05//GTEX_MULTIPLE:Thyroid//GTEX_MULTIPLE:Whole_Blood//estonia:CD8:2.04E-06:0.036420345//GTEX_MULTIPLE:Nerve_Tibial//GTEX_MULTIPLE:Artery_Tibial//GTEX_MULTIPLE:Prostate//GTEX_MULTIPLE:Heart_Left_Ventricle//NESDA:PBLOOD:9.16e-30:<1.34e-05//GTEX_MULTIPLE:Adrenal_Gland//GTEX_MULTIPLE:Lung//GTEX_MULTIPLE:Pitu…
18			x	1	SLC4A7	EOMES	estonia:rs3806624:EOMES//GTEX_SINGLE:rs3806624:EOMES//NESDA:rs3806624:EOMES//GTEX_MULTIPLE:rs3806624:EOMES//GTEX_MULTIPLE:rs11129295:RP11//GTEX_SINGLE:rs11129295:RP11//NESDA:rs11129295:EOMES//NESDA:rs2371108:EOMES	NESDA:PBLOOD:3.26e-82:<1.34e-05//GTEX_MULTIPLE:Brain_Cerebellum//NESDA:PBLOOD:1.01e-12:<1.34e-05//GTEX_MULTIPLE:Thyroid//GTEX_MULTIPLE:Whole_Blood//estonia:CD8:2.04E-06:0.036420345//GTEX_MULTIPLE:Nerve_Tibial//GTEX_MULTIPLE:Artery_Tibial//GTEX_MULTIPLE:Prostate//GTEX_MULTIPLE:Heart_Left_Ventricle//NESDA:PBLOOD:9.16e-30:<1.34e-05//GTEX_MULTIPLE:Adrenal_Gland//GTEX_MULTIPLE:Lung//GTEX_MULTIPLE:Pitu…
18			x	1	SLC4A7	EOMES	estonia:rs3806624:EOMES//GTEX_SINGLE:rs3806624:EOMES//NESDA:rs3806624:EOMES//GTEX_MULTIPLE:rs3806624:EOMES//GTEX_MULTIPLE:rs11129295:RP11//GTEX_SINGLE:rs11129295:RP11//NESDA:rs11129295:EOMES//NESDA:rs2371108:EOMES	NESDA:PBLOOD:3.26e-82:<1.34e-05//GTEX_MULTIPLE:Brain_Cerebellum//NESDA:PBLOOD:1.01e-12:<1.34e-05//GTEX_MULTIPLE:Thyroid//GTEX_MULTIPLE:Whole_Blood//estonia:CD8:2.04E-06:0.036420345//GTEX_MULTIPLE:Nerve_Tibial//GTEX_MULTIPLE:Artery_Tibial//GTEX_MULTIPLE:Prostate//GTEX_MULTIPLE:Heart_Left_Ventricle//NESDA:PBLOOD:9.16e-30:<1.34e-05//GTEX_MULTIPLE:Adrenal_Gland//GTEX_MULTIPLE:Lung//GTEX_MULTIPLE:Pitu…
18			x	1	CMC1	EOMES	estonia:rs3806624:EOMES//GTEX_SINGLE:rs3806624:EOMES//NESDA:rs3806624:EOMES//GTEX_MULTIPLE:rs3806624:EOMES//GTEX_MULTIPLE:rs11129295:RP11//GTEX_SINGLE:rs11129295:RP11//NESDA:rs11129295:EOMES//NESDA:rs2371108:EOMES	NESDA:PBLOOD:3.26e-82:<1.34e-05//GTEX_MULTIPLE:Brain_Cerebellum//NESDA:PBLOOD:1.01e-12:<1.34e-05//GTEX_MULTIPLE:Thyroid//GTEX_MULTIPLE:Whole_Blood//estonia:CD8:2.04E-06:0.036420345//GTEX_MULTIPLE:Nerve_Tibial//GTEX_MULTIPLE:Artery_Tibial//GTEX_MULTIPLE:Prostate//GTEX_MULTIPLE:Heart_Left_Ventricle//NESDA:PBLOOD:9.16e-30:<1.34e-05//GTEX_MULTIPLE:Adrenal_Gland//GTEX_MULTIPLE:Lung//GTEX_MULTIPLE:Pitu…
18			x	1	CMC1	EOMES	estonia:rs3806624:EOMES//GTEX_SINGLE:rs3806624:EOMES//NESDA:rs3806624:EOMES//GTEX_MULTIPLE:rs3806624:EOMES//GTEX_MULTIPLE:rs11129295:RP11//GTEX_SINGLE:rs11129295:RP11//NESDA:rs11129295:EOMES//NESDA:rs2371108:EOMES	NESDA:PBLOOD:3.26e-82:<1.34e-05//GTEX_MULTIPLE:Brain_Cerebellum//NESDA:PBLOOD:1.01e-12:<1.34e-05//GTEX_MULTIPLE:Thyroid//GTEX_MULTIPLE:Whole_Blood//estonia:CD8:2.04E-06:0.036420345//GTEX_MULTIPLE:Nerve_Tibial//GTEX_MULTIPLE:Artery_Tibial//GTEX_MULTIPLE:Prostate//GTEX_MULTIPLE:Heart_Left_Ventricle//NESDA:PBLOOD:9.16e-30:<1.34e-05//GTEX_MULTIPLE:Adrenal_Gland//GTEX_MULTIPLE:Lung//GTEX_MULTIPLE:Pitu…
18			x	1	TRANK1	EOMES	estonia:rs3806624:EOMES//GTEX_SINGLE:rs3806624:EOMES//NESDA:rs3806624:EOMES//GTEX_MULTIPLE:rs3806624:EOMES//GTEX_MULTIPLE:rs11129295:RP11//GTEX_SINGLE:rs11129295:RP11//NESDA:rs11129295:EOMES//NESDA:rs2371108:EOMES	NESDA:PBLOOD:3.26e-82:<1.34e-05//GTEX_MULTIPLE:Brain_Cerebellum//NESDA:PBLOOD:1.01e-12:<1.34e-05//GTEX_MULTIPLE:Thyroid//GTEX_MULTIPLE:Whole_Blood//estonia:CD8:2.04E-06:0.036420345//GTEX_MULTIPLE:Nerve_Tibial//GTEX_MULTIPLE:Artery_Tibial//GTEX_MULTIPLE:Prostate//GTEX_MULTIPLE:Heart_Left_Ventricle//NESDA:PBLOOD:9.16e-30:<1.34e-05//GTEX_MULTIPLE:Adrenal_Gland//GTEX_MULTIPLE:Lung//GTEX_MULTIPLE:Pitu…
18			x	1	CMSS1	EOMES	estonia:rs3806624:EOMES//GTEX_SINGLE:rs3806624:EOMES//NESDA:rs3806624:EOMES//GTEX_MULTIPLE:rs3806624:EOMES//GTEX_MULTIPLE:rs11129295:RP11//GTEX_SINGLE:rs11129295:RP11//NESDA:rs11129295:EOMES//NESDA:rs2371108:EOMES	NESDA:PBLOOD:3.26e-82:<1.34e-05//GTEX_MULTIPLE:Brain_Cerebellum//NESDA:PBLOOD:1.01e-12:<1.34e-05//GTEX_MULTIPLE:Thyroid//GTEX_MULTIPLE:Whole_Blood//estonia:CD8:2.04E-06:0.036420345//GTEX_MULTIPLE:Nerve_Tibial//GTEX_MULTIPLE:Artery_Tibial//GTEX_MULTIPLE:Prostate//GTEX_MULTIPLE:Heart_Left_Ventricle//NESDA:PBLOOD:9.16e-30:<1.34e-05//GTEX_MULTIPLE:Adrenal_Gland//GTEX_MULTIPLE:Lung//GTEX_MULTIPLE:Pitu…
18			x	1	PIK3CA	EOMES	estonia:rs3806624:EOMES//GTEX_SINGLE:rs3806624:EOMES//NESDA:rs3806624:EOMES//GTEX_MULTIPLE:rs3806624:EOMES//GTEX_MULTIPLE:rs11129295:RP11//GTEX_SINGLE:rs11129295:RP11//NESDA:rs11129295:EOMES//NESDA:rs2371108:EOMES	NESDA:PBLOOD:3.26e-82:<1.34e-05//GTEX_MULTIPLE:Brain_Cerebellum//NESDA:PBLOOD:1.01e-12:<1.34e-05//GTEX_MULTIPLE:Thyroid//GTEX_MULTIPLE:Whole_Blood//estonia:CD8:2.04E-06:0.036420345//GTEX_MULTIPLE:Nerve_Tibial//GTEX_MULTIPLE:Artery_Tibial//GTEX_MULTIPLE:Prostate//GTEX_MULTIPLE:Heart_Left_Ventricle//NESDA:PBLOOD:9.16e-30:<1.34e-05//GTEX_MULTIPLE:Adrenal_Gland//GTEX_MULTIPLE:Lung//GTEX_MULTIPLE:Pitu…
18			x	1	RP11-360P21.2	EOMES	estonia:rs3806624:EOMES//GTEX_SINGLE:rs3806624:EOMES//NESDA:rs3806624:EOMES//GTEX_MULTIPLE:rs3806624:EOMES//GTEX_MULTIPLE:rs11129295:RP11//GTEX_SINGLE:rs11129295:RP11//NESDA:rs11129295:EOMES//NESDA:rs2371108:EOMES	NESDA:PBLOOD:3.26e-82:<1.34e-05//GTEX_MULTIPLE:Brain_Cerebellum//NESDA:PBLOOD:1.01e-12:<1.34e-05//GTEX_MULTIPLE:Thyroid//GTEX_MULTIPLE:Whole_Blood//estonia:CD8:2.04E-06:0.036420345//GTEX_MULTIPLE:Nerve_Tibial//GTEX_MULTIPLE:Artery_Tibial//GTEX_MULTIPLE:Prostate//GTEX_MULTIPLE:Heart_Left_Ventricle//NESDA:PBLOOD:9.16e-30:<1.34e-05//GTEX_MULTIPLE:Adrenal_Gland//GTEX_MULTIPLE:Lung//GTEX_MULTIPLE:Pitu…
19	13 (PXK)	16	5	1+2	NEK10	ABHD6,DNASE1L3,PXK,RPP14	NESDA:rs180977001:PXK//GTEX_MULTIPLE:rs73081554:RP11//GTEX_SINGLE:rs73081554:PDHB//GTEX_SINGLE:rs73081554:RP11//GTEX_SINGLE:rs73081554:RPP14//GTEX_MULTIPLE:rs73081554:PXK//GTEX_MULTIPLE:rs73081554:RPP14//GTEX_MULTIPLE:rs73081554:PDHB//NESDA:rs73081554:PXK//GTEX_SINGLE:rs73081554:PXK//NESDA:rs185407974:PXK//NESDA:rs180977001:PXK	NESDA:PBLOOD:3.97e-08:3.93e-04//NESDA:PBLOOD:1.12e-10:<1.34e-05//GTEX_MULTIPLE:Brain_Cerebellum//GTEX_MULTIPLE:Esophagus_Gastroesophageal_Junction//GTEX_MULTIPLE:Whole_Blood//GTEX_MULTIPLE:Nerve_Tibial//GTEX_MULTIPLE:Brain_Anterior_cingulate_cortex_BA24//GTEX_MULTIPLE:Adrenal_Gland//GTEX_MULTIPLE:Lung//GTEX_MULTIPLE:Colon_Sigmoid//GTEX_MULTIPLE:Esophagus_Mucosa//NESDA:PBLOOD:7.88e-11:<1.34e-05//G…
19			5	1+2	SLC4A7	ABHD6,DNASE1L3,PXK,RPP14		NESDA:PBLOOD:3.97e-08:3.93e-04//NESDA:PBLOOD:1.12e-10:<1.34e-05//GTEX_MULTIPLE:Brain_Cerebellum//GTEX_MULTIPLE:Esophagus_Gastroesophageal_Junction//GTEX_MULTIPLE:Whole_Blood//GTEX_MULTIPLE:Nerve_Tibial//GTEX_MULTIPLE:Brain_Anterior_cingulate_cortex_BA24//GTEX_MULTIPLE:Adrenal_Gland//GTEX_MULTIPLE:Lung//GTEX_MULTIPLE:Colon_Sigmoid//GTEX_MULTIPLE:Esophagus_Mucosa//NESDA:PBLOOD:7.88e-11:<1.34e-05//G…
19			5	1+2	SELENOK	ABHD6,DNASE1L3,PXK,RPP14	NESDA:rs180977001:PXK//GTEX_MULTIPLE:rs73081554:RP11//GTEX_SINGLE:rs73081554:PDHB//GTEX_SINGLE:rs73081554:RP11//GTEX_SINGLE:rs73081554:RPP14//GTEX_MULTIPLE:rs73081554:PXK//GTEX_MULTIPLE:rs73081554:RPP14//GTEX_MULTIPLE:rs73081554:PDHB//NESDA:rs73081554:PXK//GTEX_SINGLE:rs73081554:PXK//NESDA:rs185407974:PXK//NESDA:rs180977001:PXK	NESDA:PBLOOD:3.97e-08:3.93e-04//NESDA:PBLOOD:1.12e-10:<1.34e-05//GTEX_MULTIPLE:Brain_Cerebellum//GTEX_MULTIPLE:Esophagus_Gastroesophageal_Junction//GTEX_MULTIPLE:Whole_Blood//GTEX_MULTIPLE:Nerve_Tibial//GTEX_MULTIPLE:Brain_Anterior_cingulate_cortex_BA24//GTEX_MULTIPLE:Adrenal_Gland//GTEX_MULTIPLE:Lung//GTEX_MULTIPLE:Colon_Sigmoid//GTEX_MULTIPLE:Esophagus_Mucosa//NESDA:PBLOOD:7.88e-11:<1.34e-05//G…
19			5	1+2	ARHGEF3	ABHD6,DNASE1L3,PXK,RPP14	NESDA:rs180977001:PXK//GTEX_MULTIPLE:rs73081554:RP11//GTEX_SINGLE:rs73081554:PDHB//GTEX_SINGLE:rs73081554:RP11//GTEX_SINGLE:rs73081554:RPP14//GTEX_MULTIPLE:rs73081554:PXK//GTEX_MULTIPLE:rs73081554:RPP14//GTEX_MULTIPLE:rs73081554:PDHB//NESDA:rs73081554:PXK//GTEX_SINGLE:rs73081554:PXK//NESDA:rs185407974:PXK//NESDA:rs180977001:PXK	NESDA:PBLOOD:3.97e-08:3.93e-04//NESDA:PBLOOD:1.12e-10:<1.34e-05//GTEX_MULTIPLE:Brain_Cerebellum//GTEX_MULTIPLE:Esophagus_Gastroesophageal_Junction//GTEX_MULTIPLE:Whole_Blood//GTEX_MULTIPLE:Nerve_Tibial//GTEX_MULTIPLE:Brain_Anterior_cingulate_cortex_BA24//GTEX_MULTIPLE:Adrenal_Gland//GTEX_MULTIPLE:Lung//GTEX_MULTIPLE:Colon_Sigmoid//GTEX_MULTIPLE:Esophagus_Mucosa//NESDA:PBLOOD:7.88e-11:<1.34e-05//G…
19			5	1+2	ARHGEF3	ABHD6,DNASE1L3,PXK,RPP14	NESDA:rs180977001:PXK//GTEX_MULTIPLE:rs73081554:RP11//GTEX_SINGLE:rs73081554:PDHB//GTEX_SINGLE:rs73081554:RP11//GTEX_SINGLE:rs73081554:RPP14//GTEX_MULTIPLE:rs73081554:PXK//GTEX_MULTIPLE:rs73081554:RPP14//GTEX_MULTIPLE:rs73081554:PDHB//NESDA:rs73081554:PXK//GTEX_SINGLE:rs73081554:PXK//NESDA:rs185407974:PXK//NESDA:rs180977001:PXK	NESDA:PBLOOD:3.97e-08:3.93e-04//NESDA:PBLOOD:1.12e-10:<1.34e-05//GTEX_MULTIPLE:Brain_Cerebellum//GTEX_MULTIPLE:Esophagus_Gastroesophageal_Junction//GTEX_MULTIPLE:Whole_Blood//GTEX_MULTIPLE:Nerve_Tibial//GTEX_MULTIPLE:Brain_Anterior_cingulate_cortex_BA24//GTEX_MULTIPLE:Adrenal_Gland//GTEX_MULTIPLE:Lung//GTEX_MULTIPLE:Colon_Sigmoid//GTEX_MULTIPLE:Esophagus_Mucosa//NESDA:PBLOOD:7.88e-11:<1.34e-05//G…
19			5	1+2	DNAH12	ABHD6,DNASE1L3,PXK,RPP14	NESDA:rs180977001:PXK//GTEX_MULTIPLE:rs73081554:RP11//GTEX_SINGLE:rs73081554:PDHB//GTEX_SINGLE:rs73081554:RP11//GTEX_SINGLE:rs73081554:RPP14//GTEX_MULTIPLE:rs73081554:PXK//GTEX_MULTIPLE:rs73081554:RPP14//GTEX_MULTIPLE:rs73081554:PDHB//NESDA:rs73081554:PXK//GTEX_SINGLE:rs73081554:PXK//NESDA:rs185407974:PXK//NESDA:rs180977001:PXK	NESDA:PBLOOD:3.97e-08:3.93e-04//NESDA:PBLOOD:1.12e-10:<1.34e-05//GTEX_MULTIPLE:Brain_Cerebellum//GTEX_MULTIPLE:Esophagus_Gastroesophageal_Junction//GTEX_MULTIPLE:Whole_Blood//GTEX_MULTIPLE:Nerve_Tibial//GTEX_MULTIPLE:Brain_Anterior_cingulate_cortex_BA24//GTEX_MULTIPLE:Adrenal_Gland//GTEX_MULTIPLE:Lung//GTEX_MULTIPLE:Colon_Sigmoid//GTEX_MULTIPLE:Esophagus_Mucosa//NESDA:PBLOOD:7.88e-11:<1.34e-05//G…
19			5	1+2	DNAH12	ABHD6,DNASE1L3,PXK,RPP14	NESDA:rs180977001:PXK//GTEX_MULTIPLE:rs73081554:RP11//GTEX_SINGLE:rs73081554:PDHB//GTEX_SINGLE:rs73081554:RP11//GTEX_SINGLE:rs73081554:RPP14//GTEX_MULTIPLE:rs73081554:PXK//GTEX_MULTIPLE:rs73081554:RPP14//GTEX_MULTIPLE:rs73081554:PDHB//NESDA:rs73081554:PXK//GTEX_SINGLE:rs73081554:PXK//NESDA:rs185407974:PXK//NESDA:rs180977001:PXK	NESDA:PBLOOD:3.97e-08:3.93e-04//NESDA:PBLOOD:1.12e-10:<1.34e-05//GTEX_MULTIPLE:Brain_Cerebellum//GTEX_MULTIPLE:Esophagus_Gastroesophageal_Junction//GTEX_MULTIPLE:Whole_Blood//GTEX_MULTIPLE:Nerve_Tibial//GTEX_MULTIPLE:Brain_Anterior_cingulate_cortex_BA24//GTEX_MULTIPLE:Adrenal_Gland//GTEX_MULTIPLE:Lung//GTEX_MULTIPLE:Colon_Sigmoid//GTEX_MULTIPLE:Esophagus_Mucosa//NESDA:PBLOOD:7.88e-11:<1.34e-05//G…
19			5	1+2	PXK	ABHD6,DNASE1L3,PXK,RPP14	NESDA:rs180977001:PXK//GTEX_MULTIPLE:rs73081554:RP11//GTEX_SINGLE:rs73081554:PDHB//GTEX_SINGLE:rs73081554:RP11//GTEX_SINGLE:rs73081554:RPP14//GTEX_MULTIPLE:rs73081554:PXK//GTEX_MULTIPLE:rs73081554:RPP14//GTEX_MULTIPLE:rs73081554:PDHB//NESDA:rs73081554:PXK//GTEX_SINGLE:rs73081554:PXK//NESDA:rs185407974:PXK//NESDA:rs180977001:PXK	NESDA:PBLOOD:3.97e-08:3.93e-04//NESDA:PBLOOD:1.12e-10:<1.34e-05//GTEX_MULTIPLE:Brain_Cerebellum//GTEX_MULTIPLE:Esophagus_Gastroesophageal_Junction//GTEX_MULTIPLE:Whole_Blood//GTEX_MULTIPLE:Nerve_Tibial//GTEX_MULTIPLE:Brain_Anterior_cingulate_cortex_BA24//GTEX_MULTIPLE:Adrenal_Gland//GTEX_MULTIPLE:Lung//GTEX_MULTIPLE:Colon_Sigmoid//GTEX_MULTIPLE:Esophagus_Mucosa//NESDA:PBLOOD:7.88e-11:<1.34e-05//G…
19			5	1+2	KCTD6	ABHD6,DNASE1L3,PXK,RPP14	NESDA:rs180977001:PXK//GTEX_MULTIPLE:rs73081554:RP11//GTEX_SINGLE:rs73081554:PDHB//GTEX_SINGLE:rs73081554:RP11//GTEX_SINGLE:rs73081554:RPP14//GTEX_MULTIPLE:rs73081554:PXK//GTEX_MULTIPLE:rs73081554:RPP14//GTEX_MULTIPLE:rs73081554:PDHB//NESDA:rs73081554:PXK//GTEX_SINGLE:rs73081554:PXK//NESDA:rs185407974:PXK//NESDA:rs180977001:PXK	NESDA:PBLOOD:3.97e-08:3.93e-04//NESDA:PBLOOD:1.12e-10:<1.34e-05//GTEX_MULTIPLE:Brain_Cerebellum//GTEX_MULTIPLE:Esophagus_Gastroesophageal_Junction//GTEX_MULTIPLE:Whole_Blood//GTEX_MULTIPLE:Nerve_Tibial//GTEX_MULTIPLE:Brain_Anterior_cingulate_cortex_BA24//GTEX_MULTIPLE:Adrenal_Gland//GTEX_MULTIPLE:Lung//GTEX_MULTIPLE:Colon_Sigmoid//GTEX_MULTIPLE:Esophagus_Mucosa//NESDA:PBLOOD:7.88e-11:<1.34e-05//G…
19			5	1+2	KCTD6	ABHD6,DNASE1L3,PXK,RPP14	NESDA:rs180977001:PXK//GTEX_MULTIPLE:rs73081554:RP11//GTEX_SINGLE:rs73081554:PDHB//GTEX_SINGLE:rs73081554:RP11//GTEX_SINGLE:rs73081554:RPP14//GTEX_MULTIPLE:rs73081554:PXK//GTEX_MULTIPLE:rs73081554:RPP14//GTEX_MULTIPLE:rs73081554:PDHB//NESDA:rs73081554:PXK//GTEX_SINGLE:rs73081554:PXK//NESDA:rs185407974:PXK//NESDA:rs180977001:PXK	NESDA:PBLOOD:3.97e-08:3.93e-04//NESDA:PBLOOD:1.12e-10:<1.34e-05//GTEX_MULTIPLE:Brain_Cerebellum//GTEX_MULTIPLE:Esophagus_Gastroesophageal_Junction//GTEX_MULTIPLE:Whole_Blood//GTEX_MULTIPLE:Nerve_Tibial//GTEX_MULTIPLE:Brain_Anterior_cingulate_cortex_BA24//GTEX_MULTIPLE:Adrenal_Gland//GTEX_MULTIPLE:Lung//GTEX_MULTIPLE:Colon_Sigmoid//GTEX_MULTIPLE:Esophagus_Mucosa//NESDA:PBLOOD:7.88e-11:<1.34e-05//G…
19			5	1+2	KCTD6	ABHD6,DNASE1L3,PXK,RPP14	NESDA:rs180977001:PXK//GTEX_MULTIPLE:rs73081554:RP11//GTEX_SINGLE:rs73081554:PDHB//GTEX_SINGLE:rs73081554:RP11//GTEX_SINGLE:rs73081554:RPP14//GTEX_MULTIPLE:rs73081554:PXK//GTEX_MULTIPLE:rs73081554:RPP14//GTEX_MULTIPLE:rs73081554:PDHB//NESDA:rs73081554:PXK//GTEX_SINGLE:rs73081554:PXK//NESDA:rs185407974:PXK//NESDA:rs180977001:PXK	NESDA:PBLOOD:3.97e-08:3.93e-04//NESDA:PBLOOD:1.12e-10:<1.34e-05//GTEX_MULTIPLE:Brain_Cerebellum//GTEX_MULTIPLE:Esophagus_Gastroesophageal_Junction//GTEX_MULTIPLE:Whole_Blood//GTEX_MULTIPLE:Nerve_Tibial//GTEX_MULTIPLE:Brain_Anterior_cingulate_cortex_BA24//GTEX_MULTIPLE:Adrenal_Gland//GTEX_MULTIPLE:Lung//GTEX_MULTIPLE:Colon_Sigmoid//GTEX_MULTIPLE:Esophagus_Mucosa//NESDA:PBLOOD:7.88e-11:<1.34e-05//G…
19			5	1+2	FHIT	ABHD6,DNASE1L3,PXK,RPP14	NESDA:rs180977001:PXK//GTEX_MULTIPLE:rs73081554:RP11//GTEX_SINGLE:rs73081554:PDHB//GTEX_SINGLE:rs73081554:RP11//GTEX_SINGLE:rs73081554:RPP14//GTEX_MULTIPLE:rs73081554:PXK//GTEX_MULTIPLE:rs73081554:RPP14//GTEX_MULTIPLE:rs73081554:PDHB//NESDA:rs73081554:PXK//GTEX_SINGLE:rs73081554:PXK//NESDA:rs185407974:PXK//NESDA:rs180977001:PXK	NESDA:PBLOOD:3.97e-08:3.93e-04//NESDA:PBLOOD:1.12e-10:<1.34e-05//GTEX_MULTIPLE:Brain_Cerebellum//GTEX_MULTIPLE:Esophagus_Gastroesophageal_Junction//GTEX_MULTIPLE:Whole_Blood//GTEX_MULTIPLE:Nerve_Tibial//GTEX_MULTIPLE:Brain_Anterior_cingulate_cortex_BA24//GTEX_MULTIPLE:Adrenal_Gland//GTEX_MULTIPLE:Lung//GTEX_MULTIPLE:Colon_Sigmoid//GTEX_MULTIPLE:Esophagus_Mucosa//NESDA:PBLOOD:7.88e-11:<1.34e-05//G…
19			5	1+2	THOC7	ABHD6,DNASE1L3,PXK,RPP14	NESDA:rs180977001:PXK//GTEX_MULTIPLE:rs73081554:RP11//GTEX_SINGLE:rs73081554:PDHB//GTEX_SINGLE:rs73081554:RP11//GTEX_SINGLE:rs73081554:RPP14//GTEX_MULTIPLE:rs73081554:PXK//GTEX_MULTIPLE:rs73081554:RPP14//GTEX_MULTIPLE:rs73081554:PDHB//NESDA:rs73081554:PXK//GTEX_SINGLE:rs73081554:PXK//NESDA:rs185407974:PXK//NESDA:rs180977001:PXK	NESDA:PBLOOD:3.97e-08:3.93e-04//NESDA:PBLOOD:1.12e-10:<1.34e-05//GTEX_MULTIPLE:Brain_Cerebellum//GTEX_MULTIPLE:Esophagus_Gastroesophageal_Junction//GTEX_MULTIPLE:Whole_Blood//GTEX_MULTIPLE:Nerve_Tibial//GTEX_MULTIPLE:Brain_Anterior_cingulate_cortex_BA24//GTEX_MULTIPLE:Adrenal_Gland//GTEX_MULTIPLE:Lung//GTEX_MULTIPLE:Colon_Sigmoid//GTEX_MULTIPLE:Esophagus_Mucosa//NESDA:PBLOOD:7.88e-11:<1.34e-05//G…
19			5	1+2	PSMD6	ABHD6,DNASE1L3,PXK,RPP14	NESDA:rs180977001:PXK//GTEX_MULTIPLE:rs73081554:RP11//GTEX_SINGLE:rs73081554:PDHB//GTEX_SINGLE:rs73081554:RP11//GTEX_SINGLE:rs73081554:RPP14//GTEX_MULTIPLE:rs73081554:PXK//GTEX_MULTIPLE:rs73081554:RPP14//GTEX_MULTIPLE:rs73081554:PDHB//NESDA:rs73081554:PXK//GTEX_SINGLE:rs73081554:PXK//NESDA:rs185407974:PXK//NESDA:rs180977001:PXK	NESDA:PBLOOD:3.97e-08:3.93e-04//NESDA:PBLOOD:1.12e-10:<1.34e-05//GTEX_MULTIPLE:Brain_Cerebellum//GTEX_MULTIPLE:Esophagus_Gastroesophageal_Junction//GTEX_MULTIPLE:Whole_Blood//GTEX_MULTIPLE:Nerve_Tibial//GTEX_MULTIPLE:Brain_Anterior_cingulate_cortex_BA24//GTEX_MULTIPLE:Adrenal_Gland//GTEX_MULTIPLE:Lung//GTEX_MULTIPLE:Colon_Sigmoid//GTEX_MULTIPLE:Esophagus_Mucosa//NESDA:PBLOOD:7.88e-11:<1.34e-05//G…
19			5	1+2	PSMD6	ABHD6,DNASE1L3,PXK,RPP14	NESDA:rs180977001:PXK//GTEX_MULTIPLE:rs73081554:RP11//GTEX_SINGLE:rs73081554:PDHB//GTEX_SINGLE:rs73081554:RP11//GTEX_SINGLE:rs73081554:RPP14//GTEX_MULTIPLE:rs73081554:PXK//GTEX_MULTIPLE:rs73081554:RPP14//GTEX_MULTIPLE:rs73081554:PDHB//NESDA:rs73081554:PXK//GTEX_SINGLE:rs73081554:PXK//NESDA:rs185407974:PXK//NESDA:rs180977001:PXK	NESDA:PBLOOD:3.97e-08:3.93e-04//NESDA:PBLOOD:1.12e-10:<1.34e-05//GTEX_MULTIPLE:Brain_Cerebellum//GTEX_MULTIPLE:Esophagus_Gastroesophageal_Junction//GTEX_MULTIPLE:Whole_Blood//GTEX_MULTIPLE:Nerve_Tibial//GTEX_MULTIPLE:Brain_Anterior_cingulate_cortex_BA24//GTEX_MULTIPLE:Adrenal_Gland//GTEX_MULTIPLE:Lung//GTEX_MULTIPLE:Colon_Sigmoid//GTEX_MULTIPLE:Esophagus_Mucosa//NESDA:PBLOOD:7.88e-11:<1.34e-05//G…
20	14 (TEC)	17	x	1	GNPDA2	TEC	NESDA:rs17470892:NFXL1//NESDA:rs17470892:TEC	NESDA:PBLOOD:6.55e-13:<1.34e-05//NESDA:PBLOOD:9.79e-10:1.16e-05
20			x	1	RP11-700J17.2	TEC	NESDA:rs17470892:NFXL1//NESDA:rs17470892:TEC	NESDA:PBLOOD:6.55e-13:<1.34e-05//NESDA:PBLOOD:9.79e-10:1.16e-05
20			x	1	GNPDA2	TEC	NESDA:rs17470892:NFXL1//NESDA:rs17470892:TEC	NESDA:PBLOOD:6.55e-13:<1.34e-05//NESDA:PBLOOD:9.79e-10:1.16e-05
20			x	1	GNPDA2	TEC	NESDA:rs17470892:NFXL1//NESDA:rs17470892:TEC	NESDA:PBLOOD:6.55e-13:<1.34e-05//NESDA:PBLOOD:9.79e-10:1.16e-05
21	x (ANAX5)	18	x	1	KIAA1109	ADAD1,IL2,IL21,KIAA1109,NR	NESDA:rs78560100:ANXA5//NESDA:rs1479924:ANXA5//NESDA:rs45475795:ANXA5//NESDA:rs11724582:ANXA5//NESDA:rs45437792:ANXA5//NESDA:rs7662182:ANXA5	NESDA:PBLOOD:1.07e-06:6.98e-03//NESDA:PBLOOD:1.52e-06:9.71e-03//NESDA:PBLOOD:6.36e-06:3.40e-02//NESDA:PBLOOD:5.16e-06:2.80e-02//NESDA:PBLOOD:3.38e-07:2.60e-03//NESDA:PBLOOD:6.32e-06:3.39e-02//NESDA:PBLOOD:5.74e-06:3.12e-02//NESDA:PBLOOD:1.54e-06:9.82e-03//NESDA:PBLOOD:6.36e-07:4.46e-03//NESDA:PBLOOD:2.45e-06:1.47e-02//NESDA:PBLOOD:8.70e-06:4.41e-02
21			x	1	KIAA1109	ADAD1,IL2,IL21,KIAA1109,NR	NESDA:rs78560100:ANXA5//NESDA:rs1479924:ANXA5//NESDA:rs45475795:ANXA5//NESDA:rs11724582:ANXA5//NESDA:rs45437792:ANXA5//NESDA:rs7662182:ANXA5	NESDA:PBLOOD:1.07e-06:6.98e-03//NESDA:PBLOOD:1.52e-06:9.71e-03//NESDA:PBLOOD:6.36e-06:3.40e-02//NESDA:PBLOOD:5.16e-06:2.80e-02//NESDA:PBLOOD:3.38e-07:2.60e-03//NESDA:PBLOOD:6.32e-06:3.39e-02//NESDA:PBLOOD:5.74e-06:3.12e-02//NESDA:PBLOOD:1.54e-06:9.82e-03//NESDA:PBLOOD:6.36e-07:4.46e-03//NESDA:PBLOOD:2.45e-06:1.47e-02//NESDA:PBLOOD:8.70e-06:4.41e-02
21			x	1	KIAA1109	ADAD1,IL2,IL21,KIAA1109,NR	NESDA:rs78560100:ANXA5//NESDA:rs1479924:ANXA5//NESDA:rs45475795:ANXA5//NESDA:rs11724582:ANXA5//NESDA:rs45437792:ANXA5//NESDA:rs7662182:ANXA5	NESDA:PBLOOD:1.07e-06:6.98e-03//NESDA:PBLOOD:1.52e-06:9.71e-03//NESDA:PBLOOD:6.36e-06:3.40e-02//NESDA:PBLOOD:5.16e-06:2.80e-02//NESDA:PBLOOD:3.38e-07:2.60e-03//NESDA:PBLOOD:6.32e-06:3.39e-02//NESDA:PBLOOD:5.74e-06:3.12e-02//NESDA:PBLOOD:1.54e-06:9.82e-03//NESDA:PBLOOD:6.36e-07:4.46e-03//NESDA:PBLOOD:2.45e-06:1.47e-02//NESDA:PBLOOD:8.70e-06:4.41e-02
22	15	19	6	1+2	IL6ST	ANKRD55,IL31RA,IL6ST,NR	NESDA:rs10065637:ANKRD55//estonia:rs10065637:ANKRD55//NESDA:rs10065637:IL6ST//NESDA:rs6859219:ANKRD55//estonia:rs6859219:ANKRD55//NESDA:rs6859219:IL6ST//NESDA:rs10213692:IL6ST//estonia:rs10213692:ANKRD55//NESDA:rs10213692:ANKRD55//estonia:rs71624119:ANKRD55//NESDA:rs71624119:IL6ST//NESDA:rs71624119:ANKRD55//NESDA:rs10065637:ANKRD55//estonia:rs10065637:ANKRD55//NESDA:rs10065637:IL6ST//NESDA:rs6859…	NESDA:PBLOOD:9.33e-06:4.68e-02//estonia:CD4:4.41E-14:0//estonia:CD4:5.66E-17:0//NESDA:PBLOOD:5.02e-13:<1.34e-05//NESDA:PBLOOD:4.11e-20:<1.34e-05//estonia:CD4:5.14E-14:0//estonia:CD4:6.73E-17:0//NESDA:PBLOOD:8.29e-07:5.62e-03//estonia:CD4:6.89E-15:0//estonia:CD4:1.08E-18:0//NESDA:PBLOOD:1.73e-13:<1.34e-05//NESDA:PBLOOD:8.40e-06:4.27e-02//estonia:CD4:8.06E-15:0//estonia:CD4:1.08E-18:0//NESDA:PBLOOD…
22			6	1+2	PLCL2	ANKRD55	BIOS:rs7731626:IL6ST//estonia:rs7731626:ANKRD55//BIOS:rs7731626:IL6ST,CTD-2031P19.5//BIOS:rs7731626:ANKRD55//BIOS:rs7731626:IL6ST//estonia:rs7731626:ANKRD55//BIOS:rs7731626:IL6ST,CTD-2031P19.5//BIOS:rs7731626:ANKRD55	BIOS:BLOOD:1.23E-09:0//estonia:CD4:5.15E-16:0//BIOS:BLOOD:4.65E-30:0//BIOS:BLOOD:1.80E-187:0//estonia:CD4:4.71E-18:0//BIOS:BLOOD:1.23E-09:0//estonia:CD4:5.15E-16:0//BIOS:BLOOD:4.65E-30:0//BIOS:BLOOD:1.80E-187:0//estonia:CD4:4.71E-18:0
22			6	1+2	IL6ST	ANKRD55	BIOS:rs7731626:IL6ST//estonia:rs7731626:ANKRD55//BIOS:rs7731626:IL6ST,CTD-2031P19.5//BIOS:rs7731626:ANKRD55//BIOS:rs7731626:IL6ST//estonia:rs7731626:ANKRD55//BIOS:rs7731626:IL6ST,CTD-2031P19.5//BIOS:rs7731626:ANKRD55	BIOS:BLOOD:1.23E-09:0//estonia:CD4:5.15E-16:0//BIOS:BLOOD:4.65E-30:0//BIOS:BLOOD:1.80E-187:0//estonia:CD4:4.71E-18:0//BIOS:BLOOD:1.23E-09:0//estonia:CD4:5.15E-16:0//BIOS:BLOOD:4.65E-30:0//BIOS:BLOOD:1.80E-187:0//estonia:CD4:4.71E-18:0
23	x (RNF182)	x	x	X	SIRT5	CD83	NESDA:rs12529514:RNF182//NESDA:rs2235369:RNF182	NESDA:PBLOOD:2.70e-06:1.60e-02//NESDA:PBLOOD:6.07e-06:3.26e-02
23			x	X	RP1-223E5.4	CD83	NESDA:rs12529514:RNF182//NESDA:rs2235369:RNF182	NESDA:PBLOOD:2.70e-06:1.60e-02//NESDA:PBLOOD:6.07e-06:3.26e-02
23			x	X	RANBP9	CD83	NESDA:rs12529514:RNF182//NESDA:rs2235369:RNF182	NESDA:PBLOOD:2.70e-06:1.60e-02//NESDA:PBLOOD:6.07e-06:3.26e-02
23			x	X	MCUR1	CD83	NESDA:rs12529514:RNF182//NESDA:rs2235369:RNF182	NESDA:PBLOOD:2.70e-06:1.60e-02//NESDA:PBLOOD:6.07e-06:3.26e-02
23			x	X	MCUR1	CD83	NESDA:rs12529514:RNF182//NESDA:rs2235369:RNF182	NESDA:PBLOOD:2.70e-06:1.60e-02//NESDA:PBLOOD:6.07e-06:3.26e-02
23			x	X	JARID2	CD83	NESDA:rs12529514:RNF182//NESDA:rs2235369:RNF182	NESDA:PBLOOD:2.70e-06:1.60e-02//NESDA:PBLOOD:6.07e-06:3.26e-02
23			x	X	JARID2-AS1	CD83	NESDA:rs12529514:RNF182//NESDA:rs2235369:RNF182	NESDA:PBLOOD:2.70e-06:1.60e-02//NESDA:PBLOOD:6.07e-06:3.26e-02
23			x	X	RP11-560J1.2	CD83	NESDA:rs12529514:RNF182//NESDA:rs2235369:RNF182	NESDA:PBLOOD:2.70e-06:1.60e-02//NESDA:PBLOOD:6.07e-06:3.26e-02
23			x	X	DTNBP1	CD83	NESDA:rs12529514:RNF182//NESDA:rs2235369:RNF182	NESDA:PBLOOD:2.70e-06:1.60e-02//NESDA:PBLOOD:6.07e-06:3.26e-02
24	16 (HLA)	20	x	1	HLA-DQB1	DRB1,HLA,HLA-DRB1,MHC	GTEX_MULTIPLE:rs9268839:HLA//GTEX_SINGLE:rs9268839:LY6G5B//GTEX_SINGLE:rs9268839:HLA//GTEX_MULTIPLE:rs9268839:LY6G5B	GTEX_SINGLE:DRB1//GTEX_SINGLE:Adipose_Subcutaneous//GTEX_SINGLE:DQA2//GTEX_MULTIPLE:Whole_Blood//GTEX_SINGLE:DRA//GTEX_MULTIPLE:Nerve_Tibial//GTEX_MULTIPLE:DRA//GTEX_MULTIPLE:Prostate//GTEX_MULTIPLE:Lung//GTEX_MULTIPLE:Adrenal_Gland//GTEX_MULTIPLE:Colon_Sigmoid//GTEX_MULTIPLE:Esophagus_Mucosa//GTEX_MULTIPLE:Spleen//GTEX_MULTIPLE:Small_Intestine_Terminal_Ileum//GTEX_MULTIPLE:Heart_Atrial_Appendage…
24			x	1	HLA-DOA	DRB1,HLA,HLA-DRB1,MHC	GTEX_MULTIPLE:rs9268839:HLA//GTEX_SINGLE:rs9268839:LY6G5B//GTEX_SINGLE:rs9268839:HLA//GTEX_MULTIPLE:rs9268839:LY6G5B	GTEX_SINGLE:DRB1//GTEX_SINGLE:Adipose_Subcutaneous//GTEX_SINGLE:DQA2//GTEX_MULTIPLE:Whole_Blood//GTEX_SINGLE:DRA//GTEX_MULTIPLE:Nerve_Tibial//GTEX_MULTIPLE:DRA//GTEX_MULTIPLE:Prostate//GTEX_MULTIPLE:Lung//GTEX_MULTIPLE:Adrenal_Gland//GTEX_MULTIPLE:Colon_Sigmoid//GTEX_MULTIPLE:Esophagus_Mucosa//GTEX_MULTIPLE:Spleen//GTEX_MULTIPLE:Small_Intestine_Terminal_Ileum//GTEX_MULTIPLE:Heart_Atrial_Appendage…
25	17 (ETV7)	21	x	1	MAPK14	ETV7,PXT1	NESDA:rs941816:ETV7//NESDA:rs941816:KCTD20//NESDA:rs2234067:ETV7//NESDA:rs916287:ETV7//NESDA:rs2234067:ETV7	NESDA:PBLOOD:7.81e-08:6.87e-04//NESDA:PBLOOD:2.95e-10:<1.34e-05//NESDA:PBLOOD:6.32e-12:<1.34e-05//NESDA:PBLOOD:1.28e-16:<1.34e-05//NESDA:PBLOOD:1.72e-09:2.27e-05//NESDA:PBLOOD:1.95e-07:1.49e-03//NESDA:PBLOOD:4.18e-10:<1.34e-05//NESDA:PBLOOD:4.40e-08:4.42e-04//NESDA:PBLOOD:1.72e-09:2.27e-05//NESDA:PBLOOD:1.95e-07:1.49e-03
25			x	1	MAPK13	ETV7,PXT1	NESDA:rs941816:ETV7//NESDA:rs941816:KCTD20//NESDA:rs2234067:ETV7//NESDA:rs916287:ETV7//NESDA:rs2234067:ETV7	NESDA:PBLOOD:7.81e-08:6.87e-04//NESDA:PBLOOD:2.95e-10:<1.34e-05//NESDA:PBLOOD:6.32e-12:<1.34e-05//NESDA:PBLOOD:1.28e-16:<1.34e-05//NESDA:PBLOOD:1.72e-09:2.27e-05//NESDA:PBLOOD:1.95e-07:1.49e-03//NESDA:PBLOOD:4.18e-10:<1.34e-05//NESDA:PBLOOD:4.40e-08:4.42e-04//NESDA:PBLOOD:1.72e-09:2.27e-05//NESDA:PBLOOD:1.95e-07:1.49e-03
26	x (TCTE1)	22	7	1+2	IRF4	NFKBIE	GTEX_MULTIPLE:rs2233424:TMEM151B//GTEX_SINGLE:rs2233424:TCTE1//GTEX_SINGLE:rs2233424:TMEM151B//GTEX_MULTIPLE:rs2233424:TCTE1	GTEX_MULTIPLE:Heart_Atrial_Appendage//GTEX_MULTIPLE:Thyroid//GTEX_MULTIPLE:Esophagus_Gastroesophageal_Junction//GTEX_MULTIPLE:Testis//GTEX_MULTIPLE:Whole_Blood//GTEX_MULTIPLE:Nerve_Tibial//GTEX_MULTIPLE:Artery_Tibial//GTEX_MULTIPLE:Heart_Left_Ventricle//GTEX_MULTIPLE:Stomach//GTEX_MULTIPLE:Esophagus_Muscularis//GTEX_MULTIPLE:Colon_Sigmoid//GTEX_MULTIPLE:Skin_Not_Sun_Exposed_Suprapubic//GTEX_SINGL…
26			7	1+2	RP3-425P12.5	NFKBIE	GTEX_MULTIPLE:rs2233424:TMEM151B//GTEX_SINGLE:rs2233424:TCTE1//GTEX_SINGLE:rs2233424:TMEM151B//GTEX_MULTIPLE:rs2233424:TCTE1	GTEX_MULTIPLE:Heart_Atrial_Appendage//GTEX_MULTIPLE:Thyroid//GTEX_MULTIPLE:Esophagus_Gastroesophageal_Junction//GTEX_MULTIPLE:Testis//GTEX_MULTIPLE:Whole_Blood//GTEX_MULTIPLE:Nerve_Tibial//GTEX_MULTIPLE:Artery_Tibial//GTEX_MULTIPLE:Heart_Left_Ventricle//GTEX_MULTIPLE:Stomach//GTEX_MULTIPLE:Esophagus_Muscularis//GTEX_MULTIPLE:Colon_Sigmoid//GTEX_MULTIPLE:Skin_Not_Sun_Exposed_Suprapubic//GTEX_SINGL…
26			7	1+2	RP11-367G6.3	NFKBIE	GTEX_MULTIPLE:rs2233424:TMEM151B//GTEX_SINGLE:rs2233424:TCTE1//GTEX_SINGLE:rs2233424:TMEM151B//GTEX_MULTIPLE:rs2233424:TCTE1	GTEX_MULTIPLE:Heart_Atrial_Appendage//GTEX_MULTIPLE:Thyroid//GTEX_MULTIPLE:Esophagus_Gastroesophageal_Junction//GTEX_MULTIPLE:Testis//GTEX_MULTIPLE:Whole_Blood//GTEX_MULTIPLE:Nerve_Tibial//GTEX_MULTIPLE:Artery_Tibial//GTEX_MULTIPLE:Heart_Left_Ventricle//GTEX_MULTIPLE:Stomach//GTEX_MULTIPLE:Esophagus_Muscularis//GTEX_MULTIPLE:Colon_Sigmoid//GTEX_MULTIPLE:Skin_Not_Sun_Exposed_Suprapubic//GTEX_SINGL…
26			7	1+2	VEGFA	NFKBIE	GTEX_MULTIPLE:rs2233424:TMEM151B//GTEX_SINGLE:rs2233424:TCTE1//GTEX_SINGLE:rs2233424:TMEM151B//GTEX_MULTIPLE:rs2233424:TCTE1	GTEX_MULTIPLE:Heart_Atrial_Appendage//GTEX_MULTIPLE:Thyroid//GTEX_MULTIPLE:Esophagus_Gastroesophageal_Junction//GTEX_MULTIPLE:Testis//GTEX_MULTIPLE:Whole_Blood//GTEX_MULTIPLE:Nerve_Tibial//GTEX_MULTIPLE:Artery_Tibial//GTEX_MULTIPLE:Heart_Left_Ventricle//GTEX_MULTIPLE:Stomach//GTEX_MULTIPLE:Esophagus_Muscularis//GTEX_MULTIPLE:Colon_Sigmoid//GTEX_MULTIPLE:Skin_Not_Sun_Exposed_Suprapubic//GTEX_SINGL…
26			7	1+2	AARS2	NFKBIE	GTEX_MULTIPLE:rs2233424:TMEM151B//GTEX_SINGLE:rs2233424:TCTE1//GTEX_SINGLE:rs2233424:TMEM151B//GTEX_MULTIPLE:rs2233424:TCTE1	GTEX_MULTIPLE:Heart_Atrial_Appendage//GTEX_MULTIPLE:Thyroid//GTEX_MULTIPLE:Esophagus_Gastroesophageal_Junction//GTEX_MULTIPLE:Testis//GTEX_MULTIPLE:Whole_Blood//GTEX_MULTIPLE:Nerve_Tibial//GTEX_MULTIPLE:Artery_Tibial//GTEX_MULTIPLE:Heart_Left_Ventricle//GTEX_MULTIPLE:Stomach//GTEX_MULTIPLE:Esophagus_Muscularis//GTEX_MULTIPLE:Colon_Sigmoid//GTEX_MULTIPLE:Skin_Not_Sun_Exposed_Suprapubic//GTEX_SINGL…
26			7	1+2	TCTE1	NFKBIE	GTEX_MULTIPLE:rs2233424:TMEM151B//GTEX_SINGLE:rs2233424:TCTE1//GTEX_SINGLE:rs2233424:TMEM151B//GTEX_MULTIPLE:rs2233424:TCTE1	GTEX_MULTIPLE:Heart_Atrial_Appendage//GTEX_MULTIPLE:Thyroid//GTEX_MULTIPLE:Esophagus_Gastroesophageal_Junction//GTEX_MULTIPLE:Testis//GTEX_MULTIPLE:Whole_Blood//GTEX_MULTIPLE:Nerve_Tibial//GTEX_MULTIPLE:Artery_Tibial//GTEX_MULTIPLE:Heart_Left_Ventricle//GTEX_MULTIPLE:Stomach//GTEX_MULTIPLE:Esophagus_Muscularis//GTEX_MULTIPLE:Colon_Sigmoid//GTEX_MULTIPLE:Skin_Not_Sun_Exposed_Suprapubic//GTEX_SINGL…
26			7	1+2	AARS2	NFKBIE	GTEX_MULTIPLE:rs2233424:TMEM151B//GTEX_SINGLE:rs2233424:TCTE1//GTEX_SINGLE:rs2233424:TMEM151B//GTEX_MULTIPLE:rs2233424:TCTE1	GTEX_MULTIPLE:Heart_Atrial_Appendage//GTEX_MULTIPLE:Thyroid//GTEX_MULTIPLE:Esophagus_Gastroesophageal_Junction//GTEX_MULTIPLE:Testis//GTEX_MULTIPLE:Whole_Blood//GTEX_MULTIPLE:Nerve_Tibial//GTEX_MULTIPLE:Artery_Tibial//GTEX_MULTIPLE:Heart_Left_Ventricle//GTEX_MULTIPLE:Stomach//GTEX_MULTIPLE:Esophagus_Muscularis//GTEX_MULTIPLE:Colon_Sigmoid//GTEX_MULTIPLE:Skin_Not_Sun_Exposed_Suprapubic//GTEX_SINGL…
26			7	1+2	SOD2	NFKBIE	GTEX_MULTIPLE:rs2233424:TMEM151B//GTEX_SINGLE:rs2233424:TCTE1//GTEX_SINGLE:rs2233424:TMEM151B//GTEX_MULTIPLE:rs2233424:TCTE1	GTEX_MULTIPLE:Heart_Atrial_Appendage//GTEX_MULTIPLE:Thyroid//GTEX_MULTIPLE:Esophagus_Gastroesophageal_Junction//GTEX_MULTIPLE:Testis//GTEX_MULTIPLE:Whole_Blood//GTEX_MULTIPLE:Nerve_Tibial//GTEX_MULTIPLE:Artery_Tibial//GTEX_MULTIPLE:Heart_Left_Ventricle//GTEX_MULTIPLE:Stomach//GTEX_MULTIPLE:Esophagus_Muscularis//GTEX_MULTIPLE:Colon_Sigmoid//GTEX_MULTIPLE:Skin_Not_Sun_Exposed_Suprapubic//GTEX_SINGL…
26			7	1+2	WTAP	NFKBIE	GTEX_MULTIPLE:rs2233424:TMEM151B//GTEX_SINGLE:rs2233424:TCTE1//GTEX_SINGLE:rs2233424:TMEM151B//GTEX_MULTIPLE:rs2233424:TCTE1	GTEX_MULTIPLE:Heart_Atrial_Appendage//GTEX_MULTIPLE:Thyroid//GTEX_MULTIPLE:Esophagus_Gastroesophageal_Junction//GTEX_MULTIPLE:Testis//GTEX_MULTIPLE:Whole_Blood//GTEX_MULTIPLE:Nerve_Tibial//GTEX_MULTIPLE:Artery_Tibial//GTEX_MULTIPLE:Heart_Left_Ventricle//GTEX_MULTIPLE:Stomach//GTEX_MULTIPLE:Esophagus_Muscularis//GTEX_MULTIPLE:Colon_Sigmoid//GTEX_MULTIPLE:Skin_Not_Sun_Exposed_Suprapubic//GTEX_SINGL…
27	18 (TAGAP)	x	x	X	PTP4A1	TAGAP,intergenic	NESDA:rs2451258:TAGAP//NESDA:rs212389:TAGAP//NESDA:rs654690:TAGAP	NESDA:PBLOOD:2.18e-07:1.64e-03//NESDA:PBLOOD:3.20e-06:1.85e-02//NESDA:PBLOOD:6.08e-06:3.26e-02//NESDA:PBLOOD:1.21e-06:7.96e-03//NESDA:PBLOOD:3.30e-08:3.45e-04//NESDA:PBLOOD:6.89e-07:4.77e-03
27			x	X	RP5-1148A21.3	TAGAP,intergenic	NESDA:rs2451258:TAGAP//NESDA:rs212389:TAGAP//NESDA:rs654690:TAGAP	NESDA:PBLOOD:2.18e-07:1.64e-03//NESDA:PBLOOD:3.20e-06:1.85e-02//NESDA:PBLOOD:6.08e-06:3.26e-02//NESDA:PBLOOD:1.21e-06:7.96e-03//NESDA:PBLOOD:3.30e-08:3.45e-04//NESDA:PBLOOD:6.89e-07:4.77e-03
27			x	X	DYNLT1	TAGAP,intergenic	NESDA:rs2451258:TAGAP//NESDA:rs212389:TAGAP//NESDA:rs654690:TAGAP	NESDA:PBLOOD:2.18e-07:1.64e-03//NESDA:PBLOOD:3.20e-06:1.85e-02//NESDA:PBLOOD:6.08e-06:3.26e-02//NESDA:PBLOOD:1.21e-06:7.96e-03//NESDA:PBLOOD:3.30e-08:3.45e-04//NESDA:PBLOOD:6.89e-07:4.77e-03
27			x	X	SYTL3	TAGAP,intergenic	NESDA:rs2451258:TAGAP//NESDA:rs212389:TAGAP//NESDA:rs654690:TAGAP	NESDA:PBLOOD:2.18e-07:1.64e-03//NESDA:PBLOOD:3.20e-06:1.85e-02//NESDA:PBLOOD:6.08e-06:3.26e-02//NESDA:PBLOOD:1.21e-06:7.96e-03//NESDA:PBLOOD:3.30e-08:3.45e-04//NESDA:PBLOOD:6.89e-07:4.77e-03
27			x	X	SYTL3	TAGAP,intergenic	NESDA:rs2451258:TAGAP//NESDA:rs212389:TAGAP//NESDA:rs654690:TAGAP	NESDA:PBLOOD:2.18e-07:1.64e-03//NESDA:PBLOOD:3.20e-06:1.85e-02//NESDA:PBLOOD:6.08e-06:3.26e-02//NESDA:PBLOOD:1.21e-06:7.96e-03//NESDA:PBLOOD:3.30e-08:3.45e-04//NESDA:PBLOOD:6.89e-07:4.77e-03
28	19 (CCR6)	23	x	1	NEDD9	CCR6	NESDA:rs1854853:RNASET2//estonia:rs1854853:RNASET2//NESDA:rs1854853:CCR6//NESDA:rs1854853:MLLT4//NESDA:rs1854853:FGFR1OP//NESDA:rs3093024:CCR6//NESDA:rs3093024:FGFR1OP//NESDA:rs3093024:RNASET2//estonia:rs3093024:RNASET2//NESDA:rs3093023:FGFR1OP//GTEX_MULTIPLE:rs3093023:FGFR1OP//estonia:rs3093023:RNASET2//GTEX_SINGLE:rs3093023:RPS6KA2//NESDA:rs3093023:RNASET2//GTEX_SINGLE:rs3093023:FGFR1OP//GTEX_M…	NESDA:PBLOOD:6.82e-17:<1.34e-05//NESDA:PBLOOD:4.97e-14:<1.34e-05//NESDA:PBLOOD:1.92e-13:<1.34e-05//NESDA:PBLOOD:9.65e-11:<1.34e-05//NESDA:PBLOOD:1.28e-10:<1.34e-05//NESDA:PBLOOD:2.78e-06:1.64e-02//NESDA:PBLOOD:1.56e-09:1.14e-05//NESDA:PBLOOD:1.05e-144:<1.34e-05//NESDA:PBLOOD:2.20e-169:<1.34e-05//NESDA:PBLOOD:2.75e-08:2.97e-04//NESDA:PBLOOD:8.73e-07:5.82e-03//NESDA:PBLOOD:7.72e-09:8.58e-05//NESDA:…
28			x	1	HDAC2	CCR6	NESDA:rs1854853:RNASET2//estonia:rs1854853:RNASET2//NESDA:rs1854853:CCR6//NESDA:rs1854853:MLLT4//NESDA:rs1854853:FGFR1OP//NESDA:rs3093024:CCR6//NESDA:rs3093024:FGFR1OP//NESDA:rs3093024:RNASET2//estonia:rs3093024:RNASET2//NESDA:rs3093023:FGFR1OP//GTEX_MULTIPLE:rs3093023:FGFR1OP//estonia:rs3093023:RNASET2//GTEX_SINGLE:rs3093023:RPS6KA2//NESDA:rs3093023:RNASET2//GTEX_SINGLE:rs3093023:FGFR1OP//GTEX_M…	NESDA:PBLOOD:6.82e-17:<1.34e-05//NESDA:PBLOOD:4.97e-14:<1.34e-05//NESDA:PBLOOD:1.92e-13:<1.34e-05//NESDA:PBLOOD:9.65e-11:<1.34e-05//NESDA:PBLOOD:1.28e-10:<1.34e-05//NESDA:PBLOOD:2.78e-06:1.64e-02//NESDA:PBLOOD:1.56e-09:1.14e-05//NESDA:PBLOOD:1.05e-144:<1.34e-05//NESDA:PBLOOD:2.20e-169:<1.34e-05//NESDA:PBLOOD:2.75e-08:2.97e-04//NESDA:PBLOOD:8.73e-07:5.82e-03//NESDA:PBLOOD:7.72e-09:8.58e-05//NESDA:…
28			x	1	RPS6KA2	CCR6	NESDA:rs1854853:RNASET2//estonia:rs1854853:RNASET2//NESDA:rs1854853:CCR6//NESDA:rs1854853:MLLT4//NESDA:rs1854853:FGFR1OP//NESDA:rs3093024:CCR6//NESDA:rs3093024:FGFR1OP//NESDA:rs3093024:RNASET2//estonia:rs3093024:RNASET2//NESDA:rs3093023:FGFR1OP//GTEX_MULTIPLE:rs3093023:FGFR1OP//estonia:rs3093023:RNASET2//GTEX_SINGLE:rs3093023:RPS6KA2//NESDA:rs3093023:RNASET2//GTEX_SINGLE:rs3093023:FGFR1OP//GTEX_M…	NESDA:PBLOOD:6.82e-17:<1.34e-05//NESDA:PBLOOD:4.97e-14:<1.34e-05//NESDA:PBLOOD:1.92e-13:<1.34e-05//NESDA:PBLOOD:9.65e-11:<1.34e-05//NESDA:PBLOOD:1.28e-10:<1.34e-05//NESDA:PBLOOD:2.78e-06:1.64e-02//NESDA:PBLOOD:1.56e-09:1.14e-05//NESDA:PBLOOD:1.05e-144:<1.34e-05//NESDA:PBLOOD:2.20e-169:<1.34e-05//NESDA:PBLOOD:2.75e-08:2.97e-04//NESDA:PBLOOD:8.73e-07:5.82e-03//NESDA:PBLOOD:7.72e-09:8.58e-05//NESDA:…
28			x	1	TCP10L2	CCR6	NESDA:rs1854853:RNASET2//estonia:rs1854853:RNASET2//NESDA:rs1854853:CCR6//NESDA:rs1854853:MLLT4//NESDA:rs1854853:FGFR1OP//NESDA:rs3093024:CCR6//NESDA:rs3093024:FGFR1OP//NESDA:rs3093024:RNASET2//estonia:rs3093024:RNASET2//NESDA:rs3093023:FGFR1OP//GTEX_MULTIPLE:rs3093023:FGFR1OP//estonia:rs3093023:RNASET2//GTEX_SINGLE:rs3093023:RPS6KA2//NESDA:rs3093023:RNASET2//GTEX_SINGLE:rs3093023:FGFR1OP//GTEX_M…	NESDA:PBLOOD:6.82e-17:<1.34e-05//NESDA:PBLOOD:4.97e-14:<1.34e-05//NESDA:PBLOOD:1.92e-13:<1.34e-05//NESDA:PBLOOD:9.65e-11:<1.34e-05//NESDA:PBLOOD:1.28e-10:<1.34e-05//NESDA:PBLOOD:2.78e-06:1.64e-02//NESDA:PBLOOD:1.56e-09:1.14e-05//NESDA:PBLOOD:1.05e-144:<1.34e-05//NESDA:PBLOOD:2.20e-169:<1.34e-05//NESDA:PBLOOD:2.75e-08:2.97e-04//NESDA:PBLOOD:8.73e-07:5.82e-03//NESDA:PBLOOD:7.72e-09:8.58e-05//NESDA:…
29	20 (CDK6)	24	8	1+2	CDK6	CDK6	GTEX_SINGLE:rs4272:GATAD1//NESDA:rs4272:CDK6//GTEX_MULTIPLE:rs4272:GATAD1//GTEX_MULTIPLE:rs4272:CDK6//GTEX_SINGLE:rs4272:CDK6//NESDA:rs42041:CDK6//NESDA:rs42035:CDK6	GTEX_MULTIPLE:Brain_Cerebellum//GTEX_MULTIPLE:Esophagus_Gastroesophageal_Junction//GTEX_SINGLE:Skin_Sun_Exposed_Lower_leg//GTEX_MULTIPLE:Uterus//GTEX_MULTIPLE:Nerve_Tibial//GTEX_MULTIPLE:Prostate//GTEX_MULTIPLE:Brain_Anterior_cingulate_cortex_BA24//GTEX_SINGLE:Esophagus_Mucosa//GTEX_MULTIPLE:Colon_Sigmoid//GTEX_MULTIPLE:Adrenal_Gland//GTEX_MULTIPLE:Lung//GTEX_MULTIPLE:Esophagus_Mucosa//GTEX_SINGL…
29			8	1+2	SAMD9	CDK6	GTEX_SINGLE:rs4272:GATAD1//NESDA:rs4272:CDK6//GTEX_MULTIPLE:rs4272:GATAD1//GTEX_MULTIPLE:rs4272:CDK6//GTEX_SINGLE:rs4272:CDK6//NESDA:rs42041:CDK6//NESDA:rs42035:CDK6	GTEX_MULTIPLE:Brain_Cerebellum//GTEX_MULTIPLE:Esophagus_Gastroesophageal_Junction//GTEX_SINGLE:Skin_Sun_Exposed_Lower_leg//GTEX_MULTIPLE:Uterus//GTEX_MULTIPLE:Nerve_Tibial//GTEX_MULTIPLE:Prostate//GTEX_MULTIPLE:Brain_Anterior_cingulate_cortex_BA24//GTEX_SINGLE:Esophagus_Mucosa//GTEX_MULTIPLE:Colon_Sigmoid//GTEX_MULTIPLE:Adrenal_Gland//GTEX_MULTIPLE:Lung//GTEX_MULTIPLE:Esophagus_Mucosa//GTEX_SINGL…
29			8	1+2	VPS50	CDK6	GTEX_SINGLE:rs4272:GATAD1//NESDA:rs4272:CDK6//GTEX_MULTIPLE:rs4272:GATAD1//GTEX_MULTIPLE:rs4272:CDK6//GTEX_SINGLE:rs4272:CDK6//NESDA:rs42041:CDK6//NESDA:rs42035:CDK6	GTEX_MULTIPLE:Brain_Cerebellum//GTEX_MULTIPLE:Esophagus_Gastroesophageal_Junction//GTEX_SINGLE:Skin_Sun_Exposed_Lower_leg//GTEX_MULTIPLE:Uterus//GTEX_MULTIPLE:Nerve_Tibial//GTEX_MULTIPLE:Prostate//GTEX_MULTIPLE:Brain_Anterior_cingulate_cortex_BA24//GTEX_SINGLE:Esophagus_Mucosa//GTEX_MULTIPLE:Colon_Sigmoid//GTEX_MULTIPLE:Adrenal_Gland//GTEX_MULTIPLE:Lung//GTEX_MULTIPLE:Esophagus_Mucosa//GTEX_SINGL…
30	21 (TPD52)	25	9	1+2	CHCHD7	TPD52	GTEX_MULTIPLE:rs998731:TPD52//GTEX_SINGLE:rs998731:TPD52	GTEX_MULTIPLE:Brain_Cerebellar_Hemisphere//GTEX_MULTIPLE:Small_Intestine_Terminal_Ileum//GTEX_MULTIPLE:Pancreas//GTEX_MULTIPLE:Artery_Tibial//GTEX_SINGLE:Artery_Tibial//GTEX_MULTIPLE:Muscle_Skeletal
30			9	1+2	TPD52	TPD52	GTEX_MULTIPLE:rs998731:TPD52//GTEX_SINGLE:rs998731:TPD52	GTEX_MULTIPLE:Brain_Cerebellar_Hemisphere//GTEX_MULTIPLE:Small_Intestine_Terminal_Ileum//GTEX_MULTIPLE:Pancreas//GTEX_MULTIPLE:Artery_Tibial//GTEX_SINGLE:Artery_Tibial//GTEX_MULTIPLE:Muscle_Skeletal
30			9	1+2	TPD52	TPD52	GTEX_MULTIPLE:rs998731:TPD52//GTEX_SINGLE:rs998731:TPD52	GTEX_MULTIPLE:Brain_Cerebellar_Hemisphere//GTEX_MULTIPLE:Small_Intestine_Terminal_Ileum//GTEX_MULTIPLE:Pancreas//GTEX_MULTIPLE:Artery_Tibial//GTEX_SINGLE:Artery_Tibial//GTEX_MULTIPLE:Muscle_Skeletal
31	x (GSN, PMDR5)	26	10	1+2	CTNNAL1	C5,TRAF1	NESDA:rs10739580:GSN//NESDA:rs10739580:C5//estonia:rs10739580:PHF19//estonia:rs10739580:C5//estonia:rs10739580:PSMD5-AS1//GTEX_MULTIPLE:rs1953126:RAB14//GTEX_SINGLE:rs1953126:C5//GTEX_SINGLE:rs1953126:FBXW2//GTEX_MULTIPLE:rs1953126:CNTRL//GTEX_SINGLE:rs1953126:TRAF1//estonia:rs1953126:PSMD5-AS1//GTEX_MULTIPLE:rs1953126:TRAF1//GTEX_SINGLE:rs1953126:CNTRL//GTEX_SINGLE:rs1953126:MEGF9//GTEX_SINGLE:r…	NESDA:PBLOOD:5.95e-06:3.21e-02//estonia:CD4:3.89E-06:0.047670753//NESDA:PBLOOD:4.99e-11:<1.34e-05//estonia:CD8:6.64E-14:0//estonia:CD4:1.76E-06:0.024602251//estonia:CD4:6.63E-23:0//GTEX_MULTIPLE:Brain_Cerebellum//GTEX_SINGLE:Brain_Cerebellar_Hemisphere//GTEX_SINGLE:Adipose_Subcutaneous//GTEX_MULTIPLE:Esophagus_Gastroesophageal_Junction//NESDA:PBLOOD:1.62e-08:1.67e-04//GTEX_MULTIPLE:Uterus//GTEX_M…
31			10	1+2	CNTRL	C5,TRAF1	NESDA:rs10739580:GSN//NESDA:rs10739580:C5//estonia:rs10739580:PHF19//estonia:rs10739580:C5//estonia:rs10739580:PSMD5-AS1//GTEX_MULTIPLE:rs1953126:RAB14//GTEX_SINGLE:rs1953126:C5//GTEX_SINGLE:rs1953126:FBXW2//GTEX_MULTIPLE:rs1953126:CNTRL//GTEX_SINGLE:rs1953126:TRAF1//estonia:rs1953126:PSMD5-AS1//GTEX_MULTIPLE:rs1953126:TRAF1//GTEX_SINGLE:rs1953126:CNTRL//GTEX_SINGLE:rs1953126:MEGF9//GTEX_SINGLE:r…	NESDA:PBLOOD:5.95e-06:3.21e-02//estonia:CD4:3.89E-06:0.047670753//NESDA:PBLOOD:4.99e-11:<1.34e-05//estonia:CD8:6.64E-14:0//estonia:CD4:1.76E-06:0.024602251//estonia:CD4:6.63E-23:0//GTEX_MULTIPLE:Brain_Cerebellum//GTEX_SINGLE:Brain_Cerebellar_Hemisphere//GTEX_SINGLE:Adipose_Subcutaneous//GTEX_MULTIPLE:Esophagus_Gastroesophageal_Junction//NESDA:PBLOOD:1.62e-08:1.67e-04//GTEX_MULTIPLE:Uterus//GTEX_M…
31			10	1+2	GSN	C5,TRAF1	NESDA:rs10739580:GSN//NESDA:rs10739580:C5//estonia:rs10739580:PHF19//estonia:rs10739580:C5//estonia:rs10739580:PSMD5-AS1//GTEX_MULTIPLE:rs1953126:RAB14//GTEX_SINGLE:rs1953126:C5//GTEX_SINGLE:rs1953126:FBXW2//GTEX_MULTIPLE:rs1953126:CNTRL//GTEX_SINGLE:rs1953126:TRAF1//estonia:rs1953126:PSMD5-AS1//GTEX_MULTIPLE:rs1953126:TRAF1//GTEX_SINGLE:rs1953126:CNTRL//GTEX_SINGLE:rs1953126:MEGF9//GTEX_SINGLE:r…	NESDA:PBLOOD:5.95e-06:3.21e-02//estonia:CD4:3.89E-06:0.047670753//NESDA:PBLOOD:4.99e-11:<1.34e-05//estonia:CD8:6.64E-14:0//estonia:CD4:1.76E-06:0.024602251//estonia:CD4:6.63E-23:0//GTEX_MULTIPLE:Brain_Cerebellum//GTEX_SINGLE:Brain_Cerebellar_Hemisphere//GTEX_SINGLE:Adipose_Subcutaneous//GTEX_MULTIPLE:Esophagus_Gastroesophageal_Junction//NESDA:PBLOOD:1.62e-08:1.67e-04//GTEX_MULTIPLE:Uterus//GTEX_M…
31			10	1+2	CNTRL	C5,TRAF1	NESDA:rs10739580:GSN//NESDA:rs10739580:C5//estonia:rs10739580:PHF19//estonia:rs10739580:C5//estonia:rs10739580:PSMD5-AS1//GTEX_MULTIPLE:rs1953126:RAB14//GTEX_SINGLE:rs1953126:C5//GTEX_SINGLE:rs1953126:FBXW2//GTEX_MULTIPLE:rs1953126:CNTRL//GTEX_SINGLE:rs1953126:TRAF1//estonia:rs1953126:PSMD5-AS1//GTEX_MULTIPLE:rs1953126:TRAF1//GTEX_SINGLE:rs1953126:CNTRL//GTEX_SINGLE:rs1953126:MEGF9//GTEX_SINGLE:r…	NESDA:PBLOOD:5.95e-06:3.21e-02//estonia:CD4:3.89E-06:0.047670753//NESDA:PBLOOD:4.99e-11:<1.34e-05//estonia:CD8:6.64E-14:0//estonia:CD4:1.76E-06:0.024602251//estonia:CD4:6.63E-23:0//GTEX_MULTIPLE:Brain_Cerebellum//GTEX_SINGLE:Brain_Cerebellar_Hemisphere//GTEX_SINGLE:Adipose_Subcutaneous//GTEX_MULTIPLE:Esophagus_Gastroesophageal_Junction//NESDA:PBLOOD:1.62e-08:1.67e-04//GTEX_MULTIPLE:Uterus//GTEX_M…
31			10	1+2	CNTRL	C5,TRAF1	NESDA:rs10739580:GSN//NESDA:rs10739580:C5//estonia:rs10739580:PHF19//estonia:rs10739580:C5//estonia:rs10739580:PSMD5-AS1//GTEX_MULTIPLE:rs1953126:RAB14//GTEX_SINGLE:rs1953126:C5//GTEX_SINGLE:rs1953126:FBXW2//GTEX_MULTIPLE:rs1953126:CNTRL//GTEX_SINGLE:rs1953126:TRAF1//estonia:rs1953126:PSMD5-AS1//GTEX_MULTIPLE:rs1953126:TRAF1//GTEX_SINGLE:rs1953126:CNTRL//GTEX_SINGLE:rs1953126:MEGF9//GTEX_SINGLE:r…	NESDA:PBLOOD:5.95e-06:3.21e-02//estonia:CD4:3.89E-06:0.047670753//NESDA:PBLOOD:4.99e-11:<1.34e-05//estonia:CD8:6.64E-14:0//estonia:CD4:1.76E-06:0.024602251//estonia:CD4:6.63E-23:0//GTEX_MULTIPLE:Brain_Cerebellum//GTEX_SINGLE:Brain_Cerebellar_Hemisphere//GTEX_SINGLE:Adipose_Subcutaneous//GTEX_MULTIPLE:Esophagus_Gastroesophageal_Junction//NESDA:PBLOOD:1.62e-08:1.67e-04//GTEX_MULTIPLE:Uterus//GTEX_M…
31			10	1+2	AKNA	C5,TRAF1	NESDA:rs10739580:GSN//NESDA:rs10739580:C5//estonia:rs10739580:PHF19//estonia:rs10739580:C5//estonia:rs10739580:PSMD5-AS1//GTEX_MULTIPLE:rs1953126:RAB14//GTEX_SINGLE:rs1953126:C5//GTEX_SINGLE:rs1953126:FBXW2//GTEX_MULTIPLE:rs1953126:CNTRL//GTEX_SINGLE:rs1953126:TRAF1//estonia:rs1953126:PSMD5-AS1//GTEX_MULTIPLE:rs1953126:TRAF1//GTEX_SINGLE:rs1953126:CNTRL//GTEX_SINGLE:rs1953126:MEGF9//GTEX_SINGLE:r…	NESDA:PBLOOD:5.95e-06:3.21e-02//estonia:CD4:3.89E-06:0.047670753//NESDA:PBLOOD:4.99e-11:<1.34e-05//estonia:CD8:6.64E-14:0//estonia:CD4:1.76E-06:0.024602251//estonia:CD4:6.63E-23:0//GTEX_MULTIPLE:Brain_Cerebellum//GTEX_SINGLE:Brain_Cerebellar_Hemisphere//GTEX_SINGLE:Adipose_Subcutaneous//GTEX_MULTIPLE:Esophagus_Gastroesophageal_Junction//NESDA:PBLOOD:1.62e-08:1.67e-04//GTEX_MULTIPLE:Uterus//GTEX_M…
31			10	1+2	CNTRL	C5,TRAF1	NESDA:rs10739580:GSN//NESDA:rs10739580:C5//estonia:rs10739580:PHF19//estonia:rs10739580:C5//estonia:rs10739580:PSMD5-AS1//GTEX_MULTIPLE:rs1953126:RAB14//GTEX_SINGLE:rs1953126:C5//GTEX_SINGLE:rs1953126:FBXW2//GTEX_MULTIPLE:rs1953126:CNTRL//GTEX_SINGLE:rs1953126:TRAF1//estonia:rs1953126:PSMD5-AS1//GTEX_MULTIPLE:rs1953126:TRAF1//GTEX_SINGLE:rs1953126:CNTRL//GTEX_SINGLE:rs1953126:MEGF9//GTEX_SINGLE:r…	NESDA:PBLOOD:5.95e-06:3.21e-02//estonia:CD4:3.89E-06:0.047670753//NESDA:PBLOOD:4.99e-11:<1.34e-05//estonia:CD8:6.64E-14:0//estonia:CD4:1.76E-06:0.024602251//estonia:CD4:6.63E-23:0//GTEX_MULTIPLE:Brain_Cerebellum//GTEX_SINGLE:Brain_Cerebellar_Hemisphere//GTEX_SINGLE:Adipose_Subcutaneous//GTEX_MULTIPLE:Esophagus_Gastroesophageal_Junction//NESDA:PBLOOD:1.62e-08:1.67e-04//GTEX_MULTIPLE:Uterus//GTEX_M…
31			10	1+2	CNTRL	C5,TRAF1	NESDA:rs10739580:GSN//NESDA:rs10739580:C5//estonia:rs10739580:PHF19//estonia:rs10739580:C5//estonia:rs10739580:PSMD5-AS1//GTEX_MULTIPLE:rs1953126:RAB14//GTEX_SINGLE:rs1953126:C5//GTEX_SINGLE:rs1953126:FBXW2//GTEX_MULTIPLE:rs1953126:CNTRL//GTEX_SINGLE:rs1953126:TRAF1//estonia:rs1953126:PSMD5-AS1//GTEX_MULTIPLE:rs1953126:TRAF1//GTEX_SINGLE:rs1953126:CNTRL//GTEX_SINGLE:rs1953126:MEGF9//GTEX_SINGLE:r…	NESDA:PBLOOD:5.95e-06:3.21e-02//estonia:CD4:3.89E-06:0.047670753//NESDA:PBLOOD:4.99e-11:<1.34e-05//estonia:CD8:6.64E-14:0//estonia:CD4:1.76E-06:0.024602251//estonia:CD4:6.63E-23:0//GTEX_MULTIPLE:Brain_Cerebellum//GTEX_SINGLE:Brain_Cerebellar_Hemisphere//GTEX_SINGLE:Adipose_Subcutaneous//GTEX_MULTIPLE:Esophagus_Gastroesophageal_Junction//NESDA:PBLOOD:1.62e-08:1.67e-04//GTEX_MULTIPLE:Uterus//GTEX_M…
31			10	1+2	AKNA	C5,TRAF1	NESDA:rs10739580:GSN//NESDA:rs10739580:C5//estonia:rs10739580:PHF19//estonia:rs10739580:C5//estonia:rs10739580:PSMD5-AS1//GTEX_MULTIPLE:rs1953126:RAB14//GTEX_SINGLE:rs1953126:C5//GTEX_SINGLE:rs1953126:FBXW2//GTEX_MULTIPLE:rs1953126:CNTRL//GTEX_SINGLE:rs1953126:TRAF1//estonia:rs1953126:PSMD5-AS1//GTEX_MULTIPLE:rs1953126:TRAF1//GTEX_SINGLE:rs1953126:CNTRL//GTEX_SINGLE:rs1953126:MEGF9//GTEX_SINGLE:r…	NESDA:PBLOOD:5.95e-06:3.21e-02//estonia:CD4:3.89E-06:0.047670753//NESDA:PBLOOD:4.99e-11:<1.34e-05//estonia:CD8:6.64E-14:0//estonia:CD4:1.76E-06:0.024602251//estonia:CD4:6.63E-23:0//GTEX_MULTIPLE:Brain_Cerebellum//GTEX_SINGLE:Brain_Cerebellar_Hemisphere//GTEX_SINGLE:Adipose_Subcutaneous//GTEX_MULTIPLE:Esophagus_Gastroesophageal_Junction//NESDA:PBLOOD:1.62e-08:1.67e-04//GTEX_MULTIPLE:Uterus//GTEX_M…
31			10	1+2	CNTRL	C5,TRAF1	NESDA:rs10739580:GSN//NESDA:rs10739580:C5//estonia:rs10739580:PHF19//estonia:rs10739580:C5//estonia:rs10739580:PSMD5-AS1//GTEX_MULTIPLE:rs1953126:RAB14//GTEX_SINGLE:rs1953126:C5//GTEX_SINGLE:rs1953126:FBXW2//GTEX_MULTIPLE:rs1953126:CNTRL//GTEX_SINGLE:rs1953126:TRAF1//estonia:rs1953126:PSMD5-AS1//GTEX_MULTIPLE:rs1953126:TRAF1//GTEX_SINGLE:rs1953126:CNTRL//GTEX_SINGLE:rs1953126:MEGF9//GTEX_SINGLE:r…	NESDA:PBLOOD:5.95e-06:3.21e-02//estonia:CD4:3.89E-06:0.047670753//NESDA:PBLOOD:4.99e-11:<1.34e-05//estonia:CD8:6.64E-14:0//estonia:CD4:1.76E-06:0.024602251//estonia:CD4:6.63E-23:0//GTEX_MULTIPLE:Brain_Cerebellum//GTEX_SINGLE:Brain_Cerebellar_Hemisphere//GTEX_SINGLE:Adipose_Subcutaneous//GTEX_MULTIPLE:Esophagus_Gastroesophageal_Junction//NESDA:PBLOOD:1.62e-08:1.67e-04//GTEX_MULTIPLE:Uterus//GTEX_M…
31			10	1+2	CNTRL	C5,TRAF1	NESDA:rs10739580:GSN//NESDA:rs10739580:C5//estonia:rs10739580:PHF19//estonia:rs10739580:C5//estonia:rs10739580:PSMD5-AS1//GTEX_MULTIPLE:rs1953126:RAB14//GTEX_SINGLE:rs1953126:C5//GTEX_SINGLE:rs1953126:FBXW2//GTEX_MULTIPLE:rs1953126:CNTRL//GTEX_SINGLE:rs1953126:TRAF1//estonia:rs1953126:PSMD5-AS1//GTEX_MULTIPLE:rs1953126:TRAF1//GTEX_SINGLE:rs1953126:CNTRL//GTEX_SINGLE:rs1953126:MEGF9//GTEX_SINGLE:r…	NESDA:PBLOOD:5.95e-06:3.21e-02//estonia:CD4:3.89E-06:0.047670753//NESDA:PBLOOD:4.99e-11:<1.34e-05//estonia:CD8:6.64E-14:0//estonia:CD4:1.76E-06:0.024602251//estonia:CD4:6.63E-23:0//GTEX_MULTIPLE:Brain_Cerebellum//GTEX_SINGLE:Brain_Cerebellar_Hemisphere//GTEX_SINGLE:Adipose_Subcutaneous//GTEX_MULTIPLE:Esophagus_Gastroesophageal_Junction//NESDA:PBLOOD:1.62e-08:1.67e-04//GTEX_MULTIPLE:Uterus//GTEX_M…
31			10	1+2	CNTRL	C5,TRAF1,TRAF1-C5	NESDA:rs10760126:GSN//estonia:rs10760126:C5//NESDA:rs10760126:C5//estonia:rs10760126:PSMD5-AS1//estonia:rs2269060:C5//estonia:rs2269060:PSMD5-AS1//NESDA:rs2269060:C5//NESDA:rs2269060:GSN//NESDA:rs2072438:GSN//GTEX_MULTIPLE:rs2072438:PHF19//GTEX_SINGLE:rs2072438:C5//estonia:rs2072438:PSMD5-AS1//NESDA:rs2072438:CDK5RAP2//GTEX_MULTIPLE:rs2072438:FBXW2//GTEX_MULTIPLE:rs2072438:CNTRL//GTEX_SINGLE:rs20…	NESDA:PBLOOD:6.74e-11:<1.34e-05//estonia:CD4:2.98E-07:0.005131698//estonia:CD4:2.63E-13:0//NESDA:PBLOOD:5.42e-08:4.88e-04//estonia:CD8:1.77E-09:8.77E-05//NESDA:PBLOOD:1.69e-10:<1.34e-05//estonia:CD4:1.50E-07:0.002784446//estonia:CD4:6.26E-13:0//estonia:CD8:3.49E-09:8.37E-05//NESDA:PBLOOD:1.01e-07:9.02e-04//GTEX_MULTIPLE:Brain_Cerebellum//GTEX_SINGLE:Adipose_Subcutaneous//GTEX_MULTIPLE:Esophagus_G…
31			10	1+2	CNTRL	C5,TRAF1,TRAF1-C5	NESDA:rs10760126:GSN//estonia:rs10760126:C5//NESDA:rs10760126:C5//estonia:rs10760126:PSMD5-AS1//estonia:rs2269060:C5//estonia:rs2269060:PSMD5-AS1//NESDA:rs2269060:C5//NESDA:rs2269060:GSN//NESDA:rs2072438:GSN//GTEX_MULTIPLE:rs2072438:PHF19//GTEX_SINGLE:rs2072438:C5//estonia:rs2072438:PSMD5-AS1//NESDA:rs2072438:CDK5RAP2//GTEX_MULTIPLE:rs2072438:FBXW2//GTEX_MULTIPLE:rs2072438:CNTRL//GTEX_SINGLE:rs20…	NESDA:PBLOOD:6.74e-11:<1.34e-05//estonia:CD4:2.98E-07:0.005131698//estonia:CD4:2.63E-13:0//NESDA:PBLOOD:5.42e-08:4.88e-04//estonia:CD8:1.77E-09:8.77E-05//NESDA:PBLOOD:1.69e-10:<1.34e-05//estonia:CD4:1.50E-07:0.002784446//estonia:CD4:6.26E-13:0//estonia:CD8:3.49E-09:8.37E-05//NESDA:PBLOOD:1.01e-07:9.02e-04//GTEX_MULTIPLE:Brain_Cerebellum//GTEX_SINGLE:Adipose_Subcutaneous//GTEX_MULTIPLE:Esophagus_G…
31			10	1+2	HNRNPK	C5,TRAF1,TRAF1-C5	NESDA:rs10739580:GSN//NESDA:rs10739580:C5//estonia:rs10739580:PHF19//estonia:rs10739580:C5//estonia:rs10739580:PSMD5-AS1//NESDA:rs10760126:GSN//estonia:rs10760126:C5//NESDA:rs10760126:C5//estonia:rs10760126:PSMD5-AS1//GTEX_MULTIPLE:rs1953126:RAB14//GTEX_SINGLE:rs1953126:C5//GTEX_SINGLE:rs1953126:FBXW2//GTEX_MULTIPLE:rs1953126:CNTRL//GTEX_SINGLE:rs1953126:TRAF1//estonia:rs1953126:PSMD5-AS1//GTEX_M…	NESDA:PBLOOD:5.95e-06:3.21e-02//estonia:CD4:3.89E-06:0.047670753//NESDA:PBLOOD:4.99e-11:<1.34e-05//estonia:CD8:6.64E-14:0//estonia:CD4:1.76E-06:0.024602251//estonia:CD4:6.63E-23:0//NESDA:PBLOOD:6.74e-11:<1.34e-05//estonia:CD4:2.98E-07:0.005131698//estonia:CD4:2.63E-13:0//NESDA:PBLOOD:5.42e-08:4.88e-04//estonia:CD8:1.77E-09:8.77E-05//GTEX_MULTIPLE:Brain_Cerebellum//GTEX_SINGLE:Brain_Cerebellar_Hem…
31			10	1+2	FGD3	C5,TRAF1,TRAF1-C5	NESDA:rs10739580:GSN//NESDA:rs10739580:C5//estonia:rs10739580:PHF19//estonia:rs10739580:C5//estonia:rs10739580:PSMD5-AS1//NESDA:rs10760126:GSN//estonia:rs10760126:C5//NESDA:rs10760126:C5//estonia:rs10760126:PSMD5-AS1//GTEX_MULTIPLE:rs1953126:RAB14//GTEX_SINGLE:rs1953126:C5//GTEX_SINGLE:rs1953126:FBXW2//GTEX_MULTIPLE:rs1953126:CNTRL//GTEX_SINGLE:rs1953126:TRAF1//estonia:rs1953126:PSMD5-AS1//GTEX_M…	NESDA:PBLOOD:5.95e-06:3.21e-02//estonia:CD4:3.89E-06:0.047670753//NESDA:PBLOOD:4.99e-11:<1.34e-05//estonia:CD8:6.64E-14:0//estonia:CD4:1.76E-06:0.024602251//estonia:CD4:6.63E-23:0//NESDA:PBLOOD:6.74e-11:<1.34e-05//estonia:CD4:2.98E-07:0.005131698//estonia:CD4:2.63E-13:0//NESDA:PBLOOD:5.42e-08:4.88e-04//estonia:CD8:1.77E-09:8.77E-05//GTEX_MULTIPLE:Brain_Cerebellum//GTEX_SINGLE:Brain_Cerebellar_Hem…
31			10	1+2	TMEM245	C5,TRAF1,TRAF1-C5	NESDA:rs10739580:GSN//NESDA:rs10739580:C5//estonia:rs10739580:PHF19//estonia:rs10739580:C5//estonia:rs10739580:PSMD5-AS1//NESDA:rs10760126:GSN//estonia:rs10760126:C5//NESDA:rs10760126:C5//estonia:rs10760126:PSMD5-AS1//GTEX_MULTIPLE:rs1953126:RAB14//GTEX_SINGLE:rs1953126:C5//GTEX_SINGLE:rs1953126:FBXW2//GTEX_MULTIPLE:rs1953126:CNTRL//GTEX_SINGLE:rs1953126:TRAF1//estonia:rs1953126:PSMD5-AS1//GTEX_M…	NESDA:PBLOOD:5.95e-06:3.21e-02//estonia:CD4:3.89E-06:0.047670753//NESDA:PBLOOD:4.99e-11:<1.34e-05//estonia:CD8:6.64E-14:0//estonia:CD4:1.76E-06:0.024602251//estonia:CD4:6.63E-23:0//NESDA:PBLOOD:6.74e-11:<1.34e-05//estonia:CD4:2.98E-07:0.005131698//estonia:CD4:2.63E-13:0//NESDA:PBLOOD:5.42e-08:4.88e-04//estonia:CD8:1.77E-09:8.77E-05//GTEX_MULTIPLE:Brain_Cerebellum//GTEX_SINGLE:Brain_Cerebellar_Hem…
31			10	1+2	AKNA	C5,TRAF1,TRAF1-C5	NESDA:rs10739580:GSN//NESDA:rs10739580:C5//estonia:rs10739580:PHF19//estonia:rs10739580:C5//estonia:rs10739580:PSMD5-AS1//NESDA:rs10760126:GSN//estonia:rs10760126:C5//NESDA:rs10760126:C5//estonia:rs10760126:PSMD5-AS1//GTEX_MULTIPLE:rs1953126:RAB14//GTEX_SINGLE:rs1953126:C5//GTEX_SINGLE:rs1953126:FBXW2//GTEX_MULTIPLE:rs1953126:CNTRL//GTEX_SINGLE:rs1953126:TRAF1//estonia:rs1953126:PSMD5-AS1//GTEX_M…	NESDA:PBLOOD:5.95e-06:3.21e-02//estonia:CD4:3.89E-06:0.047670753//NESDA:PBLOOD:4.99e-11:<1.34e-05//estonia:CD8:6.64E-14:0//estonia:CD4:1.76E-06:0.024602251//estonia:CD4:6.63E-23:0//NESDA:PBLOOD:6.74e-11:<1.34e-05//estonia:CD4:2.98E-07:0.005131698//estonia:CD4:2.63E-13:0//NESDA:PBLOOD:5.42e-08:4.88e-04//estonia:CD8:1.77E-09:8.77E-05//GTEX_MULTIPLE:Brain_Cerebellum//GTEX_SINGLE:Brain_Cerebellar_Hem…
31			10	1+2	FBXW2	C5,TRAF1,TRAF1-C5	NESDA:rs10739580:GSN//NESDA:rs10739580:C5//estonia:rs10739580:PHF19//estonia:rs10739580:C5//estonia:rs10739580:PSMD5-AS1//NESDA:rs10760126:GSN//estonia:rs10760126:C5//NESDA:rs10760126:C5//estonia:rs10760126:PSMD5-AS1//GTEX_MULTIPLE:rs1953126:RAB14//GTEX_SINGLE:rs1953126:C5//GTEX_SINGLE:rs1953126:FBXW2//GTEX_MULTIPLE:rs1953126:CNTRL//GTEX_SINGLE:rs1953126:TRAF1//estonia:rs1953126:PSMD5-AS1//GTEX_M…	NESDA:PBLOOD:5.95e-06:3.21e-02//estonia:CD4:3.89E-06:0.047670753//NESDA:PBLOOD:4.99e-11:<1.34e-05//estonia:CD8:6.64E-14:0//estonia:CD4:1.76E-06:0.024602251//estonia:CD4:6.63E-23:0//NESDA:PBLOOD:6.74e-11:<1.34e-05//estonia:CD4:2.98E-07:0.005131698//estonia:CD4:2.63E-13:0//NESDA:PBLOOD:5.42e-08:4.88e-04//estonia:CD8:1.77E-09:8.77E-05//GTEX_MULTIPLE:Brain_Cerebellum//GTEX_SINGLE:Brain_Cerebellar_Hem…
31			10	1+2	PSMD5	C5,TRAF1,TRAF1-C5	NESDA:rs10739580:GSN//NESDA:rs10739580:C5//estonia:rs10739580:PHF19//estonia:rs10739580:C5//estonia:rs10739580:PSMD5-AS1//NESDA:rs10760126:GSN//estonia:rs10760126:C5//NESDA:rs10760126:C5//estonia:rs10760126:PSMD5-AS1//GTEX_MULTIPLE:rs1953126:RAB14//GTEX_SINGLE:rs1953126:C5//GTEX_SINGLE:rs1953126:FBXW2//GTEX_MULTIPLE:rs1953126:CNTRL//GTEX_SINGLE:rs1953126:TRAF1//estonia:rs1953126:PSMD5-AS1//GTEX_M…	NESDA:PBLOOD:5.95e-06:3.21e-02//estonia:CD4:3.89E-06:0.047670753//NESDA:PBLOOD:4.99e-11:<1.34e-05//estonia:CD8:6.64E-14:0//estonia:CD4:1.76E-06:0.024602251//estonia:CD4:6.63E-23:0//NESDA:PBLOOD:6.74e-11:<1.34e-05//estonia:CD4:2.98E-07:0.005131698//estonia:CD4:2.63E-13:0//NESDA:PBLOOD:5.42e-08:4.88e-04//estonia:CD8:1.77E-09:8.77E-05//GTEX_MULTIPLE:Brain_Cerebellum//GTEX_SINGLE:Brain_Cerebellar_Hem…
31			10	1+2	CNTRL	C5,TRAF1,TRAF1-C5	NESDA:rs10739580:GSN//NESDA:rs10739580:C5//estonia:rs10739580:PHF19//estonia:rs10739580:C5//estonia:rs10739580:PSMD5-AS1//NESDA:rs10760126:GSN//estonia:rs10760126:C5//NESDA:rs10760126:C5//estonia:rs10760126:PSMD5-AS1//GTEX_MULTIPLE:rs1953126:RAB14//GTEX_SINGLE:rs1953126:C5//GTEX_SINGLE:rs1953126:FBXW2//GTEX_MULTIPLE:rs1953126:CNTRL//GTEX_SINGLE:rs1953126:TRAF1//estonia:rs1953126:PSMD5-AS1//GTEX_M…	NESDA:PBLOOD:5.95e-06:3.21e-02//estonia:CD4:3.89E-06:0.047670753//NESDA:PBLOOD:4.99e-11:<1.34e-05//estonia:CD8:6.64E-14:0//estonia:CD4:1.76E-06:0.024602251//estonia:CD4:6.63E-23:0//NESDA:PBLOOD:6.74e-11:<1.34e-05//estonia:CD4:2.98E-07:0.005131698//estonia:CD4:2.63E-13:0//NESDA:PBLOOD:5.42e-08:4.88e-04//estonia:CD8:1.77E-09:8.77E-05//GTEX_MULTIPLE:Brain_Cerebellum//GTEX_SINGLE:Brain_Cerebellar_Hem…
31			10	1+2	CNTRL	C5,TRAF1,TRAF1-C5	NESDA:rs10739580:GSN//NESDA:rs10739580:C5//estonia:rs10739580:PHF19//estonia:rs10739580:C5//estonia:rs10739580:PSMD5-AS1//NESDA:rs10760126:GSN//estonia:rs10760126:C5//NESDA:rs10760126:C5//estonia:rs10760126:PSMD5-AS1//GTEX_MULTIPLE:rs1953126:RAB14//GTEX_SINGLE:rs1953126:C5//GTEX_SINGLE:rs1953126:FBXW2//GTEX_MULTIPLE:rs1953126:CNTRL//GTEX_SINGLE:rs1953126:TRAF1//estonia:rs1953126:PSMD5-AS1//GTEX_M…	NESDA:PBLOOD:5.95e-06:3.21e-02//estonia:CD4:3.89E-06:0.047670753//NESDA:PBLOOD:4.99e-11:<1.34e-05//estonia:CD8:6.64E-14:0//estonia:CD4:1.76E-06:0.024602251//estonia:CD4:6.63E-23:0//NESDA:PBLOOD:6.74e-11:<1.34e-05//estonia:CD4:2.98E-07:0.005131698//estonia:CD4:2.63E-13:0//NESDA:PBLOOD:5.42e-08:4.88e-04//estonia:CD8:1.77E-09:8.77E-05//GTEX_MULTIPLE:Brain_Cerebellum//GTEX_SINGLE:Brain_Cerebellar_Hem…
31			10	1+2	GSN	C5,TRAF1,TRAF1-C5	NESDA:rs10739580:GSN//NESDA:rs10739580:C5//estonia:rs10739580:PHF19//estonia:rs10739580:C5//estonia:rs10739580:PSMD5-AS1//NESDA:rs10760126:GSN//estonia:rs10760126:C5//NESDA:rs10760126:C5//estonia:rs10760126:PSMD5-AS1//GTEX_MULTIPLE:rs1953126:RAB14//GTEX_SINGLE:rs1953126:C5//GTEX_SINGLE:rs1953126:FBXW2//GTEX_MULTIPLE:rs1953126:CNTRL//GTEX_SINGLE:rs1953126:TRAF1//estonia:rs1953126:PSMD5-AS1//GTEX_M…	NESDA:PBLOOD:5.95e-06:3.21e-02//estonia:CD4:3.89E-06:0.047670753//NESDA:PBLOOD:4.99e-11:<1.34e-05//estonia:CD8:6.64E-14:0//estonia:CD4:1.76E-06:0.024602251//estonia:CD4:6.63E-23:0//NESDA:PBLOOD:6.74e-11:<1.34e-05//estonia:CD4:2.98E-07:0.005131698//estonia:CD4:2.63E-13:0//NESDA:PBLOOD:5.42e-08:4.88e-04//estonia:CD8:1.77E-09:8.77E-05//GTEX_MULTIPLE:Brain_Cerebellum//GTEX_SINGLE:Brain_Cerebellar_Hem…
31			10	1+2	CKS2	C5,TRAF1	NESDA:rs10739580:GSN//NESDA:rs10739580:C5//estonia:rs10739580:PHF19//estonia:rs10739580:C5//estonia:rs10739580:PSMD5-AS1//GTEX_MULTIPLE:rs1953126:RAB14//GTEX_SINGLE:rs1953126:C5//GTEX_SINGLE:rs1953126:FBXW2//GTEX_MULTIPLE:rs1953126:CNTRL//GTEX_SINGLE:rs1953126:TRAF1//estonia:rs1953126:PSMD5-AS1//GTEX_MULTIPLE:rs1953126:TRAF1//GTEX_SINGLE:rs1953126:CNTRL//GTEX_SINGLE:rs1953126:MEGF9//GTEX_SINGLE:r…	NESDA:PBLOOD:5.95e-06:3.21e-02//estonia:CD4:3.89E-06:0.047670753//NESDA:PBLOOD:4.99e-11:<1.34e-05//estonia:CD8:6.64E-14:0//estonia:CD4:1.76E-06:0.024602251//estonia:CD4:6.63E-23:0//GTEX_MULTIPLE:Brain_Cerebellum//GTEX_SINGLE:Brain_Cerebellar_Hemisphere//GTEX_SINGLE:Adipose_Subcutaneous//GTEX_MULTIPLE:Esophagus_Gastroesophageal_Junction//NESDA:PBLOOD:1.62e-08:1.67e-04//GTEX_MULTIPLE:Uterus//GTEX_M…
31			10	1+2	AKNA	C5,TRAF1	NESDA:rs10739580:GSN//NESDA:rs10739580:C5//estonia:rs10739580:PHF19//estonia:rs10739580:C5//estonia:rs10739580:PSMD5-AS1//GTEX_MULTIPLE:rs1953126:RAB14//GTEX_SINGLE:rs1953126:C5//GTEX_SINGLE:rs1953126:FBXW2//GTEX_MULTIPLE:rs1953126:CNTRL//GTEX_SINGLE:rs1953126:TRAF1//estonia:rs1953126:PSMD5-AS1//GTEX_MULTIPLE:rs1953126:TRAF1//GTEX_SINGLE:rs1953126:CNTRL//GTEX_SINGLE:rs1953126:MEGF9//GTEX_SINGLE:r…	NESDA:PBLOOD:5.95e-06:3.21e-02//estonia:CD4:3.89E-06:0.047670753//NESDA:PBLOOD:4.99e-11:<1.34e-05//estonia:CD8:6.64E-14:0//estonia:CD4:1.76E-06:0.024602251//estonia:CD4:6.63E-23:0//GTEX_MULTIPLE:Brain_Cerebellum//GTEX_SINGLE:Brain_Cerebellar_Hemisphere//GTEX_SINGLE:Adipose_Subcutaneous//GTEX_MULTIPLE:Esophagus_Gastroesophageal_Junction//NESDA:PBLOOD:1.62e-08:1.67e-04//GTEX_MULTIPLE:Uterus//GTEX_M…
31			10	1+2	FBXW2	C5,TRAF1	NESDA:rs10739580:GSN//NESDA:rs10739580:C5//estonia:rs10739580:PHF19//estonia:rs10739580:C5//estonia:rs10739580:PSMD5-AS1//GTEX_MULTIPLE:rs1953126:RAB14//GTEX_SINGLE:rs1953126:C5//GTEX_SINGLE:rs1953126:FBXW2//GTEX_MULTIPLE:rs1953126:CNTRL//GTEX_SINGLE:rs1953126:TRAF1//estonia:rs1953126:PSMD5-AS1//GTEX_MULTIPLE:rs1953126:TRAF1//GTEX_SINGLE:rs1953126:CNTRL//GTEX_SINGLE:rs1953126:MEGF9//GTEX_SINGLE:r…	NESDA:PBLOOD:5.95e-06:3.21e-02//estonia:CD4:3.89E-06:0.047670753//NESDA:PBLOOD:4.99e-11:<1.34e-05//estonia:CD8:6.64E-14:0//estonia:CD4:1.76E-06:0.024602251//estonia:CD4:6.63E-23:0//GTEX_MULTIPLE:Brain_Cerebellum//GTEX_SINGLE:Brain_Cerebellar_Hemisphere//GTEX_SINGLE:Adipose_Subcutaneous//GTEX_MULTIPLE:Esophagus_Gastroesophageal_Junction//NESDA:PBLOOD:1.62e-08:1.67e-04//GTEX_MULTIPLE:Uterus//GTEX_M…
31			10	1+2	PSMD5	C5,TRAF1	NESDA:rs10739580:GSN//NESDA:rs10739580:C5//estonia:rs10739580:PHF19//estonia:rs10739580:C5//estonia:rs10739580:PSMD5-AS1//GTEX_MULTIPLE:rs1953126:RAB14//GTEX_SINGLE:rs1953126:C5//GTEX_SINGLE:rs1953126:FBXW2//GTEX_MULTIPLE:rs1953126:CNTRL//GTEX_SINGLE:rs1953126:TRAF1//estonia:rs1953126:PSMD5-AS1//GTEX_MULTIPLE:rs1953126:TRAF1//GTEX_SINGLE:rs1953126:CNTRL//GTEX_SINGLE:rs1953126:MEGF9//GTEX_SINGLE:r…	NESDA:PBLOOD:5.95e-06:3.21e-02//estonia:CD4:3.89E-06:0.047670753//NESDA:PBLOOD:4.99e-11:<1.34e-05//estonia:CD8:6.64E-14:0//estonia:CD4:1.76E-06:0.024602251//estonia:CD4:6.63E-23:0//GTEX_MULTIPLE:Brain_Cerebellum//GTEX_SINGLE:Brain_Cerebellar_Hemisphere//GTEX_SINGLE:Adipose_Subcutaneous//GTEX_MULTIPLE:Esophagus_Gastroesophageal_Junction//NESDA:PBLOOD:1.62e-08:1.67e-04//GTEX_MULTIPLE:Uterus//GTEX_M…
31			10	1+2	CNTRL	C5,TRAF1	NESDA:rs10739580:GSN//NESDA:rs10739580:C5//estonia:rs10739580:PHF19//estonia:rs10739580:C5//estonia:rs10739580:PSMD5-AS1//GTEX_MULTIPLE:rs1953126:RAB14//GTEX_SINGLE:rs1953126:C5//GTEX_SINGLE:rs1953126:FBXW2//GTEX_MULTIPLE:rs1953126:CNTRL//GTEX_SINGLE:rs1953126:TRAF1//estonia:rs1953126:PSMD5-AS1//GTEX_MULTIPLE:rs1953126:TRAF1//GTEX_SINGLE:rs1953126:CNTRL//GTEX_SINGLE:rs1953126:MEGF9//GTEX_SINGLE:r…	NESDA:PBLOOD:5.95e-06:3.21e-02//estonia:CD4:3.89E-06:0.047670753//NESDA:PBLOOD:4.99e-11:<1.34e-05//estonia:CD8:6.64E-14:0//estonia:CD4:1.76E-06:0.024602251//estonia:CD4:6.63E-23:0//GTEX_MULTIPLE:Brain_Cerebellum//GTEX_SINGLE:Brain_Cerebellar_Hemisphere//GTEX_SINGLE:Adipose_Subcutaneous//GTEX_MULTIPLE:Esophagus_Gastroesophageal_Junction//NESDA:PBLOOD:1.62e-08:1.67e-04//GTEX_MULTIPLE:Uterus//GTEX_M…
31			10	1+2	CNTRL	C5,TRAF1	NESDA:rs10739580:GSN//NESDA:rs10739580:C5//estonia:rs10739580:PHF19//estonia:rs10739580:C5//estonia:rs10739580:PSMD5-AS1//GTEX_MULTIPLE:rs1953126:RAB14//GTEX_SINGLE:rs1953126:C5//GTEX_SINGLE:rs1953126:FBXW2//GTEX_MULTIPLE:rs1953126:CNTRL//GTEX_SINGLE:rs1953126:TRAF1//estonia:rs1953126:PSMD5-AS1//GTEX_MULTIPLE:rs1953126:TRAF1//GTEX_SINGLE:rs1953126:CNTRL//GTEX_SINGLE:rs1953126:MEGF9//GTEX_SINGLE:r…	NESDA:PBLOOD:5.95e-06:3.21e-02//estonia:CD4:3.89E-06:0.047670753//NESDA:PBLOOD:4.99e-11:<1.34e-05//estonia:CD8:6.64E-14:0//estonia:CD4:1.76E-06:0.024602251//estonia:CD4:6.63E-23:0//GTEX_MULTIPLE:Brain_Cerebellum//GTEX_SINGLE:Brain_Cerebellar_Hemisphere//GTEX_SINGLE:Adipose_Subcutaneous//GTEX_MULTIPLE:Esophagus_Gastroesophageal_Junction//NESDA:PBLOOD:1.62e-08:1.67e-04//GTEX_MULTIPLE:Uterus//GTEX_M…
31			10	1+2	CNTRL	C5,TRAF1	NESDA:rs10739580:GSN//NESDA:rs10739580:C5//estonia:rs10739580:PHF19//estonia:rs10739580:C5//estonia:rs10739580:PSMD5-AS1//GTEX_MULTIPLE:rs1953126:RAB14//GTEX_SINGLE:rs1953126:C5//GTEX_SINGLE:rs1953126:FBXW2//GTEX_MULTIPLE:rs1953126:CNTRL//GTEX_SINGLE:rs1953126:TRAF1//estonia:rs1953126:PSMD5-AS1//GTEX_MULTIPLE:rs1953126:TRAF1//GTEX_SINGLE:rs1953126:CNTRL//GTEX_SINGLE:rs1953126:MEGF9//GTEX_SINGLE:r…	NESDA:PBLOOD:5.95e-06:3.21e-02//estonia:CD4:3.89E-06:0.047670753//NESDA:PBLOOD:4.99e-11:<1.34e-05//estonia:CD8:6.64E-14:0//estonia:CD4:1.76E-06:0.024602251//estonia:CD4:6.63E-23:0//GTEX_MULTIPLE:Brain_Cerebellum//GTEX_SINGLE:Brain_Cerebellar_Hemisphere//GTEX_SINGLE:Adipose_Subcutaneous//GTEX_MULTIPLE:Esophagus_Gastroesophageal_Junction//NESDA:PBLOOD:1.62e-08:1.67e-04//GTEX_MULTIPLE:Uterus//GTEX_M…
31			10	1+2	GSN	C5,TRAF1	NESDA:rs10739580:GSN//NESDA:rs10739580:C5//estonia:rs10739580:PHF19//estonia:rs10739580:C5//estonia:rs10739580:PSMD5-AS1//GTEX_MULTIPLE:rs1953126:RAB14//GTEX_SINGLE:rs1953126:C5//GTEX_SINGLE:rs1953126:FBXW2//GTEX_MULTIPLE:rs1953126:CNTRL//GTEX_SINGLE:rs1953126:TRAF1//estonia:rs1953126:PSMD5-AS1//GTEX_MULTIPLE:rs1953126:TRAF1//GTEX_SINGLE:rs1953126:CNTRL//GTEX_SINGLE:rs1953126:MEGF9//GTEX_SINGLE:r…	NESDA:PBLOOD:5.95e-06:3.21e-02//estonia:CD4:3.89E-06:0.047670753//NESDA:PBLOOD:4.99e-11:<1.34e-05//estonia:CD8:6.64E-14:0//estonia:CD4:1.76E-06:0.024602251//estonia:CD4:6.63E-23:0//GTEX_MULTIPLE:Brain_Cerebellum//GTEX_SINGLE:Brain_Cerebellar_Hemisphere//GTEX_SINGLE:Adipose_Subcutaneous//GTEX_MULTIPLE:Esophagus_Gastroesophageal_Junction//NESDA:PBLOOD:1.62e-08:1.67e-04//GTEX_MULTIPLE:Uterus//GTEX_M…

## Sheet: INTERACTION WITH ASSIGNED GENE
Interact with and confirm assigned gene loci	ADDING GENES THROUGH INTERACTIONS <300KB	ATACchr	ATACstart	ATACend	Distance	GENE_NAME	Reported_genes
1	CD6 +	chr11	61129507	61130252	295240	CCDC86	CD5,VPS37C
1		chr11	61129507	61130252	286128	CCDC86	CD5,VPS37C
1		chr11	61129507	61130252	286128	PTGDR2	CD5,VPS37C
1		chr11	61129507	61130252	286128	RP11-804A23.4	CD5,VPS37C
1		chr11	61129507	61130252	232112	PRPF19	CD5,VPS37C
1		chr11	61129507	61130252	231151	PRPF19	CD5,VPS37C
1		chr11	61129507	61130252	228021	PRPF19	CD5,VPS37C
1		chr11	61129507	61130252	226779	PRPF19	CD5,VPS37C
1		chr11	61129507	61130252	218827	TMEM109	CD5,VPS37C
1		chr11	61129507	61130252	211231	TMEM109	CD5,VPS37C
1		chr11	61129507	61130252	165955	CD6	CD5,VPS37C
1		chr11	61129507	61130252	32006	CD5	CD5,VPS37C
1		chr11	61129507	61130252	57661095	DDX6	CD5,VPS37C
1		chr11	61129507	61130252	57975616	DPAGT1	CD5,VPS37C
1		chr11	61129507	61130252	57975616	C2CD2L	CD5,VPS37C
2		chr11	118869978	118870951	57511680	TMEM138	CXCR5,DDX6,SETP16
2		chr11	118869978	118870951	54665360	FERMT3	CXCR5,DDX6,SETP16
2		chr11	118869978	118870951	84467	DDX6	CXCR5,DDX6,SETP16
2		chr11	118869978	118870951	79604	DDX6	CXCR5,DDX6,SETP16
2		chr11	118869978	118870951	4188423	HSPA8	CXCR5,DDX6,SETP16
3		chr14	61461370	61462163	190817	PRKCH	PRKCH
3		chr14	61461370	61462163	190817	TMEM30B	PRKCH
3		chr14	61461370	61462163	141482	PRKCH	PRKCH
3		chr14	61461370	61462163	135626	PRKCH	PRKCH
3		chr14	61461370	61462163	122760	PRKCH	PRKCH
3		chr14	61461370	61462163	115437	PRKCH	PRKCH
3		chr14	61461370	61462163	73236	PRKCH	PRKCH
3		chr14	61461370	61462163	64262	PRKCH	PRKCH
3		chr14	61461370	61462163	103752	FLJ22447	PRKCH
3		chr14	61461370	61462163	103752	RP11-47I22.2	PRKCH
3		chr14	61461370	61462163	108043	FLJ22447	PRKCH
3		chr14	61461370	61462163	108043	RP11-47I22.2	PRKCH
3		chr14	61461370	61462163	108796	RP11-47I22.2	PRKCH
3		chr14	61461370	61462163	228358	HIF1A	PRKCH
3		chr14	61461370	61462163	287635	HIF1A-AS2	PRKCH
3		chr14	61461370	61462163	289361	HIF1A-AS2	PRKCH
3		chr14	61461370	61462163	340731	SYT16	PRKCH
3		chr14	61476446	61477450	156769	PRKCH	PRKCH
3		chr14	61476446	61477450	150913	PRKCH	PRKCH
3		chr14	61476446	61477450	138047	PRKCH	PRKCH
3		chr14	61476446	61477450	130724	PRKCH	PRKCH
3		chr14	61476446	61477450	48975	PRKCH	PRKCH
3		chr14	61476446	61477450	88465	FLJ22447	PRKCH
3		chr14	61476446	61477450	88465	RP11-47I22.2	PRKCH
3		chr14	61476446	61477450	92756	FLJ22447	PRKCH
3		chr14	61476446	61477450	92756	RP11-47I22.2	PRKCH
3		chr14	61476446	61477450	93509	RP11-47I22.2	PRKCH
3		chr14	61476446	61477450	167807	FLJ22447	PRKCH
3		chr14	61476446	61477450	213071	HIF1A	PRKCH
3		chr14	61476446	61477450	272348	HIF1A-AS2	PRKCH
3		chr14	61479147	61479291	158610	PRKCH	PRKCH
3		chr14	61479147	61479291	152754	PRKCH	PRKCH
3		chr14	61479147	61479291	139888	PRKCH	PRKCH
3		chr14	61479147	61479291	132565	PRKCH	PRKCH
3		chr14	61479147	61479291	47134	PRKCH	PRKCH
3		chr14	61479147	61479291	86624	FLJ22447	PRKCH
3		chr14	61479147	61479291	86624	RP11-47I22.2	PRKCH
3		chr14	61479147	61479291	90915	FLJ22447	PRKCH
3		chr14	61479147	61479291	90915	RP11-47I22.2	PRKCH
3		chr14	61479147	61479291	91668	RP11-47I22.2	PRKCH
3		chr14	61479147	61479291	165966	FLJ22447	PRKCH
3		chr14	61479147	61479291	211230	HIF1A	PRKCH
3		chr14	61479147	61479291	270507	HIF1A-AS2	PRKCH
3		chr14	61524793	61525821	40094	FLJ22447	PRKCH
3		chr14	61524793	61525821	40094	RP11-47I22.2	PRKCH
3		chr14	61524793	61525821	45138	RP11-47I22.2	PRKCH
3		chr14	61524793	61525821	164700	HIF1A	PRKCH
3		chr14	61524793	61525821	223977	HIF1A-AS2	PRKCH
4		chr17	39848650	39848888	72582	IKZF3	C17orf37,CRKRS,CSF3,ERBB2,FBXL20,GRB7,GSDMA,GSDMB,GSDML,GSMDL,HER-2,IKZF3,LRRC3C,MED1,NEUROD2,NR,ORMDL3,PERLD1,PNMT,PPP1R1B,STAC2,STARD3,TCAP,ZBPB2,ZNFN1A3,ZPBP2
4		chr17	39863834	39864971	1175148	CTB-58E17.1	C17orf37,CRKRS,CSF3,ERBB2,FBXL20,GRB7,GSDMA,GSDMB,GSDML,GSMDL,HER-2,IKZF3,MED1,NEUROD2,NR,ORMDL3,PERLD1,PNMT,PPP1R1B,STAC2,STARD3,TCAP,ZBPB2,ZNFN1A3,ZPBP2
4		chr17	39863834	39864971	177821	ERBB2	C17orf37,CRKRS,CSF3,ERBB2,FBXL20,GRB7,GSDMA,GSDMB,GSDML,GSMDL,HER-2,IKZF3,MED1,NEUROD2,NR,ORMDL3,PERLD1,PNMT,PPP1R1B,STAC2,STARD3,TCAP,ZBPB2,ZNFN1A3,ZPBP2
4		chr17	39863834	39864971	177313	ERBB2	C17orf37,CRKRS,CSF3,ERBB2,FBXL20,GRB7,GSDMA,GSDMB,GSDML,GSMDL,HER-2,IKZF3,MED1,NEUROD2,NR,ORMDL3,PERLD1,PNMT,PPP1R1B,STAC2,STARD3,TCAP,ZBPB2,ZNFN1A3,ZPBP2
4		chr17	39863834	39864971	119844	PSMD3	C17orf37,CRKRS,CSF3,ERBB2,FBXL20,GRB7,GSDMA,GSDMB,GSDML,GSMDL,HER-2,IKZF3,MED1,NEUROD2,NR,ORMDL3,PERLD1,PNMT,PPP1R1B,STAC2,STARD3,TCAP,ZBPB2,ZNFN1A3,ZPBP2
4		chr17	39863834	39864971	659061	RP5-1028K7.2	C17orf37,CRKRS,CSF3,ERBB2,FBXL20,GRB7,GSDMA,GSDMB,GSDML,GSMDL,HER-2,IKZF3,MED1,NEUROD2,NR,ORMDL3,PERLD1,PNMT,PPP1R1B,STAC2,STARD3,TCAP,ZBPB2,ZNFN1A3,ZPBP2
4		chr17	39867003	39868165	1178342	CTB-58E17.1	C17orf37,CRKRS,CSF3,ERBB2,FBXL20,GRB7,GSDMA,GSDMB,GSDML,GSMDL,HER-2,IKZF3,LRRC3C,MED1,NEUROD2,NR,ORMDL3,PERLD1,PNMT,PPP1R1B,STAC2,STARD3,TCAP,ZBPB2,ZNFN1A3,ZPBP2
4		chr17	39867003	39868165	181015	ERBB2	C17orf37,CRKRS,CSF3,ERBB2,FBXL20,GRB7,GSDMA,GSDMB,GSDML,GSMDL,HER-2,IKZF3,LRRC3C,MED1,NEUROD2,NR,ORMDL3,PERLD1,PNMT,PPP1R1B,STAC2,STARD3,TCAP,ZBPB2,ZNFN1A3,ZPBP2
4		chr17	39867003	39868165	180507	ERBB2	C17orf37,CRKRS,CSF3,ERBB2,FBXL20,GRB7,GSDMA,GSDMB,GSDML,GSMDL,HER-2,IKZF3,LRRC3C,MED1,NEUROD2,NR,ORMDL3,PERLD1,PNMT,PPP1R1B,STAC2,STARD3,TCAP,ZBPB2,ZNFN1A3,ZPBP2
4		chr17	39867003	39868165	116650	PSMD3	C17orf37,CRKRS,CSF3,ERBB2,FBXL20,GRB7,GSDMA,GSDMB,GSDML,GSMDL,HER-2,IKZF3,LRRC3C,MED1,NEUROD2,NR,ORMDL3,PERLD1,PNMT,PPP1R1B,STAC2,STARD3,TCAP,ZBPB2,ZNFN1A3,ZPBP2
4		chr17	39867003	39868165	655867	RP5-1028K7.2	C17orf37,CRKRS,CSF3,ERBB2,FBXL20,GRB7,GSDMA,GSDMB,GSDML,GSMDL,HER-2,IKZF3,LRRC3C,MED1,NEUROD2,NR,ORMDL3,PERLD1,PNMT,PPP1R1B,STAC2,STARD3,TCAP,ZBPB2,ZNFN1A3,ZPBP2
5		chr18	12775599	12776213	150864	PTPN2	NR,PTPN2,RP11-973H7.1,intergenic
5		chr18	12883104	12884669	3748271	ANKRD12	PTPN2
5		chr18	12883104	12884669	974962	MPPE1	PTPN2
5		chr18	12883104	12884669	139996	RP11-973H7.5	PTPN2
5		chr18	12883104	12884669	139996	RP11-973H7.4	PTPN2
5		chr18	12883104	12884669	42408	PTPN2	PTPN2
5		chr18	12883104	12884669	61345	SEH1L	PTPN2
5		chr18	12883104	12884669	62299	SEH1L	PTPN2
5		chr18	12883104	12884669	839256	RNMT	PTPN2
5		chr18	12883104	12884669	841882	RNMT	PTPN2
5		chr18	12883104	12884669	43765817	WDR7	PTPN2
6	KCTD6	chr3	58332649	58333792	30966256	NEK10	ABHD6,DNASE1L3,PXK,RPP14
6		chr3	58332649	58333792	30849089	SLC4A7	ABHD6,DNASE1L3,PXK,RPP14
6		chr3	58332649	58333792	4442634	SELENOK	ABHD6,DNASE1L3,PXK,RPP14
6		chr3	58332649	58333792	1534782	ARHGEF3	ABHD6,DNASE1L3,PXK,RPP14
6		chr3	58332649	58333792	1257193	ARHGEF3	ABHD6,DNASE1L3,PXK,RPP14
6		chr3	58332649	58333792	980245	DNAH12	ABHD6,DNASE1L3,PXK,RPP14
6		chr3	58332649	58333792	976116	DNAH12	ABHD6,DNASE1L3,PXK,RPP14
6		chr3	58332649	58333792	62371	PXK	ABHD6,DNASE1L3,PXK,RPP14
6		chr3	58332649	58333792	153676	KCTD6	ABHD6,DNASE1L3,PXK,RPP14
6		chr3	58332649	58333792	159313	KCTD6	ABHD6,DNASE1L3,PXK,RPP14
6		chr3	58332649	58333792	162470	KCTD6	ABHD6,DNASE1L3,PXK,RPP14
6		chr3	58332649	58333792	2914044	FHIT	ABHD6,DNASE1L3,PXK,RPP14
6		chr3	58332649	58333792	5524698	THOC7	ABHD6,DNASE1L3,PXK,RPP14
6		chr3	58332649	58333792	5678898	PSMD6	ABHD6,DNASE1L3,PXK,RPP14
6		chr3	58332649	58333792	5686917	PSMD6	ABHD6,DNASE1L3,PXK,RPP14
7		chr4	26088592	26088957	230631	RBPJ	C4orf52,RBPJ,intergenic
7		chr4	26088592	26088957	233200	RBPJ	C4orf52,RBPJ,intergenic
7		chr4	26088592	26088957	233823	RBPJ	C4orf52,RBPJ,intergenic
7		chr4	26088592	26088957	270092	RBPJ	C4orf52,RBPJ,intergenic
7		chr4	26093141	26093918	225670	RBPJ	C4orf52,RBPJ,intergenic
7		chr4	26093141	26093918	228862	RBPJ	C4orf52,RBPJ,intergenic
8	x	chr5	56142482	56143241	153618	IL6ST	ANKRD55,IL31RA,IL6ST,NR
8		chr5	56147989	56149100	39268048	PLCL2	ANKRD55
8		chr5	56147989	56149100	159477	IL6ST	ANKRD55
9		chr6	32439583	32439966	225694	HLA-DQB1	DRB1,HLA,HLA-DRB1,MHC
9		chr6	32439583	32439966	562789	HLA-DOA	DRB1,HLA,HLA-DRB1,MHC
10		chr6	105994150	105995214	101425	PRDM1	Intergenic,NR,PRDM1,Unknown,intergenic
10		chr6	105994150	105995214	101425	RP1-134E15.3	Intergenic,NR,PRDM1,Unknown,intergenic
10		chr6	105994150	105995214	7976114	HDAC2	Intergenic,NR,PRDM1,Unknown,intergenic
11		chr7	92610046	92610347	220950	CDK6	CDK6
11		chr7	92610046	92610347	507425	SAMD9	CDK6
11		chr7	92610046	92610347	619631	VPS50	CDK6
12		chr8	80230373	80231194	24027881	CHCHD7	TPD52
12		chr8	80230373	80231194	152770	TPD52	TPD52
12		chr8	80230373	80231194	150175	TPD52	TPD52
13	MYC	chr8	128540411	128541446	807702	MYC	Intergenic,NR,PVT1,RP11-89M16.1,intergenic
13		chr8	128540411	128541446	652707	PVT1	Intergenic,NR,PVT1,RP11-89M16.1,intergenic
13		chr8	128540411	128541446	553165	PVT1	Intergenic,NR,PVT1,RP11-89M16.1,intergenic
13		chr8	128543213	128544010	810266	MYC	Intergenic,NR,PVT1,RP11-89M16.1,intergenic
13		chr8	128543213	128544010	655271	PVT1	Intergenic,NR,PVT1,RP11-89M16.1,intergenic
13		chr8	128543213	128544010	555729	PVT1	Intergenic,NR,PVT1,RP11-89M16.1,intergenic
13		chr8	128553199	128553416	701066	PVT1	Intergenic,NR,PVT1,RP11-89M16.1,intergenic
13		chr8	128553199	128553416	565135	PVT1	Intergenic,NR,PVT1,RP11-89M16.1,intergenic
13		chr8	128553199	128553416	544172	PVT1	Intergenic,NR,PVT1,RP11-89M16.1,intergenic
13		chr8	128553199	128553416	543939	PVT1	Intergenic,NR,PVT1,RP11-89M16.1,intergenic
13		chr8	128554789	128555493	821749	MYC	Intergenic,NR,PVT1,RP11-89M16.1,intergenic
13		chr8	128554789	128555493	550259	PVT1	Intergenic,NR,PVT1,RP11-89M16.1,intergenic
13		chr8	128554789	128555493	550259	MIR1206	Intergenic,NR,PVT1,RP11-89M16.1,intergenic
13		chr8	128556674	128557150	461820	PVT1	Intergenic,NR,PVT1,RP11-89M16.1,intergenic
13		chr8	128556674	128557150	128837	LINC00824	Intergenic,NR,PVT1,RP11-89M16.1,intergenic

## Sheet: Add genes through interactions
Loci	atac-seq	Eqtl loci	ADDING GENES THROUGH INTERACTIONS <300KB	ATACchr	ATACstart	ATACend	Reported_genes
2	2		PTGFRN	chr1	116737220	116739316	CD2
3	3	2	ATP6V1G3	chr1	198690858	198691027	NR,PTPRC
4	4		RBM17	chr10	6347464	6348859	PRKCQ
7	7	3	COMMD9	chr11	36509025	36510596	RAG1,RAG2,TRAF6
8	8	4	CD6 +	chr11	61129507	61130252	CD5,VPS37C
10	10	6	DGKA	chr12	55973180	55974489	CDK2
11	11	7	FOXO1	chr13	39776707	39776942	COG6
13	17	9	C15orf53	chr15	38554298	38554756	RASGRP1
14	18	10	LASP1	chr17	39244678	39245333	MED1
17	25	13	LCLAT1	chr2	30225083	30225629	LBH
19	28		BCL2L11	chr2	110858360	110859300	ACOXL,Intergenic
23	32		MFNG	chr22	37148120	37148653	IL2RB
24	34	18	NEK10	chr3	27721064	27722453	EOMES
25	35	19	KCTD6	chr3	58332649	58333792	ABHD6,DNASE1L3,PXK,RPP14
29	40	21	KIAA1109	chr4	122576594	122577313	ADAD1,IL2,IL21,KIAA1109,NR
31	43	23	MCUR1	chr6	14117485	14118315	CD83
33	45	25	MAPK13	chr6	36387291	36388145	ETV7,PXT1
34	46	26	TCTE1,AARS2	chr6	44264894	44265841	NFKBIE
38	50	28	TCP10L2	chr6	167119458	167120253	CCR6
41	53		MYC	chr8	128540411	128541446	Intergenic,NR,PVT1,RP11-89M16.1,intergenic
